# Supplementary material for: 2-Chloro-4-hy­droxy­anilinium chloride
Source: IUCrdata. 2025 Oct 17;10(Pt 10):x250893. doi: 10.1107/S2414314625008934 (PMC12598895; doi:10.1107/S2414314625008934)
Supplement: Supplementary file 1 [file x-10-x250893-sup1.cif]

##############################################################################
#                                                                            #
# This CIF contains the data for a data article accepted for                 #
# publication in IUCrData. It conforms to the requirements of                #
# Notes for Authors for IUCrData, and has been                               #
# peer reviewed under the auspices of IUCrData.                              #
#                                                                            #
# Full details of the Crystallographic Information File format               #
# are given in the paper "The Crystallographic Information File (CIF):       #
# a New Standard Archive File for Crystallography" by S. R. Hall, F. H.      #
# Allen and I. D. Brown [Acta Cryst. (1991), A47, 655-685].                  #
#                                                                            #
# The current version of the core CIF dictionary is obtainable from          #
# ftp://ftp.iucr.org/pub/cif_core.dic.                                       #
#                                                                            #
# Software is freely available for graphical display of the structure(s)     #
# in this CIF. For information consult the CIF software page                 #
# http://www.iucr.org/resources/cif/software.                                #
#                                                                            #
# This file may be used for bona fide research purposes within the           #
# scientific community so long as proper attribution is given to the data    # 
# article from which it was obtained.                                        #
#                                                                            #
##############################################################################
data_I
_audit_creation_method     'SHELXL-2019/1'
_journal_date_recd_electronic     2025-10-02
_journal_date_accepted     2025-10-14
_journal_name_full     'IUCrData'
_journal_year     2025
_journal_volume     10
_journal_issue      1
_journal_page_first     0
_journal_page_last     0
_journal_paper_category     HO
_journal_paper_doi     10.1107/S2414314625008934
_journal_coeditor_code     TK4119
_publ_contact_author_name     'Rao M. Uppu'
_publ_contact_author_address
;
Southern University and A&M College, Baton Rouge, Louisiana 70813, USA
;
_publ_contact_author_email     'rao_uppu@subr.edu'
_publ_contact_author_fax     '+1 225 771 5350'
_publ_contact_author_phone     '+1 225 771 4303'
_publ_section_title
;
2-Chloro-4-hydroxyanilinium chloride
;
loop_
    _publ_author_name
    _publ_author_footnote
    _publ_author_address
    'Bai, Sindhu V.' .
;
Department of Environmental Toxicology, Southern University and A&M College,
Baton Rouge, Louisiana 70813, USA
;
    'Mensah, Patrick F.' .
;
Department of Mechanical Engineering, Southern University and A&M College, Baton
Rouge, Louisiana 70813, USA
;
    'Li, Guoqiang' .
;
Department of Mechanical and Industrial Engineering, Louisiana State University,
Baton Rouge, Louisiana 70803, USA
;
    'Fronczek, Frank R.' .
;
Department of Chemistry, Louisiana State University, Baton Rouge, Louisiana,
70803, USA
;
    'Uppu, Rao M.' .
;
Department of Environmental Toxicology, Southern University and A&M College,
Baton Rouge, Louisiana 70813, USA
;
_publ_section_synopsis
;
The title compound crystallizes in orthorhombic space group <i>Pnma</i> with
both cations and anions lying on a mirror plane in the crystal.  Parallel
molecules form stacks with interplanar spacing 3.1473(2) \%A, but slipped by
1.97 \%A.
;
_chemical_name_systematic
;
2-Chloro-4-hydroxyanilinium chloride
;
_chemical_name_common     ?
_chemical_formula_moiety     'C6 H7 Cl N O +, Cl -'
_chemical_formula_sum     'C6 H7 Cl2 N O'
_chemical_formula_iupac     'C6 H7 Cl N O +, Cl -'
_chemical_formula_weight     180.03
_chemical_melting_point     ?
_space_group_crystal_system     orthorhombic
_space_group_name_H-M_alt     'P n m a'
_space_group_name_Hall     '-P 2ac 2n'
loop_
    _space_group_symop_operation_xyz
    'x, y, z'
    '-x+1/2, -y, z+1/2'
    '-x, y+1/2, -z'
    'x+1/2, -y+1/2, -z+1/2'
    '-x, -y, -z'
    'x-1/2, y, -z-1/2'
    'x, -y-1/2, z'
    '-x-1/2, y-1/2, z-1/2'
_cell_length_a     15.5044(4)
_cell_length_b     6.2945(2)
_cell_length_c     7.5260(2)
_cell_angle_alpha     90
_cell_angle_beta     90
_cell_angle_gamma     90
_cell_volume     734.48(4)
_cell_formula_units_Z     4
_cell_measurement_reflns_used     9968
_cell_measurement_theta_min     2.98
_cell_measurement_theta_max     35.19
_cell_measurement_temperature     100.0(5)
_exptl_crystal_description     'needle fragment'
_exptl_crystal_colour     'colourless'
_exptl_crystal_size_max     0.280
_exptl_crystal_size_mid     0.200
_exptl_crystal_size_min     0.150
_exptl_crystal_density_diffrn     1.628
_exptl_crystal_density_meas     ?
_exptl_crystal_density_method     ?
_exptl_crystal_F_000     368
_exptl_absorpt_coefficient_mu     0.414
_exptl_absorpt_correction_type     multi-scan
_exptl_absorpt_process_details
;
(SADABS; Krause <i>et al.</i>, 2015)
;
_exptl_absorpt_correction_T_min     0.881
_exptl_absorpt_correction_T_max     0.940
_diffrn_ambient_temperature     100.0(5)
_diffrn_radiation_type     AgK\a
_diffrn_radiation_wavelength     0.56086
_diffrn_radiation_source     'I\mS 3.0 microfocus'
_diffrn_measurement_device_type     'Bruker D8 Venture DUO with Photon III C14'
_diffrn_measurement_method     '\f and \w scans'
_diffrn_detector_area_resol_mean     ?
_diffrn_reflns_number     41806
_diffrn_reflns_av_R_equivalents     0.0534
_diffrn_reflns_av_unetI/netI     0.0230
_diffrn_reflns_theta_min     2.977
_diffrn_reflns_theta_max     35.757
_diffrn_reflns_theta_full     19.665
_diffrn_measured_fraction_theta_max     0.997
_diffrn_measured_fraction_theta_full     0.993
_diffrn_reflns_limit_h_min     -32
_diffrn_reflns_limit_h_max     32
_diffrn_reflns_limit_k_min     -13
_diffrn_reflns_limit_k_max     11
_diffrn_reflns_limit_l_min     -14
_diffrn_reflns_limit_l_max     15
_refine_special_details
;
All H atoms were located in difference maps and those on C were
thereafter treated as riding in geometrically idealized positions with C---H
distances of 0.95 \%A. The coordinates of the N---H and O---H hydrogen atoms
were refined, with the O---H distance restrained to 0.85 \%A. <i>U</i>~iso~(H)
values were assigned as 1.2<i>U</i>~eq~ for the attached atom (1.5 for NH~3~
and OH).
;
_reflns_number_total     3668
_reflns_number_gt     3193
_reflns_threshold_expression     'I > 2\s(I)'
_refine_ls_structure_factor_coef     Fsqd
_refine_ls_matrix_type     full
_refine_ls_R_factor_all     0.0363
_refine_ls_R_factor_gt     0.0307
_refine_ls_wR_factor_gt     0.0847
_refine_ls_wR_factor_ref     0.0893
_refine_ls_goodness_of_fit_ref     1.053
_refine_ls_restrained_S_all     1.053
_refine_ls_number_reflns     3668
_refine_ls_number_parameters     68
_refine_ls_number_restraints     1
_refine_ls_hydrogen_treatment     mixed
_refine_ls_weighting_scheme     calc
_refine_ls_weighting_details
              'w=1/[\s^2^(Fo^2^)+(0.0489P)^2^+0.0955P] where P=(Fo^2^+2Fc^2^)/3'
_atom_sites_solution_hydrogens     mixed
_atom_sites_solution_primary     direct
_atom_sites_solution_secondary     difmap
_refine_ls_shift/su_max     0.001
_refine_ls_shift/su_mean     0.000
_refine_diff_density_max     0.980
_refine_diff_density_min     -0.504
_refine_ls_extinction_method     none
_refine_ls_extinction_coef     .
loop_
    _atom_type_symbol
    _atom_type_description
    _atom_type_scat_dispersion_real
    _atom_type_scat_dispersion_imag
    _atom_type_scat_source
    'C' 'C' 0.0015 0.0009
                         'International Tables Vol C Tables 4.2.6.8 and 6.1.1.4'
    'H' 'H' 0.0000 0.0000
                         'International Tables Vol C Tables 4.2.6.8 and 6.1.1.4'
    'Cl' 'Cl' 0.0998 0.0984
                         'International Tables Vol C Tables 4.2.6.8 and 6.1.1.4'
    'N' 'N' 0.0030 0.0019
                         'International Tables Vol C Tables 4.2.6.8 and 6.1.1.4'
    'O' 'O' 0.0056 0.0036
                         'International Tables Vol C Tables 4.2.6.8 and 6.1.1.4'
_computing_data_collection
;
APEX5 (Bruker, 2016)
;
_computing_cell_refinement
;
SAINT (Bruker, 2016)
;
_computing_data_reduction
;
SAINT (Bruker, 2016)
;
_computing_structure_solution
;
<i>SHELXT2018/2</i> (Sheldrick, 2015a)
;
_computing_structure_refinement
;
<i>SHELXL2019/1</i> (Sheldrick, 2015b)
;
_computing_molecular_graphics
;
Mercury (Macrae <i>et al.</i>, 2020)
;
_computing_publication_material
;
publCIF (Westrip, 2010)
;
loop_
    _atom_site_type_symbol
    _atom_site_label
    _atom_site_fract_x
    _atom_site_fract_y
    _atom_site_fract_z
    _atom_site_U_iso_or_equiv
    _atom_site_adp_type
    _atom_site_calc_flag
    _atom_site_occupancy
    _atom_site_disorder_assembly
    _atom_site_disorder_group
    Cl Cl1 0.41328(2) 0.750000 -0.01348(2) 0.01726(4) Uani d 1 . .
    O O1 0.65937(3) 0.750000 0.42625(8) 0.01557(9) Uani d 1 . .
    H H1 0.6701(10) 0.750000 0.5329(19) 0.023 Uiso d 1 . .
    N N1 0.30340(4) 0.750000 0.30926(8) 0.01320(8) Uani d 1 . .
    H H1N 0.2875(7) 0.857(2) 0.2467(14) 0.020 Uiso d 1 . .
    H H2N 0.2735(10) 0.750000 0.412(2) 0.020 Uiso d 1 . .
    C C1 0.39608(4) 0.750000 0.34282(8) 0.01067(8) Uani d 1 . .
    C C2 0.45356(4) 0.750000 0.20074(8) 0.01172(8) Uani d 1 . .
    C C3 0.54184(4) 0.750000 0.22936(8) 0.01262(9) Uani d 1 . .
    H H3 0.580887 0.750000 0.132087 0.015 Uiso calc 1 . .
    C C4 0.57223(4) 0.750000 0.40361(8) 0.01128(8) Uani d 1 . .
    C C5 0.51515(4) 0.750000 0.54682(8) 0.01106(8) Uani d 1 . .
    H H5 0.536501 0.750000 0.665132 0.013 Uiso calc 1 . .
    C C6 0.42714(4) 0.750000 0.51543(8) 0.01064(8) Uani d 1 . .
    H H6 0.387967 0.750000 0.612496 0.013 Uiso calc 1 . .
    Cl Cl2 0.20751(2) 0.750000 0.67846(2) 0.01519(4) Uani d 1 . .
loop_
    _atom_site_aniso_label
    _atom_site_aniso_U_11
    _atom_site_aniso_U_22
    _atom_site_aniso_U_33
    _atom_site_aniso_U_12
    _atom_site_aniso_U_13
    _atom_site_aniso_U_23
    Cl1 0.01969(8) 0.02336(9) 0.00874(6) 0.000 -0.00069(4) 0.000
    O1 0.00992(15) 0.0218(2) 0.01502(19) 0.000 0.00072(13) 0.000
    N1 0.01106(17) 0.0165(2) 0.01204(18) 0.000 -0.00098(14) 0.000
    C1 0.01023(17) 0.0120(2) 0.00982(18) 0.000 0.00045(14) 0.000
    C2 0.0131(2) 0.0133(2) 0.00879(17) 0.000 0.00073(15) 0.000
    C3 0.0121(2) 0.0145(2) 0.01128(19) 0.000 0.00239(15) 0.000
    C4 0.01043(17) 0.01161(19) 0.0118(2) 0.000 0.00095(14) 0.000
    C5 0.01029(17) 0.0120(2) 0.01085(18) 0.000 0.00049(14) 0.000
    C6 0.01086(18) 0.0119(2) 0.00919(18) 0.000 0.00044(13) 0.000
    Cl2 0.01500(7) 0.01586(7) 0.01472(7) 0.000 0.00405(4) 0.000
_geom_special_details
;
 All esds (except the esd in the dihedral angle between two l.s. planes)
 are estimated using the full covariance matrix.  The cell esds are taken
 into account individually in the estimation of esds in distances, angles
 and torsion angles; correlations between esds in cell parameters are only
 used when they are defined by crystal symmetry.  An approximate (isotropic)
 treatment of cell esds is used for estimating esds involving l.s. planes.
;
loop_
    _geom_bond_atom_site_label_1
    _geom_bond_atom_site_label_2
    _geom_bond_site_symmetry_2
    _geom_bond_distance
    _geom_bond_publ_flag
    Cl1 C2 . 1.7289(6) ?
    O1 C4 . 1.3617(8) ?
    O1 H1 . 0.820(14) ?
    N1 C1 . 1.4590(8) ?
    N1 H1N . 0.856(12) ?
    N1 H2N . 0.899(15) ?
    N1 H1N 7_575 0.856(12) ?
    C1 C6 . 1.3854(8) ?
    C1 C2 . 1.3919(8) ?
    C2 C3 . 1.3856(9) ?
    C3 C4 . 1.3935(9) ?
    C3 H3 . 0.9500 ?
    C4 C5 . 1.3946(8) ?
    C5 C6 . 1.3848(8) ?
    C5 H5 . 0.9500 ?
    C6 H6 . 0.9500 ?
loop_
    _geom_angle_atom_site_label_1
    _geom_angle_atom_site_label_2
    _geom_angle_atom_site_label_3
    _geom_angle_site_symmetry_1
    _geom_angle_site_symmetry_3
    _geom_angle
    _geom_angle_publ_flag
    C4 O1 H1 . . 108.8(12) ?
    C1 N1 H1N . . 112.3(7) ?
    C1 N1 H2N . . 111.1(10) ?
    H1N N1 H2N . . 108.8(9) ?
    C1 N1 H1N . 7_575 112.3(7) ?
    H1N N1 H1N . 7_575 103.2(15) ?
    H2N N1 H1N . 7_575 108.8(9) ?
    C6 C1 C2 . . 119.86(6) ?
    C6 C1 N1 . . 120.31(5) ?
    C2 C1 N1 . . 119.84(5) ?
    C3 C2 C1 . . 120.86(6) ?
    C3 C2 Cl1 . . 120.12(5) ?
    C1 C2 Cl1 . . 119.02(5) ?
    C2 C3 C4 . . 118.71(6) ?
    C2 C3 H3 . . 120.6 ?
    C4 C3 H3 . . 120.6 ?
    O1 C4 C3 . . 116.96(6) ?
    O1 C4 C5 . . 122.20(6) ?
    C3 C4 C5 . . 120.84(6) ?
    C6 C5 C4 . . 119.57(6) ?
    C6 C5 H5 . . 120.2 ?
    C4 C5 H5 . . 120.2 ?
    C5 C6 C1 . . 120.16(5) ?
    C5 C6 H6 . . 119.9 ?
    C1 C6 H6 . . 119.9 ?
loop_
    _geom_hbond_atom_site_label_D
    _geom_hbond_atom_site_label_H
    _geom_hbond_atom_site_label_A
    _geom_hbond_site_symmetry_A
    _geom_hbond_distance_DH
    _geom_hbond_distance_HA
    _geom_hbond_distance_DA
    _geom_hbond_angle_DHA
    _geom_hbond_publ_flag
    O1 H1 Cl2 6_657 0.820(14) 2.248(14) 3.0671(6) 176.7(16) yes
    N1 H1N Cl2 2_574 0.856(12) 2.531(13) 3.3019(2) 150.4(10) yes
    N1 H2N Cl2 . 0.899(15) 2.254(16) 3.1514(6) 175.9(14) yes
    C5 H5 Cl2 6_657 0.95 2.90 3.6290(6) 134 yes
    C6 H6 Cl1 1_556 0.95 2.84 3.5519(6) 132 yes
    C6 H6 Cl2 . 0.95 2.84 3.6195(6) 140 yes
    C6 H6 Cl1 1_556 0.95 2.84 3.5519(6) 132 yes
_shelx_space_group_comment
;
The symmetry employed for this SHELXL refinement is uniquely defined
by the following loop, which should always be used as a source of
symmetry information in preference to the above space-group names.
They are only intended as comments.
;
_shelx_estimated_absorpt_T_min     0.893
_shelx_estimated_absorpt_T_max     0.940
_shelx_hkl_file
;
   0   1   0    0.00    0.10
   0   1   0   -0.20    1.90
   0  -1   0    0.20    0.70
   0  -1   0   -1.50    1.70
   0  -1   0    0.10    0.10
   0  -1   0   -0.10    0.10
   0  -1   0   -0.10    0.20
   0   3   0   -1.00    2.30
   0  -3   0    0.40    0.30
   0  -3   0    0.20    0.20
   0   3   0   -0.20    0.40
   0  -3   0    1.00    6.20
   0   3   0    0.20    0.50
   0   3   0    0.30    0.20
   0   3   0    0.00    0.30
   0  -3   0   -1.00    6.20
   0   3   0    0.10    2.20
   0  -4   0 9467.25  409.96
   0  -4   0 9531.05  409.36
   0   4   0 9384.66  390.46
   0   4   0 9999.00  391.76
   0   5   0   -0.30    0.50
   0  -5   0    0.10    0.40
   0   5   0   -1.90    4.00
   0   5   0   -0.20    0.60
   0   5   0    0.60    0.40
   0   5   0   -1.20    4.60
   0  -5   0   -0.10    0.40
   0   6   0 4274.17  186.18
   0   6   0 4212.28  185.98
   0   7   0    2.70    0.70
   0  -7   0    4.30    1.30
   0  -7   0    2.20    0.80
   0   7   0    3.70    2.00
   0   7   0    3.10    2.20
   0   8   0 1970.00   85.69
   0  -9   0    0.10    1.00
   0   9   0    3.60    2.40
   0   9   0    0.00    0.50
   0  -9   0    1.00    1.10
   0 -10   0  808.02   35.20
   0 -11   0   -0.90    0.90
   0 -11   0   -1.20    1.00
   0 -12   0  299.57   15.60
   0 -12   0  315.17   15.80
   0 -13   0    3.70    1.90
   0 -13   0    1.40    1.80
   0   0   1    0.10    0.10
   0   0  -1    0.00    0.10
   0   0   1    0.00    0.10
   0   0   1    0.70    0.70
   0   0  -1    0.00    0.10
   0   0  -1    0.00    0.10
   0   1   1  687.63   32.90
   0  -1  -1  646.04   39.80
   0   1   1  705.93   40.40
   0  -1  -1  661.53   32.70
   0  -2  -1   -0.10    0.20
   0   2  -1    1.10    1.10
   0   2  -1   -0.10    0.20
   0  -2   1    0.30    0.10
   0  -2  -1    0.90    6.40
   0  -2   1    0.20    0.20
   0  -2   1   -1.50    2.30
   0   2   1   -0.80    2.30
   0  -2   1   -1.50    2.40
   0   2  -1    1.60    1.00
   0  -2  -1    0.30    0.20
   0   2   1   -0.40    0.30
   0   2   1    0.20    0.20
   0   2   1   -0.20    0.20
   0   2  -1    0.10    0.20
   0  -3   1  106.09   14.60
   0  -3  -1  115.09    5.30
   0   3  -1  126.59    6.70
   0  -3   1  123.79    5.10
   0   3  -1  112.39    9.40
   0   3  -1  113.39    6.50
   0  -3  -1   94.49   22.30
   0  -3   1  109.59    5.20
   0   3   1  109.89    5.20
   0   3   1  106.09    5.20
   0  -3  -1  118.59    5.20
   0   3   1  104.09    7.90
   0   3   1  117.59   12.90
   0  -3   1  117.29   16.20
   0  -3  -1  147.99   26.00
   0   3  -1  116.89    9.50
   0  -4  -1    0.30    0.30
   0  -4  -1    3.10   12.20
   0  -4   1    0.60    0.40
   0  -4  -1    0.00    0.30
   0  -4   1    0.90    7.10
   0   4  -1   -0.10    0.50
   0   4   1    0.70    0.40
   0  -4   1    0.20    7.60
   0   4  -1    0.70    0.60
   0  -4   1    0.30    0.30
   0   4  -1    1.50    3.00
   0   4   1   -1.00    4.10
   0  -4  -1   -0.30   11.80
   0   4  -1    4.00    3.20
   0   4   1   -0.50    0.50
   0  -5  -1    6.90    1.30
   0   5  -1   -1.20    4.10
   0  -5   1    8.20    1.00
   0   5   1    8.90    8.10
   0   5   1    7.40    2.80
   0  -5  -1   10.70    1.30
   0   5  -1    8.90    0.90
   0   5  -1   11.20    2.60
   0   5  -1    3.60    4.00
   0  -5   1    8.50    1.30
   0   5   1   10.00    1.30
   0   5   1    9.20    3.60
   0   5   1   22.90    8.20
   0   5  -1    3.80    1.60
   0   6   1    2.10    1.80
   0   6  -1   -0.20    0.30
   0   6   1    2.00    1.60
   0   6   1    0.10    0.50
   0   6  -1    1.10    4.90
   0   6  -1    0.50    0.90
   0   6   1   -6.80    6.10
   0  -6  -1    0.40    0.50
   0  -6   1    1.00    0.50
   0  -6   1   -0.40    0.50
   0   6   1    3.00    7.20
   0   6  -1    0.10    4.80
   0  -6  -1   -0.30    0.40
   0   6  -1    0.80    1.10
   0   7  -1    0.40    1.20
   0  -7   1    1.90    1.00
   0   7  -1    0.20    1.00
   0   7   1   -0.20    1.10
   0   7   1    4.20    2.60
   0  -7   1    1.10    0.60
   0  -7  -1    2.10    0.90
   0   7  -1    1.40    0.50
   0   7   1    4.60    1.00
   0  -7  -1    3.40    1.20
   0  -8   1    0.30    0.60
   0   8  -1    0.20    1.40
   0   8  -1    0.70    0.50
   0   8   1    0.00    0.60
   0  -8  -1    1.60    1.20
   0   8   1    2.20    2.10
   0  -8   1   -0.50    0.50
   0   8   1   -0.70    0.80
   0  -9   1    1.30    1.20
   0  -9  -1    2.20    1.10
   0  -9  -1    1.50    1.30
   0   9  -1    2.90    2.00
   0   9   1    0.50    1.60
   0  -9   1    2.00    1.20
   0 -10  -1    0.90    1.90
   0  10  -1    0.80    1.60
   0 -10   1    0.50    1.20
   0  10   1   -0.50    1.60
   0 -10  -1   -1.50    1.00
   0 -11  -1    1.00    1.40
   0 -11  -1    2.40    1.60
   0 -11   1    2.00    1.70
   0 -11   1    3.60    1.70
   0 -12   1    0.30    1.20
   0 -12   1    5.40    2.10
   0 -12  -1    2.50    1.60
   0 -12  -1   -0.90    1.10
   0 -13  -1    1.10    1.60
   0 -13   1   -0.10    1.30
   0 -13  -1    0.40    1.40
   0 -13   1    0.50    1.50
   0   0   2  139.69    7.50
   0   0   2  138.79   10.50
   0  -1   2   -0.10    0.20
   0  -1  -2   -1.60    5.70
   0   1   2   -0.20    0.30
   0  -1   2    0.00    0.10
   0  -1   2    0.10    0.20
   0  -1   2   -0.80    0.80
   0  -1  -2    0.00    0.20
   0  -1  -2    0.10    0.20
   0   1   2    0.10    0.20
   0   1  -2    0.70    2.00
   0   1   2    1.20    2.40
   0   1  -2    0.20    1.90
   0  -1   2    0.20    0.80
   0   1   2    0.00    0.20
   0   1   2    0.60    0.20
   0  -1  -2    0.90    0.30
   0  -2  -2  139.89    6.00
   0  -2  -2  137.49    6.10
   0  -2  -2  134.19    6.00
   0  -2  -2  106.29   21.30
   0   2   2  139.79    9.10
   0   2   2  138.59    6.00
   0   2   2  159.98   14.80
   0   2   2  137.69    6.10
   0   3   2   -0.50    0.50
   0   3   2   -0.10    0.80
   0  -3  -2    0.80   11.30
   0   3  -2    0.00    0.20
   0   3   2    1.30    4.30
   0  -3   2    0.00    0.10
   0  -3  -2   -0.10    0.20
   0   3  -2   -0.30    1.00
   0  -3  -2   -0.40    0.20
   0   3   2   -4.00    4.20
   0  -3   2   -0.40    2.10
   0   3   2    0.20    0.30
   0  -3   2   -0.20    0.20
   0   3  -2    0.40    0.30
   0  -3  -2   -3.50    9.40
   0   3   2   -0.20    0.20
   0  -3   2    0.40    2.50
   0  -3  -2   -0.30    0.20
   0   3  -2    0.30    1.10
   0  -4  -2   64.39    3.60
   0   4  -2   68.89    6.60
   0   4   2   87.39   15.00
   0   4   2   61.19    7.80
   0   4  -2   68.89    4.20
   0   4  -2   64.39    2.80
   0   4   2   52.09   12.40
   0   4  -2   67.89    4.20
   0   4   2   84.69    9.50
   0  -4  -2   66.89    3.60
   0  -4   2   67.39    3.00
   0   4  -2   75.79    6.90
   0  -4   2   61.59    3.50
   0   4   2   67.59    3.60
   0  -5   2   -0.20    0.20
   0  -5   2   -0.50    0.40
   0   5   2   -1.60    6.10
   0   5  -2   -0.60    0.40
   0   5   2    0.30    6.70
   0   5  -2    0.20    0.50
   0  -5  -2   -0.80    0.30
   0   5  -2   -2.50    2.60
   0   5  -2   -0.10    0.20
   0  -5  -2   -0.50    0.50
   0   5   2    0.90    1.60
   0   5   2   -0.10    1.00
   0   5  -2   -3.40    3.00
   0   6  -2   15.60    0.90
   0  -6  -2   16.60    2.10
   0   6   2   14.50    1.80
   0   6  -2   14.00    2.70
   0   6   2   18.40    4.90
   0   6  -2   13.90    5.40
   0   6  -2    9.80    2.30
   0  -6   2   15.50    2.00
   0   6  -2   15.60    5.60
   0   6   2   -0.90    7.90
   0   6   2   25.90   11.30
   0   7   2   -1.10    0.40
   0   7  -2    0.60    0.30
   0  -7  -2    0.80    0.70
   0  -7   2   -0.50    0.40
   0   7   2    0.00    1.30
   0   7  -2    0.60    1.00
   0   7  -2   -0.60    0.60
   0   8   2    4.30    3.20
   0   8   2    2.50    1.00
   0  -8   2    1.70    1.00
   0   8   2    5.90    3.00
   0  -8   2    2.20    1.20
   0  -8  -2    1.50    1.10
   0   8  -2    3.10    1.50
   0   8  -2    1.20    0.40
   0  -9   2    0.10    0.90
   0  -9   2   -1.30    0.70
   0   9   2    1.10    2.00
   0  -9  -2   -0.50    0.80
   0  -9  -2   -0.90    0.70
   0   9   2   -0.20    0.60
   0   9  -2   -0.30    0.80
   0 -10   2   -0.30    1.00
   0  10   2    0.00    0.80
   0  10  -2   -1.10    0.70
   0  10   2    0.60    2.30
   0 -10  -2   -1.30    1.50
   0 -11   2    1.60    1.40
   0 -11  -2    1.00    1.40
   0 -11  -2   -0.20    1.10
   0 -11   2   -0.30    1.00
   0 -12  -2    0.30    1.20
   0 -12   2   -0.30    1.20
   0 -12  -2    1.10    1.50
   0 -12   2    0.40    1.20
   0 -13   2    0.40    1.50
   0 -13  -2   -0.20    1.60
   0 -13   2    1.40    1.80
   0 -13  -2    1.00    1.60
   0   0   3    0.00    0.10
   0   0   3   -0.20    0.30
   0   0   3    0.60    2.30
   0   0   3    0.10    0.20
   0   0   3    0.10    0.40
   0   0  -3    0.20    0.20
   0   0   3    0.10    0.10
   0   0   3   -0.20    2.00
   0   0  -3    0.10    0.10
   0   0  -3    0.10    0.20
   0   0  -3   -3.60    5.60
   0   1   3   48.30    2.40
   0  -1  -3   48.40    2.60
   0   1   3   50.19    4.80
   0  -1   3   47.00    3.40
   0  -1  -3   49.50    2.40
   0  -1  -3   50.69    2.50
   0  -1   3   42.30    6.00
   0  -1   3   50.69    2.20
   0   1   3   48.30    9.10
   0   1  -3   49.20    2.20
   0  -1   3   49.99    2.20
   0  -1   3   61.69    6.00
   0  -1   3   49.80    3.50
   0  -1  -3   51.09   14.50
   0   1  -3   60.19   10.80
   0   1   3   53.69    9.70
   0   1   3   53.99    6.10
   0   1  -3   58.89   11.00
   0  -1   3   50.99    2.30
   0  -1   3   51.89    2.30
   0  -1  -3   50.99   15.00
   0   1   3   53.59    2.70
   0   1   3   49.00    2.60
   0  -2  -3   -0.50   10.30
   0   2   3    0.00    0.60
   0  -2  -3    0.40    0.30
   0   2   3    0.00    0.20
   0  -2  -3    0.30    0.30
   0   2   3   -4.10    3.40
   0   2   3    0.00    0.30
   0  -2   3    0.30    0.10
   0  -2  -3    0.30    0.20
   0   2   3   -0.30    0.40
   0   2   3    1.90    3.40
   0  -3  -3    8.30    1.10
   0  -3  -3   -3.20   11.10
   0  -3  -3   19.20   15.40
   0   3   3    6.40    2.60
   0   3   3   10.70    1.30
   0   3   3    1.00    5.10
   0   3   3    2.20    4.40
   0   3   3    7.80    1.10
   0   3   3    8.20    2.90
   0  -3  -3    7.20    1.10
   0   4   3    2.00    2.20
   0  -4   3    0.00    0.30
   0   4   3    0.70    6.30
   0   4   3    0.20    0.40
   0   4   3   -0.40    0.80
   0   4   3    1.90    5.90
   0  -4  -3    0.20    0.40
   0   5  -3    5.00    1.70
   0   5   3    4.00    8.50
   0   5  -3    4.70    1.60
   0   5   3   -0.80    8.00
   0   5   3    8.30    3.40
   0   5  -3    3.70    0.70
   0  -5   3    5.80    1.10
   0   5   3    3.10    2.30
   0  -5  -3    6.00    1.20
   0   5   3    7.30    1.30
   0   5  -3    4.10    0.70
   0   6   3   -0.20    0.60
   0   6  -3    0.20    0.40
   0  -6   3   -0.80    0.40
   0   6   3   -0.40    1.10
   0   6  -3   -0.40    0.30
   0   6   3    2.60    2.30
   0  -6  -3    0.10    0.50
   0   7   3    6.20    1.40
   0  -7  -3    5.60    1.40
   0  -7   3    6.20    1.40
   0   7   3    3.80    2.90
   0   7   3    4.90    3.10
   0   7  -3    4.80    1.30
   0  -8   3   -1.20    0.60
   0  -8   3   -0.70    0.80
   0   8  -3    1.30    0.80
   0  -8  -3    1.20    1.00
   0   8   3    0.00    0.80
   0   8   3    1.00    1.60
   0   8  -3    1.00    0.80
   0  -9  -3    3.10    1.60
   0   9   3    6.20    1.40
   0  -9   3    2.20    1.30
   0  -9   3    3.50    1.50
   0   9  -3    3.00    1.00
   0  -9  -3    3.40    1.30
   0 -10  -3   -0.60    1.30
   0  10   3   -1.10    0.70
   0 -10  -3    0.90    1.00
   0 -10   3    0.00    1.00
   0 -11   3    3.80    1.80
   0 -11  -3    0.90    1.50
   0 -11   3    1.70    1.40
   0 -11  -3    0.20    1.30
   0 -12   3   -2.00    0.90
   0 -12  -3    1.10    1.70
   0 -12  -3   -0.60    1.20
   0 -12   3    0.10    1.30
   0   0   4  625.74   35.80
   0   0   4  642.34   36.10
   0   0   4  667.93   29.50
   0   0  -4  557.54   46.00
   0   0  -4  650.23   48.40
   0   1   4   -0.10    0.20
   0   1  -4    2.20    6.20
   0  -1   4   -0.70    2.20
   0  -1   4    1.80    2.50
   0   1   4   -0.40    0.20
   0  -1  -4    0.00    0.20
   0  -1  -4    0.30    0.20
   0  -1  -4    3.40    9.90
   0  -1   4    0.00    0.10
   0   1   4    0.00    0.70
   0  -1   4   -0.20    0.20
   0  -1  -4   -0.30   10.10
   0  -1   4    0.40    0.20
   0   1   4   -2.50    3.90
   0  -1   4    0.30    0.20
   0  -1   4    0.40    0.10
   0  -1   4    0.10    0.40
   0   1   4    0.00    0.20
   0   1   4    1.00    4.50
   0   1   4    0.40    0.80
   0  -1  -4    0.00    0.20
   0   1  -4    0.60    6.70
   0   1  -4    0.20    0.20
   0   2   4  468.05   33.30
   0   2  -4  472.25   27.10
   0  -2  -4  439.36   52.39
   0  -2  -4  454.15   55.39
   0   2   4  491.45   34.10
   0   2   4  445.56   18.50
   0   2  -4  445.56   26.10
   0  -2   4  476.35   22.10
   0   2   4  463.95   24.00
   0   2   4  433.36   23.70
   0  -2  -4  463.65   18.70
   0  -2   4  408.66   21.30
   0   3   4    0.90    6.40
   0   3   4   -0.10    0.80
   0   3   4   -0.40    0.30
   0  -3  -4   -0.10    0.30
   0   3   4   -1.50    5.60
   0   3   4    0.90    1.40
   0  -4   4  223.28   10.00
   0   4   4  239.08   16.40
   0   4   4  230.18   16.10
   0  -4  -4  235.88   10.30
   0   4   4  210.68   24.70
   0   4   4  228.68   10.40
   0   4   4  241.78   25.90
   0   5   4   -3.50    8.00
   0   5   4   -0.80    0.40
   0  -5   4    0.10    0.50
   0   5   4   -0.80    0.60
   0   5   4   -2.90    7.90
   0   5   4    0.00    1.50
   0  -5  -4   -0.70    0.50
   0   6   4  133.29   14.90
   0  -6   4  122.89    6.40
   0  -6  -4  127.29    6.60
   0   6   4  141.99   12.80
   0   6   4  127.29    6.60
   0  -6   4  115.99    6.40
   0   7   4    0.10    0.80
   0  -7   4   -0.70    0.60
   0   7   4    0.00    1.30
   0  -7  -4   -0.70    0.60
   0   7   4    0.00    1.60
   0  -8  -4   47.50    3.90
   0   8   4   64.39   10.60
   0  -8  -4   50.69    3.90
   0  -8   4   49.90    3.70
   0   8   4   49.80    3.80
   0  -8   4   51.89    3.90
   0   9   4    2.30    2.60
   0  -9  -4    0.00    1.00
   0  -9   4   -0.20    0.90
   0   9   4    1.60    1.20
   0  -9   4   -0.60    0.90
   0  -9  -4   -0.80    0.90
   0 -10  -4   14.80    2.70
   0 -10   4   16.60    3.40
   0 -10  -4   15.80    2.90
   0 -10   4   12.40    2.40
   0  10   4   17.80    3.00
   0 -11  -4    0.60    1.30
   0 -11   4    0.90    1.30
   0 -11  -4   -0.80    1.10
   0 -11   4   -0.10    1.20
   0  11   4    0.50    0.90
   0 -12  -4    0.40    1.90
   0 -12  -4    4.90    3.40
   0 -12   4    1.80    1.80
   0 -12   4    4.60    1.90
   0   0   5   -2.90    3.60
   0   0   5   -0.30    0.50
   0   0   5   -0.20    0.30
   0   0   5   -0.20    0.30
   0   0   5   -0.60    3.70
   0   0   5    0.30    0.20
   0   0  -5   -1.80    9.60
   0   0   5   -0.60    0.60
   0   0  -5   -2.70   10.50
   0   1   5   -0.50    4.20
   0  -1   5    1.30    1.00
   0   1  -5    1.80    0.40
   0   1   5    1.50    0.60
   0  -1   5    1.10    0.40
   0  -1  -5    2.30    0.60
   0  -1   5   -0.60    3.00
   0   1   5    1.20    0.50
   0   1   5   -0.80    4.60
   0  -1   5    1.90    0.40
   0  -1  -5    1.40    0.40
   0   1   5    3.00    1.70
   0  -1  -5    1.30    0.30
   0  -1   5    0.80    0.40
   0   1   5    1.50    0.40
   0  -2  -5    1.10    0.50
   0  -2   5    1.60    2.30
   0   2   5    0.00    0.50
   0   2   5    4.40    5.40
   0   2   5    0.00    0.90
   0  -2   5    0.90    2.30
   0   2   5    1.50    5.10
   0  -2   5   -0.30    0.40
   0  -2   5    0.20    0.50
   0  -2   5   -0.20    0.20
   0   2   5    0.40    0.30
   0  -2   5    0.00    0.20
   0   2   5   -0.10    0.90
   0  -2   5    0.40    0.20
   0   3   5    2.80    7.30
   0   3   5    2.30    7.50
   0   3   5   -1.00    0.70
   0  -3   5    0.40    0.40
   0  -3   5    1.00    0.20
   0  -3  -5    1.00    0.50
   0   3   5    0.60    1.70
   0   3   5    0.00    0.40
   0  -3   5    0.60    0.10
   0  -3   5    0.30    0.20
   0   4   5   -2.40    8.00
   0  -4   5    0.00    0.40
   0   4   5    2.00    2.10
   0  -4  -5    0.70    0.60
   0   4   5   -0.90    7.40
   0   4   5   -0.90    1.30
   0   4   5   -0.30    0.60
   0   5   5   -0.80    1.10
   0   5   5    0.50    0.60
   0  -5   5    0.40    0.50
   0   5   5   -1.00    1.50
   0  -5   5    1.00    0.60
   0  -5  -5    1.10    0.60
   0  -6  -5    1.00    1.00
   0   6   5    1.00    2.00
   0   6   5    0.30    2.20
   0  -6   5    0.60    0.70
   0   6   5   -0.30    0.70
   0  -6   5    0.10    0.60
   0   7   5    2.80    2.40
   0  -7   5    1.10    0.80
   0   7   5    2.50    1.10
   0   7   5    1.00    1.90
   0  -7  -5    1.20    1.00
   0   8   5    1.00    2.70
   0  -8   5    0.80    1.00
   0  -8  -5   -1.10    0.50
   0  -8  -5   -0.40    0.90
   0   8   5   -1.00    1.20
   0  -8   5    0.20    0.80
   0  -9  -5    2.10    1.20
   0  -9  -5    1.30    1.30
   0  -9   5    0.70    1.10
   0   9   5    0.30    0.90
   0  -9   5    0.10    1.00
   0   9   5   -0.80    1.80
   0  10   5   -0.20    0.80
   0 -10   5    0.20    1.10
   0 -10  -5    1.10    1.40
   0 -10  -5    0.00    1.10
   0 -11  -5    2.20    1.60
   0 -11   5   -1.40    0.90
   0 -11   5    2.30    1.50
   0 -11  -5   -0.50    1.20
   0  11   5    1.00    1.10
   0 -12  -5    1.20    1.60
   0 -12  -5   -2.00    0.80
   0 -12   5    1.80    1.50
   0 -12   5    2.00    1.90
   0   0   6 1090.29   59.79
   0   0   6 1085.19   49.70
   0   0   6 1188.38   50.29
   0   0   6 1062.49   59.59
   0   1   6    0.30    0.50
   0  -1  -6    0.20    0.10
   0   1   6    1.80    1.60
   0   1   6   -0.60    0.40
   0   1   6   -2.10    5.50
   0   1   6   -0.50    0.70
   0   1   6    0.60    0.30
   0  -1  -6    0.50    0.40
   0  -1   6    1.90    4.40
   0   1   6    3.20    6.30
   0  -1   6   -0.10    0.20
   0  -1  -6    0.30    0.10
   0  -1   6   -0.70    0.30
   0  -1   6    0.00    0.30
   0  -1   6   -0.40    0.20
   0   2   6  922.81   59.99
   0  -2   6 1021.20   48.80
   0   2   6  998.80   48.10
   0   2   6 1052.09   48.50
   0   2   6 1012.70   61.49
   0  -2   6 1016.50   49.10
   0   3   6   -0.20    0.50
   0  -3  -6   -0.20    0.40
   0   3   6   -0.60    1.20
   0  -3   6    0.00    0.30
   0  -3   6   -0.20    0.20
   0   3   6   -3.50    8.60
   0  -3   6    0.00    1.50
   0   3   6  -10.10    7.70
   0  -3   6   -0.20    0.20
   0  -3   6    0.10    0.20
   0  -3   6    1.60    1.50
   0  -3   6    0.10    0.30
   0   3   6    0.70    1.80
   0  -4   6  733.63   29.10
   0   4   6  749.23   39.50
   0   4   6  730.83   39.20
   0   5   6   -1.90    1.20
   0  -5  -6    0.30    0.60
   0  -5   6   -1.10    0.40
   0   5   6   -1.20    1.20
   0   5   6   -0.40    0.70
   0  -5   6    0.60    0.60
   0  -6   6  432.76   18.20
   0  -6  -6  428.26   18.40
   0  -6  -6  423.36   18.60
   0   6   6  414.56   27.50
   0   6   6  416.26   27.70
   0  -6   6  420.46   18.10
   0   6   6  401.06   19.60
   0   7   6   -0.70    2.00
   0  -7  -6   -1.30    0.70
   0  -7   6   -0.30    0.20
   0  -7  -6   -0.50    0.70
   0   7   6   -2.10    0.70
   0  -7   6    0.20    0.80
   0   7   6   -1.70    1.30
   0  -8  -6  204.28   10.30
   0  -8   6  196.58    9.80
   0  -8   6  187.88    9.70
   0   8   6  203.28   10.20
   0  -8  -6  190.68   10.00
   0   8   6  186.38   17.90
   0   8   6  163.98   19.90
   0   9   6    0.10    1.00
   0  -9  -6   -2.30    0.70
   0  -9   6   -0.90    0.80
   0  -9   6   -2.30    0.90
   0 -10  -6   85.09    5.90
   0 -10  -6   72.79    5.40
   0  10   6   78.59    5.40
   0 -10   6   65.79    5.20
   0 -11   6    1.00    1.40
   0 -11  -6   -1.30    1.10
   0 -11   6   -0.10    1.20
   0 -11  -6    0.00    1.30
   0  11   6   -0.50    1.10
   0 -12  -6   24.10    3.70
   0 -12   6   15.90    2.90
   0 -12  -6   19.50    3.20
   0   0   7   -1.20    5.90
   0   0   7    0.40    0.50
   0   0   7    0.70    0.40
   0   0   7   -0.10    0.90
   0   0  -7    0.10    0.30
   0   0   7    1.00    0.60
   0   0   7    0.90    1.10
   0   0   7    4.80    6.50
   0  -1   7  969.60   54.89
   0   1   7 1062.39   62.19
   0   1   7 1086.89   48.90
   0  -1   7 1033.20   45.90
   0   1   7 1037.40   48.50
   0   1   7  942.81   60.39
   0  -1   7 1007.00   55.09
   0   1   7  992.60   40.80
   0  -1   7 1035.10   45.80
   0  -2   7    0.30    4.00
   0  -2   7   -0.20    0.30
   0  -2  -7   -0.30    0.20
   0  -2   7    0.30    0.70
   0  -2  -7    0.20    0.40
   0  -2  -7    0.20    0.20
   0  -2   7    0.20    0.60
   0  -2   7    0.20    0.40
   0   2   7    0.00    0.50
   0   2   7   -3.30    7.10
   0   2   7    0.90    1.60
   0   2   7    1.20    1.60
   0  -2   7    5.90    4.80
   0   2   7   -9.50    8.20
   0  -2   7    0.10    0.30
   0   3   7  802.62   41.50
   0   3   7  832.22   41.80
   0  -3   7  773.32   31.70
   0  -3   7  778.12   31.70
   0  -3   7  794.82   32.90
   0   4   7   -0.40    1.50
   0  -4  -7   -0.40    0.50
   0   4   7   -0.70    1.60
   0   4   7   -0.30    0.70
   0  -4  -7    0.00    0.40
   0  -4   7   -0.10    0.20
   0  -4   7    0.00    0.40
   0  -5   7  514.75   21.40
   0   5   7  509.95   31.80
   0   5   7  506.15   22.50
   0   5   7  527.95   34.70
   0  -5   7  531.85   21.60
   0  -5   7  503.65   20.50
   0  -5  -7  520.45   21.70
   0  -5  -7  509.95   22.00
   0  -6  -7   -0.40    0.70
   0   6   7    1.40    2.60
   0  -6   7    0.30    0.60
   0  -6  -7    0.50    0.80
   0  -6   7    0.80    0.80
   0   6   7   -0.70    0.80
   0   7   7  271.97   13.30
   0  -7  -7  261.37   12.90
   0   7   7  253.87   21.60
   0  -7  -7  284.87   12.80
   0  -8   7    1.30    1.00
   0  -8   7   -0.70    0.70
   0  -8  -7    0.10    1.00
   0   8   7    2.20    2.70
   0  -8  -7   -1.70    0.60
   0   8   7   -0.30    0.90
   0   9   7  112.99    6.90
   0  -9   7  109.49    6.50
   0  -9   7  107.09    6.40
   0  -9  -7  116.79    7.10
   0  -9  -7  105.79    6.80
   0 -10  -7   -0.50    1.20
   0 -10   7    0.20    0.90
   0 -10  -7    0.60    1.20
   0  10   7    1.10    1.50
   0 -11  -7   34.40    5.30
   0  11   7   47.60    4.10
   0 -11   7   33.50    4.00
   0 -11  -7   45.70    4.90
   0 -11   7   48.90    4.10
   0   0  -8   64.19    3.10
   0   0  -8   63.89    3.10
   0   0   8   68.69    8.80
   0   0   8   60.09    3.20
   0   0   8   67.79    3.80
   0   0   8   51.29    7.70
   0  -1   8    0.20    0.40
   0  -1   8   -0.20    1.00
   0   1   8   -0.80    0.40
   0   1   8    0.10    1.40
   0  -1   8   -0.20    0.40
   0  -1   8   -0.70    0.50
   0   1   8   -0.50    1.20
   0  -1  -8    0.40    0.40
   0  -1   8    0.00    0.30
   0  -2  -8   67.49    2.70
   0  -2   8   58.49    3.40
   0  -2   8   60.59    3.10
   0  -2  -8   60.69    3.40
   0   2   8   52.99    8.90
   0  -2  -8   64.89    2.70
   0  -2   8   57.39    3.30
   0   2   8   69.79   10.30
   0  -2   8   63.99    5.80
   0  -2   8   50.39    6.00
   0   3   8   -0.20    1.20
   0  -3   8   -0.10    0.60
   0  -3   8   -0.40    0.30
   0  -3   8    0.00    0.20
   0  -3  -8   -0.70    0.50
   0  -3   8   -0.10    0.40
   0   3   8    0.00    0.60
   0  -3  -8   -0.60    0.30
   0   3   8   -1.60    0.80
   0  -3   8   -0.20    0.50
   0  -3   8    0.30    0.20
   0  -4   8   49.50    2.70
   0   4   8   60.99   10.60
   0   4   8   40.80    8.70
   0  -4  -8   50.39    3.00
   0  -4  -8   54.49    3.40
   0  -4   8   52.39    2.70
   0  -4   8   55.89    2.30
   0   4   8   51.89    3.80
   0   5   8    2.70    3.00
   0   5   8    1.50    1.10
   0  -5  -8    0.10    0.60
   0  -5   8    0.20    0.50
   0  -5  -8   -0.10    0.60
   0  -5   8    0.30    0.30
   0   5   8    6.10    3.70
   0  -5   8   -0.30    0.50
   0   6   8   35.30    8.90
   0  -6   8   36.40    2.50
   0   6   8   37.20    8.80
   0   6   8   34.70    3.80
   0  -6  -8   35.20    2.80
   0  -6  -8   33.10    2.90
   0  -6   8   34.40    2.60
   0   7   8   -0.20    1.60
   0   7   8   -0.60    1.90
   0  -7   8   -0.80    0.70
   0  -7   8   -0.70    0.60
   0   7   8    1.20    1.10
   0  -7  -8    0.50    1.00
   0  -7  -8    0.60    1.00
   0  -8   8   29.10    2.90
   0  -8  -8   18.50    2.70
   0   8   8   23.90    7.70
   0  -8   8   29.40    3.10
   0   8   8   34.10    9.20
   0   8   8   19.70    3.10
   0  -9   8   -0.30    0.80
   0  -9  -8    1.80    1.30
   0  -9   8    0.30    1.00
   0  10   8    9.40    2.30
   0 -10   8   11.10    2.10
   0 -10  -8   11.30    2.40
   0 -10   8    9.90    2.10
   0 -10  -8   17.70    3.00
   0 -11  -8    0.00    1.40
   0  11   8    3.10    1.50
   0 -11  -8   -0.10    1.40
   0 -11   8    0.70    1.30
   0 -11   8    0.10    1.20
   0   0  -9    0.50    0.40
   0   0   9    0.70    1.40
   0   0  -9   -0.30    0.30
   0   0   9   -0.40    0.50
   0  -1   9  240.48   15.10
   0  -1   9  211.98   10.80
   0  -1  -9  234.38   10.10
   0   1   9  245.58   17.50
   0   1   9  245.58   17.40
   0   1   9  239.28   11.00
   0  -1   9  249.38   17.60
   0   2   9   -0.50    1.20
   0  -2   9    0.20    1.00
   0  -2  -9    0.10    0.50
   0  -2   9    0.60    1.20
   0   2   9   -1.10    0.50
   0   2   9    1.50    1.90
   0  -2   9    0.10    0.50
   0  -3   9  199.88   10.40
   0  -3  -9  205.38    8.30
   0  -3   9  188.48   10.50
   0  -3  -9  200.28    9.20
   0   3   9  181.68   21.70
   0  -3   9  202.48    8.60
   0  -3  -9  197.48    8.30
   0   3   9  189.48   16.70
   0   3   9  201.68   10.00
   0  -4  -9   -0.40    0.40
   0   4   9    0.10    0.70
   0  -4   9   -0.10    0.20
   0  -4  -9    0.40    0.60
   0   4   9   -0.70    1.20
   0  -4   9    0.20    0.30
   0   4   9    0.00    1.50
   0  -4   9   -0.10    0.30
   0   5   9  132.19    7.50
   0   5   9  102.99   15.10
   0  -5  -9  120.49    6.70
   0   5   9  149.69   18.30
   0  -5   9  127.09    5.70
   0  -5  -9  122.89    6.10
   0  -5   9  121.99    6.10
   0  -6   9    0.90    0.70
   0   6   9    4.30    3.60
   0  -6  -9   -0.90    0.60
   0   6   9   -1.50    1.20
   0  -6  -9    0.60    0.90
   0  -6   9   -0.30    0.50
   0   6   9    0.80    1.10
   0   7   9   66.79    5.10
   0   7   9   74.19   13.20
   0  -7  -9   66.19    4.20
   0  -7  -9   62.39    4.60
   0   7   9   58.59   12.20
   0  -7   9   66.99    3.90
   0  -7   9   57.79    4.00
   0   8   9   -1.00    1.00
   0  -8   9   -0.70    0.70
   0  -8  -9    1.40    1.20
   0  -8  -9   -0.90    0.80
   0  -8   9    1.00    0.90
   0   9   9   29.00    3.80
   0  -9  -9   29.40    3.40
   0  -9   9   27.10    3.00
   0  -9   9   25.90    3.00
   0  -9  -9   30.60    3.80
   0 -10  -9    0.80    1.40
   0  10   9   -0.10    1.30
   0 -10   9    0.40    1.10
   0 -10   9    2.00    1.30
   0 -10  -9    0.60    1.30
   0   0  10  188.08   15.00
   0   0 -10  213.28    8.80
   0   0  10  221.08   10.10
   0   0 -10  215.98    8.80
   0   0  10  188.78   15.20
   0   1  10    1.30    1.80
   0  -1  10   -0.60    0.50
   0  -1  10    0.80    1.60
   0   1  10    1.40    2.10
   0  -1  10   -0.40    0.70
   0   1  10    1.30    1.00
   0   2  10  196.58   16.50
   0   2  10  191.88    9.60
   0  -2  10  189.58    8.50
   0   2  10  181.98   16.00
   0  -2 -10  186.18    8.50
   0  -2  10  170.38   12.20
   0  -3 -10   -0.20    0.60
   0   3  10   -0.60    1.40
   0   3  10    2.60    2.50
   0  -3  10   -0.10    0.50
   0   3  10   -0.10    0.90
   0  -3  10   -0.70    0.40
   0   4  10  122.09   16.60
   0   4  10  137.49    7.90
   0  -4 -10  136.79    6.00
   0  -4 -10  139.09    7.00
   0   4  10  113.89   16.00
   0  -4  10  136.89    5.70
   0  -5  10    0.30    0.40
   0  -5  10    0.10    0.60
   0   5  10   -0.10    2.00
   0  -5 -10   -0.40    0.80
   0   5  10    0.10    2.00
   0  -5 -10   -0.80    0.40
   0   5  10    0.80    1.20
   0  -6 -10   71.59    4.60
   0  -6 -10   71.89    4.10
   0   6  10   46.70   10.60
   0   6  10   71.59    7.20
   0  -6  10   69.09    4.00
   0   6  10   67.69   13.00
   0  -6  10   68.09    3.50
   0  -7 -10   -1.40    1.50
   0  -7 -10   -0.20    0.70
   0  -7  10    0.40    0.80
   0  -7  10    0.00    0.70
   0   7  10   -1.20    0.90
   0  -8 -10   39.40    4.10
   0  -8  10   36.30    2.90
   0   8  10   36.30    4.40
   0  -8 -10   29.30    3.10
   0  -9 -10    0.00    1.10
   0   9  10   -0.40    1.20
   0  -9 -10    0.10    1.10
   0 -10 -10   11.00    2.40
   0 -10 -10   13.40    2.40
   0   0  11    1.10    1.80
   0   0  11    0.70    0.80
   0  -1  11   83.49    4.80
   0  -1  11   72.79    9.30
   0   1  11   82.19    5.20
   0  -1 -11   84.49    4.20
   0   1  11   85.69   11.60
   0   2  11   -0.10    1.20
   0  -2  11   -0.40    0.50
   0   2  11    0.40    0.80
   0  -2  11   -0.50    0.80
   0  -2 -11    0.80    0.70
   0  -3  11   66.19    3.50
   0   3  11   57.89   10.80
   0   3  11   61.49    4.70
   0  -3  11   61.69    4.90
   0  -3 -11   71.09    4.50
   0  -4  11   -0.20    0.30
   0  -4  11   -0.30    0.50
   0  -4 -11   -0.20    0.70
   0  -5 -11   37.90    3.10
   0  -5 -11   37.70    2.20
   0   5  11   44.00    4.60
   0  -5  11   37.30    2.50
   0   6  11   -0.60    0.90
   0  -6 -11    0.30    0.90
   0  -6 -11   -0.30    0.60
   0  -7 -11   17.90    2.10
   0   7  11   18.90    3.20
   0  -7 -11   19.20    2.80
   0   8  11    0.10    1.20
   0  -8 -11   -0.40    1.50
   0  -8 -11   -1.70    0.80
   0  -9 -11    9.70    2.30
   0   0  12  121.59    6.70
   0   1  12   -0.30    1.00
   0  -1  12    0.40    0.80
   0  -1 -12   -0.30    0.50
   0  -2  12   94.19    8.10
   0  -2 -12  101.59    5.30
   0  -2  12  107.89    5.40
   0  -3  12   -0.60    0.40
   0  -3 -12   -0.80    0.50
   0   3  12    0.00    1.10
   0  -3  12    0.50    1.00
   0  -4  12   68.19    3.10
   0  -4 -12   68.39    4.20
   0   4  12   64.29    5.10
   0   5  12   -0.30    0.90
   0  -5 -12    1.10    1.00
   0   6  12   42.80    4.90
   0   7  12   -0.20    1.30
   0  -7 -12    0.80    1.10
   0   8  12   16.10    3.00
   0  -8 -12   15.70    2.60
   0   0  13   -0.50    0.80
   0  -1  13  175.38    8.90
   0   1  13  185.98    9.50
   0   2  13   -1.90    0.50
   0  -2 -13   -0.20    0.70
   0  -3  13  138.69    6.50
   0   3  13  138.09    8.30
   0  -3 -13  150.78    7.30
   0   4  13    0.40    1.30
   0  -4  13    0.00    0.30
   0  -4 -13    0.00    0.80
   0  -5 -13   85.99    5.30
   0   5  13   98.79    6.60
   0   6  13    0.50    2.10
   0  -6 -13    0.70    1.00
   0   7  13   43.20    4.80
   0  -7 -13   44.20    3.80
   0   0  14    2.10    1.20
   0  -1  14    0.10    0.70
   0   1  14    0.30    1.00
   0   2  14    2.80    1.40
   0  -2  14    0.00    0.60
   0   3  14    0.20    1.00
   0  -3 -14   -0.30    0.80
   0  -3  14   -0.30    0.50
   0  -4 -14    0.10    1.00
   0   5  14    0.80    1.20
   0   0  15   -0.90    0.70
   0  -1  15    0.30    0.80
   0  -2  15   -0.20    0.60
   0   2  15    0.80    1.20
   0  -3  15   -0.20    0.50
   0   3  15    1.50    1.30
  -1   1   0    0.70    0.90
  -1  -1   0    0.20    0.30
   1   1   0   -0.10    0.10
   1  -1   0    0.10    0.10
  -1   1   0    0.20    0.10
  -1  -1   0    0.50    0.80
  -1  -1   0    0.10    0.10
   1  -1   0   -0.40    1.70
   1  -1   0    2.40    0.70
  -1  -1   0   -0.10    0.10
  -1  -1   0   -1.20    2.10
  -1   1   0    0.50    0.30
   1  -1   0    0.00    0.10
   1   1   0    0.10    0.10
   1   1   0   -0.80    1.80
   1  -1   0    0.00    0.10
   1  -1   0    1.30    1.00
   1  -2   0   -0.20    0.30
  -1   2   0   -0.10    1.40
  -1  -2   0   -0.30    0.20
   1  -2   0   -0.10    0.20
  -1  -2   0    0.10    1.60
  -1   2   0    0.30    0.20
  -1  -2   0    0.50    0.70
  -1  -2   0    0.10    3.70
   1  -2   0    2.90    4.30
  -1  -2   0   -0.80    0.30
   1  -2   0    0.30    1.70
   1   2   0   -0.60    1.90
   1   2   0    0.10    4.60
   1  -2   0    0.20    0.20
   1   2   0   -0.80    0.70
  -1   2   0    0.10    0.50
  -1   2   0    3.40    4.60
  -1  -2   0    0.10    0.20
   1   2   0   -0.20    0.30
  -1   2   0    0.30    0.30
  -1  -3   0    0.00    0.20
   1   3   0    4.50    6.20
  -1   3   0   -0.10    2.40
   1  -3   0    0.00    0.20
  -1  -3   0    0.10    0.20
   1   3   0    1.20    2.20
  -1   3   0   -1.10    2.10
  -1   3   0    0.10    0.20
   1  -3   0    1.40    6.00
  -1   3   0   -0.40    0.20
   1  -3   0    0.00    0.20
  -1  -3   0   -0.80    6.30
   1   3   0   -0.10    0.10
   1  -3   0    2.50    7.10
  -1  -3   0    0.70    0.30
  -1  -3   0    0.00    0.40
   1   3   0   -0.20    0.40
  -1  -3   0    1.90    2.90
  -1   3   0    0.20    0.20
  -1   3   0   -0.40    0.20
   1   4   0    1.70    0.50
  -1   4   0    2.50    3.80
  -1  -4   0    0.20    0.30
  -1  -4   0    0.30    0.60
   1  -4   0   -0.70    0.30
  -1   4   0    0.80    1.10
  -1  -4   0    0.50    0.40
  -1   4   0   -1.30    3.30
   1  -4   0   -4.90    8.30
  -1  -4   0    5.50    9.70
   1   4   0   -2.00    0.90
  -1   4   0    1.70    0.40
   1   4   0   -4.30    3.00
   1  -4   0    0.60    0.40
   1  -4   0  -10.30    8.00
   1   5   0    0.30    0.90
   1  -5   0    0.10    0.50
  -1   5   0   -0.30    0.60
  -1   5   0   -0.90    0.40
   1  -5   0    0.00    0.30
  -1  -5   0    0.70    0.60
  -1  -5   0   -0.20    0.30
   1   5   0   -0.30    0.30
   1   5   0    3.40    5.40
  -1   5   0   -4.10    4.70
  -1   5   0    0.00    0.30
   1   5   0    4.30    4.90
   1   5   0    0.00    0.70
  -1   5   0    0.10    4.20
   1   6   0    3.40    7.60
  -1   6   0   -0.20    1.30
   1   6   0   -0.40    1.30
  -1   6   0    2.40    0.60
  -1  -6   0   -0.50    0.70
   1   6   0    3.50    6.00
   1  -6   0    0.80    0.90
   1   6   0    0.20    1.30
  -1  -6   0    0.80    0.50
  -1   6   0    2.60    5.80
   1  -6   0    1.10    0.60
  -1   6   0    6.30    7.30
  -1   6   0    2.90    1.70
   1   7   0   -0.10    0.40
  -1  -7   0    0.40    1.00
  -1   7   0    0.90    0.50
  -1   7   0    0.30    1.30
  -1  -7   0   -0.40    0.40
  -1   7   0   -0.50    0.90
   1  -7   0    0.40    0.60
   1   7   0   -0.60    0.80
   1   7   0    0.80    1.50
   1  -7   0   -0.20    0.40
   1  -8   0    2.20    1.10
  -1   8   0    3.40    1.90
   1  -8   0    2.10    1.20
  -1  -8   0    1.80    0.90
   1   8   0    2.80    2.00
   1   8   0    1.80    0.70
  -1  -8   0    2.80    1.20
  -1   8   0    1.40    0.60
   1  -8   0    2.60    1.00
   1  -9   0   -0.20    1.00
  -1   9   0    0.10    1.20
   1  -9   0   -0.40    0.90
  -1   9   0   -0.10    0.50
   1   9   0    0.20    0.50
  -1  -9   0   -0.90    0.40
   1   9   0    1.70    1.90
   1 -10   0    3.30    2.20
   1 -10   0    4.10    1.70
  -1 -10   0    3.50    1.90
  -1  10   0    4.50    2.80
   1  10   0    5.00    2.40
   1 -11   0   -0.20    1.10
  -1 -11   0    1.30    1.40
  -1 -11   0    0.00    1.30
   1 -11   0    1.70    1.40
  -1 -12   0    4.00    1.80
  -1 -12   0    2.40    1.70
   1 -12   0   -1.30    1.00
   1 -12   0    2.80    1.60
  -1 -13   0    1.00    1.60
  -1 -13   0   -1.60    1.00
   1 -13   0    0.00    1.30
   1 -13   0    0.00    1.40
   1   0  -1   46.20    2.00
   1   0   1   45.20    2.80
   1   0   1   52.89    4.30
  -1   0   1   59.29    7.80
  -1   1   1   61.59    4.10
  -1  -1  -1   60.79    4.10
  -1   1   1   52.79    6.00
   1  -1   1   57.39    4.40
   1  -1   1   57.09    2.50
   1   1  -1   49.20    4.50
  -1   1   1   58.59    2.60
  -1  -1  -1   57.49   10.90
  -1  -1  -1   55.79    2.50
   1  -1   1   57.99    2.50
  -1   1   1   60.59   12.10
  -1  -1  -1   58.29    2.60
   1  -1   1   57.49    2.70
  -1  -1  -1   50.99    7.00
   1   1  -1   55.89    3.30
  -1   1   1   58.19    2.60
  -1  -1  -1   57.09    2.60
   1  -1   1   51.69    3.20
   1   1   1   62.59    4.10
   1  -1  -1   59.19   10.90
   1   1   1   70.89   12.40
  -1  -1   1   62.09    3.50
   1   1   1   64.29    6.50
   1  -1  -1   59.69    2.60
   1  -1  -1   65.49    4.30
   1  -1  -1   57.29    2.50
   1  -1  -1   53.99    2.60
  -1  -1   1   58.69    2.70
  -1  -1   1   62.89    4.60
   1  -1  -1   53.89    6.10
   1   1   1   57.29    2.50
  -1   1  -1   58.09    4.50
   1   1   1   55.19    2.60
   1   1   1   58.09    2.60
  -1   1  -1   55.09    3.30
  -1   2   1   45.10    2.30
  -1   2   1   43.70    4.00
  -1  -2  -1   45.70    2.30
   1  -2   1   42.70    2.20
   1   2  -1   51.19    4.40
   1  -2   1   49.20    3.00
   1  -2   1   46.40    2.00
  -1  -2  -1   42.20    2.20
   1  -2   1   44.20    4.40
  -1  -2  -1   34.70    7.10
  -1  -2  -1   48.30    4.20
   1  -2   1   50.59    7.60
  -1  -2  -1   45.60    2.30
   1   2  -1   47.50    2.80
  -1   2   1   45.50    2.30
  -1   2   1   44.20    7.80
  -1  -2  -1   40.90   12.30
   1  -2  -1   43.50    2.20
  -1   2  -1   44.50    2.20
  -1   2  -1   42.20    7.80
  -1  -2   1   38.10    6.30
  -1  -2   1   47.50    4.60
   1   2   1   46.20    2.30
  -1  -2   1   48.10    3.00
   1   2   1   39.00    3.80
   1   2   1   27.30    6.30
   1   2   1   52.89   13.00
   1  -2  -1   58.09   14.10
   1   2   1   44.20    2.30
   1  -2  -1   46.10    2.30
   1   3  -1   21.30    7.20
  -1   3   1   20.60    1.40
   1  -3   1   30.10    8.20
  -1  -3  -1   21.80    3.70
   1  -3   1   20.50    8.00
  -1   3   1   26.30    4.20
   1  -3   1   21.70    1.40
   1   3  -1   25.10    2.40
  -1   3   1   21.90    1.40
   1   3  -1   23.80    4.70
  -1  -3  -1   19.20   11.40
  -1   3   1   11.30    5.10
  -1   3   1   37.70    8.50
  -1  -3  -1   20.80    1.50
  -1  -3  -1   20.60    6.30
  -1  -3  -1   24.80    1.50
  -1  -3   1   21.80    1.30
   1  -3  -1   19.50    1.50
  -1   3  -1   25.20    2.80
  -1   3  -1   24.30    4.90
  -1  -3   1   21.40    1.50
  -1  -3   1   26.40    5.30
  -1  -3   1   14.30    6.50
   1   3   1    8.30    4.20
  -1  -3   1   21.20    2.80
   1   3   1   20.90    1.40
   1  -3  -1   12.50   10.50
  -1   3  -1   24.90    4.70
   1  -3  -1   22.60    1.50
   1  -3  -1    4.20    9.70
  -1   3  -1   24.00    2.90
   1   3   1   18.40   11.50
   1   3   1   17.70    1.30
   1   4  -1    3.00    1.20
  -1   4   1    0.40    4.10
   1   4  -1    0.80    0.70
   1  -4   1    5.30    7.40
  -1   4   1    1.40    1.30
  -1   4   1    1.70    0.50
  -1  -4  -1    2.20    0.60
  -1  -4  -1    1.60    0.50
   1   4  -1    2.70    3.30
   1  -4   1    1.90    0.40
  -1  -4  -1   13.20   12.90
  -1  -4  -1    1.90    0.50
   1  -4   1    1.80    0.60
   1  -4   1    6.20    8.30
   1   4  -1    1.40    3.00
  -1  -4   1   -0.70    7.60
  -1   4  -1    1.90    3.10
  -1   4  -1    2.30    3.00
   1  -4  -1    5.10    9.80
   1   4   1    2.10    0.60
  -1   4  -1    1.60    0.90
   1  -4  -1    2.10    0.60
  -1   4  -1    2.70    1.20
  -1  -4   1    0.70    7.60
   1  -4  -1    1.90    0.60
  -1  -4   1    1.00    0.60
  -1  -4   1    1.40    0.40
   1  -4  -1   -1.60   10.80
   1   5  -1    3.00    3.80
  -1   5   1    2.30    1.90
  -1   5   1    6.40    7.90
  -1  -5  -1    1.80    0.80
   1  -5   1    4.50    0.70
  -1  -5  -1    3.90    0.80
  -1   5   1    6.80    5.90
   1   5  -1    4.20    0.70
  -1   5   1    4.30    0.80
   1  -5   1    2.90    0.80
   1   5  -1    4.70    1.70
  -1   5   1    2.60    1.90
   1   5  -1    3.10    4.10
   1   5  -1    4.00    1.70
  -1  -5   1    5.10    0.80
   1  -5  -1    3.70    0.90
  -1  -5   1    4.50    0.70
  -1   5  -1    4.40    1.80
  -1   5  -1    4.00    1.50
   1   5   1    2.10    0.70
   1   5   1    3.00    2.00
  -1   5  -1    4.50    0.60
  -1   5  -1    5.60    4.90
  -1   5  -1    7.20    4.60
   1  -5  -1    4.00    0.90
  -1  -5   1    4.20    1.00
   1   5   1    3.50    5.90
   1   6  -1    5.30    5.50
  -1   6   1    0.10    7.10
   1   6  -1    0.70    1.00
   1  -6   1    1.10    0.60
   1   6  -1   -0.20    0.30
  -1  -6  -1    0.10    0.50
  -1   6   1    1.60    6.30
   1   6  -1    6.70    5.60
  -1   6   1    0.80    0.60
  -1  -6  -1    0.10    0.50
   1  -6   1    0.60    0.40
   1   6  -1    1.70    1.20
  -1   6   1   -1.30    0.40
  -1   6   1    0.20    1.10
  -1   6  -1    0.20    4.70
  -1  -6   1    0.20    0.40
   1   6   1   -0.90    0.40
  -1   6  -1    2.70    4.90
  -1   6  -1    0.10    0.30
   1   6   1    0.20    1.00
   1  -6  -1    0.10    0.50
   1   6   1    0.10    1.10
  -1  -6   1    0.00    0.30
  -1   6  -1    0.00    0.60
  -1   6  -1   -0.20    0.80
   1   6   1   -3.60    6.10
   1   6   1   -6.80    6.30
   1  -6  -1   -0.10    0.60
  -1   7   1   -0.60    0.50
  -1   7   1    1.60    1.70
  -1  -7  -1   -0.70    0.50
   1  -7   1    0.20    0.50
  -1  -7  -1   -0.20    0.70
   1   7  -1    0.40    0.40
  -1   7   1    1.10    1.60
   1  -7   1    1.20    0.80
   1   7  -1   -0.70    0.80
   1   7  -1    2.70    1.70
  -1   7  -1   -0.10    1.00
   1   7   1    0.20    1.30
   1   7   1    0.00    1.00
  -1   7  -1    0.10    0.40
   1  -7  -1    0.30    0.90
  -1  -7   1    0.50    0.70
   1  -7  -1    0.40    0.70
   1   7   1   -1.00    0.50
  -1   7  -1    1.10    1.30
   1  -8   1   -0.40    0.50
   1  -8   1   -0.30    0.80
   1   8  -1    0.40    1.50
   1   8  -1    1.00    0.50
   1  -8   1    1.90    1.10
  -1   8   1    0.70    0.70
  -1   8   1   -1.30    1.00
  -1  -8  -1    1.20    0.90
  -1   8   1    3.10    2.30
   1  -8  -1    1.00    0.90
  -1   8  -1    0.60    0.40
  -1  -8   1    1.40    1.10
   1  -8  -1    0.00    0.80
   1   8   1    0.40    1.30
  -1   8  -1   -0.20    1.20
   1   8   1    1.20    0.80
   1  -9   1   -0.20    0.90
   1   9  -1    0.70    1.50
   1  -9   1   -0.90    0.70
  -1  -9  -1    0.50    1.00
  -1   9   1   -0.20    1.50
   1  -9  -1   -0.80    0.90
  -1   9  -1    0.10    1.20
   1  -9  -1   -0.10    0.90
   1   9   1   -0.50    1.40
  -1  -9   1   -0.40    0.90
  -1  10   1    6.70    3.60
   1  10  -1    3.10    2.20
   1 -10   1    4.60    1.70
  -1 -10  -1    2.90    1.60
  -1 -10   1    1.50    1.40
   1  10   1   -0.20    1.70
   1 -10  -1    3.70    1.90
  -1  10  -1    1.60    1.80
   1 -11   1   -1.10    1.10
   1 -11   1    0.70    1.20
  -1 -11  -1   -0.60    1.10
  -1 -11  -1    1.60    1.50
  -1 -11   1    0.40    1.20
   1 -11  -1   -0.80    0.90
   1 -11  -1    0.30    1.20
  -1 -11   1    1.20    1.40
  -1 -12  -1    5.50    2.10
   1 -12   1    4.20    1.80
  -1 -12  -1    7.10    2.10
  -1 -12   1    4.00    1.70
   1 -12  -1    5.60    1.90
  -1 -12   1    5.60    2.10
   1 -13   1    0.10    1.40
  -1 -13  -1   -1.00    1.10
   1 -13   1    1.40    1.70
  -1 -13  -1    0.20    1.50
  -1 -13   1    0.20    1.40
   1 -13  -1   -0.60    1.30
  -1 -13   1    1.00    1.60
   1 -13  -1   -0.80    1.20
   1   0   2  710.03   41.00
  -1   0   2  711.33   46.10
   1   0   2  692.03   35.40
  -1   0   2  704.33   33.30
  -1   0  -2  669.83   33.20
   1   0  -2  694.83   40.30
  -1   1   2  392.56   33.10
  -1   1   2  385.86   18.30
   1  -1   2  387.86   17.70
  -1  -1  -2  354.46   23.00
   1   1  -2  379.36   20.70
  -1  -1  -2  396.86   18.40
  -1   1   2  398.46   23.40
   1  -1   2  432.86   22.70
   1   1  -2  387.26   18.30
  -1  -1  -2  363.46   31.00
  -1   1  -2  384.06   20.80
   1   1   2  406.46   32.40
  -1  -1   2  353.26   17.40
   1  -1  -2  421.06   32.80
  -1   1  -2  387.36   18.20
  -1  -1   2  350.86   21.60
   1  -1  -2  402.36   24.00
   1   1   2  369.86   23.00
   1  -2   2  461.85   19.50
  -1   2   2  478.65   22.80
   1   2  -2  479.85   22.20
  -1  -2  -2  480.85   22.80
   1   2  -2  459.95   19.50
  -1   2   2  469.55   22.70
  -1  -2  -2  481.55   29.80
  -1   2   2  477.65   29.80
  -1   2   2  495.45   29.80
   1  -2   2  470.35   20.50
  -1  -2  -2  439.66   39.40
   1   2   2  423.66   39.40
   1   2   2  477.45   29.30
   1  -2  -2  521.25   42.90
  -1   2  -2  436.96   19.20
  -1   2  -2  453.45   21.00
   1   2   2  475.65   22.60
  -1  -2   2  457.05   21.00
  -1  -2   2  459.05   19.90
   1  -2  -2  525.85   42.20
   1  -3   2  170.68   14.00
  -1  -3  -2  190.98    8.30
  -1  -3  -2  189.18   18.50
  -1  -3  -2  196.18    8.30
  -1  -3  -2  210.68   12.60
   1   3  -2  192.68    9.90
   1   3  -2  188.98    7.50
  -1   3   2  198.68   12.30
   1  -3   2  206.38   12.70
   1  -3   2  193.28    7.70
  -1   3   2  171.98   11.80
  -1   3   2  193.78   18.60
  -1   3   2  192.28    8.40
  -1   3   2  180.98   17.90
   1  -3   2  188.88    8.20
  -1   3   2  187.98    8.30
  -1  -3  -2  198.38   32.20
  -1   3  -2  198.28    8.70
   1  -3  -2  185.08    8.30
   1   3   2  201.88   33.80
   1   3   2  191.78    8.30
  -1   3  -2  197.58   10.70
  -1   3  -2  187.48    9.60
   1  -3  -2  222.18   34.40
   1   3   2  170.58   11.70
  -1  -3   2  169.78   12.30
   1   3   2  186.98    8.40
   1   3   2  212.38   18.80
   1  -3  -2  118.59   27.00
   1  -3  -2  184.38    8.30
  -1   4   2  209.38   14.00
   1   4  -2  229.48   10.80
  -1   4   2  168.58   19.80
   1  -4   2  208.28    9.50
   1  -4   2  213.68    9.00
   1   4  -2  215.98    8.70
  -1   4   2  204.18   21.10
   1   4  -2  224.58   10.40
   1   4  -2  227.98   14.40
   1   4  -2  216.48    8.80
  -1   4   2  221.08   14.30
   1   4  -2  214.38   13.20
  -1   4   2  211.48    9.60
  -1  -4  -2  220.88    9.70
  -1  -4  -2  224.18    9.60
   1  -4  -2  213.78    9.70
   1   4   2  240.28   22.00
  -1   4  -2  217.18   10.60
  -1   4  -2  232.98   13.20
  -1   4  -2  249.78   14.40
  -1   4  -2  217.28    8.70
   1   4   2  215.88   14.00
  -1   4  -2  214.38   10.20
   1  -4  -2  224.08    9.60
   1   4   2  222.78    9.70
  -1  -4   2  213.08    9.60
   1   5  -2   82.59    5.80
  -1   5   2   83.19   10.10
  -1  -5  -2   87.59    4.70
   1   5  -2   85.29    3.60
  -1   5   2   80.29    9.80
  -1   5   2   67.99   14.90
   1   5  -2   83.49    9.10
  -1  -5  -2   82.79    4.50
   1  -5   2   80.19    4.50
   1   5  -2   86.59    5.60
   1   5  -2   92.39    3.70
   1   5  -2   84.79    9.60
  -1   5   2   84.79   17.30
   1  -5   2   87.69    3.90
  -1   5  -2   73.69    8.40
   1   5   2   98.89    9.10
  -1   5  -2   91.69    5.60
  -1   5  -2   88.89    5.90
  -1   5  -2   84.19    3.60
   1  -5  -2   77.29    4.40
   1   5   2   52.29   13.80
   1  -5  -2   87.39    4.70
  -1  -5   2   85.29    4.60
   1   5   2   93.39    8.60
   1   5   2   70.29   16.00
  -1   5  -2   70.79    9.90
   1   5   2   93.39    5.10
  -1   6   2   99.39   11.60
   1   6  -2  106.19    4.70
   1   6  -2  104.39   12.20
  -1   6   2  103.59    5.50
   1  -6   2  106.79    5.70
   1   6  -2  108.79    7.50
   1   6  -2  104.89   11.90
   1   6  -2  112.39    7.20
  -1  -6  -2  105.99    5.90
  -1   6   2  120.29   20.60
  -1   6  -2  113.99    7.50
   1   6   2  102.89   11.90
  -1   6  -2  119.39   11.80
  -1   6  -2  147.99   14.10
   1  -6  -2  110.59    5.90
   1   6   2  112.89   20.80
  -1   6  -2  115.09    7.10
  -1   6  -2  107.19    4.60
   1   6   2  106.69    5.60
  -1  -6   2  118.39    5.90
   1   7  -2   38.10    1.90
  -1   7   2   45.70    2.90
   1  -7   2   34.60    2.20
   1  -7   2   35.40    2.90
   1   7  -2   37.50    4.90
   1   7  -2   42.70    4.90
  -1  -7  -2   35.10    3.00
  -1   7   2   34.00    7.00
   1   7   2   38.20    7.30
  -1  -7   2   37.10    3.00
  -1   7  -2   42.00    4.80
  -1   7  -2   38.30    1.90
   1   7   2   44.10    2.90
   1  -7  -2   40.30    3.20
  -1   7  -2   37.90    4.90
  -1   8   2   39.40    9.70
   1   8  -2   37.00    6.90
   1  -8   2   48.00    3.80
  -1   8   2   45.40    8.10
   1   8  -2   46.80    5.40
   1  -8   2   45.50    3.50
  -1   8   2   47.40    3.20
  -1  -8  -2   48.10    3.80
   1  -8   2   44.40    2.70
   1   8  -2   44.60    2.20
   1  -8  -2   47.00    3.70
  -1   8  -2   42.70    5.40
   1   8   2   50.59    3.30
  -1   8  -2   44.70    2.20
   1   8   2   35.50    9.40
   1   8   2   45.30    8.10
   1  -8  -2   43.80    3.60
  -1  -8   2   53.49    3.70
  -1   9   2   18.30    2.20
   1   9  -2   15.20    3.10
   1  -9   2   20.50    2.90
  -1   9   2   13.30    4.70
   1  -9   2   12.90    2.30
  -1  -9  -2   16.50    2.70
   1   9   2   14.20    2.10
   1  -9  -2   16.50    2.60
   1  -9  -2   22.10    3.10
  -1  -9   2   14.40    2.50
  -1  -9   2   21.10    2.90
   1   9   2   20.60    5.70
  -1   9  -2   18.60    3.70
  -1 -10  -2   23.50    5.60
   1 -10   2   17.70    2.90
  -1  10   2    9.60    4.80
  -1  10   2   21.20    2.40
   1  10  -2   20.10    3.60
  -1 -10   2   22.20    3.20
   1  10   2   13.70    6.10
   1 -10  -2   22.60    4.80
   1  10   2   16.60    2.20
  -1  10  -2   21.10    3.80
  -1 -11  -2    7.50    2.30
   1 -11   2    6.90    2.00
  -1 -11  -2    5.10    1.90
   1 -11   2    4.80    1.90
   1 -11  -2    7.80    2.20
   1 -11  -2    7.60    2.10
  -1 -11   2    7.80    2.20
  -1 -11   2    6.20    2.00
  -1 -12  -2    9.40    2.60
  -1 -12  -2    5.20    2.00
   1 -12   2    5.50    2.10
   1 -12   2    6.10    2.10
  -1 -12   2    7.50    2.40
   1 -12  -2    4.00    1.80
   1 -12  -2    7.90    2.40
  -1 -12   2    7.40    2.20
   1 -13   2    1.10    1.50
   1 -13   2    0.80    1.60
  -1 -13  -2    1.10    1.90
  -1 -13  -2    2.90    2.20
   1 -13  -2    4.20    3.10
  -1 -13   2    0.80    1.40
  -1 -13   2    5.40    2.40
   1 -13  -2    2.00    2.20
   1   0  -3   30.70    1.70
   1   0   3   30.20    1.70
   1   0   3   34.90    3.30
  -1   0  -3   30.30    6.20
   1   0  -3   31.60    1.60
   1   0   3   32.00    1.70
  -1   0  -3   38.20    4.30
   1   0   3   30.90    1.50
  -1   0   3   29.20    6.00
  -1   0  -3   32.60    1.50
   1   0   3   29.10   10.90
  -1   0  -3   31.40    1.60
  -1   0  -3   31.60    1.70
  -1   0   3   32.10    3.90
  -1   0   3   31.70    1.60
   1   0  -3   47.50   11.80
  -1   0   3   32.00    1.70
   1   0   3   31.10    6.20
  -1   0   3   27.70    1.60
  -1   0  -3   31.90    1.30
   1   0  -3   32.00    1.60
  -1   1   3 3453.05  141.19
  -1  -1  -3 3325.27  156.98
   1  -1   3 3180.38  132.49
  -1  -1  -3 3327.17  140.59
  -1   1   3 3274.07  139.89
   1  -1   3 3182.48  141.69
   1   1  -3 3183.28  139.59
   1  -1  -3 3239.28  157.28
  -1   1  -3 3154.78  133.09
   1  -1  -3 3324.07  156.78
  -1   1  -3 3146.99  139.99
  -1  -1   3 3184.98  132.49
   1   1   3 3132.99  139.39
   1   1   3 3177.68  157.08
   1   2  -3   37.90    6.20
  -1   2   3   23.20    7.70
  -1   2   3   21.80    1.60
  -1  -2  -3   38.50    5.70
   1  -2   3   24.50    1.10
  -1  -2  -3   20.60    7.40
   1   2  -3   18.20    3.20
   1  -2   3   24.00    1.30
  -1  -2  -3   25.60    1.60
  -1  -2  -3   24.50    1.60
  -1   2   3   25.60    7.90
  -1   2   3   24.80    4.30
   1  -2   3   24.90    1.60
   1  -2   3   22.70    1.90
  -1   2   3   20.10    4.10
   1  -2   3   20.20    1.30
   1  -2   3   20.40    2.70
  -1  -2  -3   25.00    1.50
  -1  -2   3   28.10    2.20
   1   2   3   23.80    4.30
  -1  -2   3   24.20    1.60
  -1   2  -3   31.80    3.70
  -1  -2   3   23.30    1.30
  -1   2  -3   18.50    4.00
   1   2   3   22.10    1.40
   1   2   3   21.40    1.60
   1  -2  -3   22.00    1.60
  -1  -2   3   22.80    1.00
   1   2   3    1.60   11.00
  -1  -2   3   22.40    2.90
   1   2   3   18.90    6.70
   1  -2  -3   19.60   13.20
   1  -2  -3   21.10    1.50
   1  -2  -3   19.90    1.40
  -1   3   3 1742.43   89.99
  -1  -3  -3 1877.81  113.09
  -1   3   3 1747.03   90.59
   1  -3  -3 1955.30  115.69
   1  -3  -3 2042.80  115.89
   1   3   3 1843.62   90.69
  -1   4   3    5.70    6.60
  -1  -4  -3    9.70    1.40
   1  -4   3   11.30    0.60
  -1   4   3   10.70    1.50
   1  -4   3   14.60    1.50
  -1   4   3   16.30   10.10
  -1   4   3   10.50    4.10
  -1   4   3    7.70    3.00
  -1  -4   3   12.80    1.40
   1   4   3    9.90    3.30
   1   4   3   11.00    1.50
   1   4   3   11.20    4.10
   1  -4  -3   12.70    1.50
   1   4   3   16.50    7.80
   1   4   3   -6.10    6.90
  -1   5   3  852.11   56.39
   1   5  -3  914.21   37.80
   1   5  -3  900.21   38.60
  -1   5   3  886.41   57.49
  -1   5   3  938.81   44.40
  -1   5   3  918.11   44.10
   1   5   3  847.02   55.99
   1   5   3  910.81   58.49
   1   5   3  914.21   44.20
   1   5   3  915.21   43.90
  -1   5  -3  856.21   38.00
  -1   5  -3  889.21   37.40
   1   6  -3    4.10    0.90
   1   6  -3    2.00    0.80
  -1  -6  -3    2.50    0.90
   1  -6   3    5.30    1.20
  -1   6   3    3.20    2.50
   1  -6   3    2.80    1.00
   1  -6   3    3.60    0.50
  -1   6   3    2.30    0.90
  -1   6   3   -0.80    1.00
  -1   6  -3    2.60    0.90
   1   6   3   -0.20    1.40
   1   6   3    3.00    1.00
  -1   6  -3    2.90    0.80
   1  -6  -3    4.20    1.10
   1   6   3    0.90    1.90
  -1  -6   3    3.10    1.00
   1  -7   3  421.66   18.60
  -1   7   3  429.26   18.50
   1   7  -3  437.56   19.10
  -1   7   3  383.96   25.60
  -1  -7  -3  423.46   18.90
  -1   7   3  417.76   26.00
   1   7   3  417.86   26.00
  -1   7  -3  450.15   18.70
   1  -7  -3  407.96   18.80
  -1  -7   3  436.36   18.70
   1   7   3  419.46   18.50
   1   7   3  425.76   26.50
  -1   8   3    2.40    2.70
  -1  -8  -3    0.50    0.70
   1  -8   3   -0.70    0.80
  -1   8   3    1.60    0.90
   1   8  -3    0.00    0.50
   1  -8   3    0.10    0.80
   1   8   3   -0.50    1.70
   1  -8  -3   -0.60    0.80
   1  -8  -3   -0.20    0.90
  -1   8  -3   -0.30    0.70
   1   8   3    0.40    0.80
  -1  -8   3    0.40    0.60
  -1   8  -3    1.00    0.70
   1   8   3    0.00    1.30
   1   9  -3  168.88    8.90
   1  -9   3  180.98    9.50
  -1   9   3  180.78    8.90
   1  -9   3  176.18    9.30
  -1  -9  -3  172.38    9.50
   1  -9  -3  180.38    9.60
  -1  -9   3  175.98    9.40
  -1  -9   3  190.78    9.70
   1   9   3  175.68    8.90
  -1   9  -3  161.88    9.00
   1  -9  -3  190.98    9.80
  -1 -10  -3    0.20    1.00
  -1 -10  -3    0.60    1.00
  -1  10   3   -0.10    0.80
   1 -10   3    1.20    1.30
   1 -10   3    3.20    2.00
   1  10   3   -0.70    0.80
  -1 -10   3   -0.60    0.90
   1 -10  -3   -1.40    1.20
   1 -10  -3   -0.10    1.10
  -1 -10   3    2.30    1.80
  -1 -11  -3   65.39    5.30
   1 -11   3   69.59    5.10
   1 -11   3   67.89    5.20
  -1 -11  -3   58.69    5.10
  -1 -11   3   57.99    5.00
   1 -11  -3   56.39    5.00
   1 -11  -3   56.49    4.90
  -1 -11   3   57.29    4.90
  -1 -12  -3   -0.70    1.40
  -1 -12  -3   -0.10    1.30
   1 -12   3    1.30    1.60
   1 -12   3   -1.60    1.00
  -1 -12   3    1.40    1.50
   1 -12  -3    2.40    1.70
   1 -12  -3   -1.00    1.30
  -1 -12   3    1.50    1.50
  -1   0   4   40.80    8.00
  -1   0   4   43.80    2.40
  -1   0  -4   49.70    5.70
  -1   0  -4   41.00   12.00
   1   0  -4   53.09   15.00
   1   0   4   46.10    2.10
  -1   0   4   42.30    5.10
   1   0   4   47.30    2.40
  -1   0  -4   47.80    2.10
  -1   0   4   42.70    2.20
   1   0  -4   48.10    2.30
  -1   0  -4   44.30    9.00
   1   0   4   48.60    5.50
   1   0  -4   47.60    2.30
  -1   0  -4   47.90    2.20
   1   0   4   80.59   17.80
   1   0   4   26.70    6.80
  -1   0  -4   46.40    2.40
   1   0  -4   45.60   13.40
  -1   0   4   53.79    9.50
  -1   0   4   53.59    5.80
   1   0  -4   40.20    2.30
   1  -1   4   30.70    3.50
   1  -1   4   31.10    1.60
   1  -1   4   29.40    1.40
  -1   1   4   25.10    1.80
   1  -1   4   28.70    1.50
  -1  -1  -4   30.60    4.90
   1   1  -4   27.70    1.50
  -1   1   4   29.60    8.90
  -1   1   4   29.80    1.70
   1  -1   4   17.00    4.70
  -1  -1  -4   25.80    1.70
  -1  -1  -4   30.60    1.80
  -1  -1  -4   19.40    7.00
  -1   1   4   57.69   10.70
   1   1  -4   18.00    8.70
  -1   1   4   36.90    5.40
   1  -1   4   28.20    1.30
  -1  -1  -4   30.40    1.40
  -1  -1  -4   27.40    1.60
  -1   1   4   43.20    5.90
   1   1  -4   28.90    9.80
  -1  -1  -4   26.50   13.50
   1  -1  -4   28.40    1.80
   1  -1  -4   18.50   11.90
   1  -1  -4   29.80    1.70
  -1  -1   4   29.20    3.60
  -1  -1   4   30.00    1.60
   1   1   4   26.20    1.50
   1  -1  -4   29.40    1.80
   1  -1  -4   30.50   13.60
   1   1   4   16.00   11.20
  -1  -1   4   30.30    1.30
  -1   1  -4   36.40   10.10
   1   1   4   34.00    9.00
   1  -1  -4   27.50    1.40
  -1  -1   4   26.90    1.50
  -1  -1   4   32.50    3.00
   1   1   4   23.80    4.30
  -1  -1   4   24.90    5.80
  -1  -1   4   26.60    1.50
   1   1   4   27.40    1.80
   1   1   4   25.10    1.80
  -1  -1   4   35.40    6.40
   1  -2   4   42.20    3.10
  -1  -2  -4   52.69    2.60
  -1  -2  -4   51.89    2.80
  -1   2   4   44.10   11.20
  -1   2   4   50.79    2.60
   1   2  -4   58.59    8.70
  -1   2   4   56.19    7.30
  -1  -2  -4   73.69   21.20
   1  -2   4   46.40    2.20
   1  -2   4   47.10    3.00
  -1   2   4   51.39    7.00
   1  -2   4   51.89    2.10
   1  -2   4   44.80    5.10
   1  -2   4   46.60    2.30
   1  -2   4   50.69    4.80
   1   2  -4   59.69   10.60
  -1   2   4   39.80   10.80
  -1   2   4   47.80    2.80
   1  -2  -4   39.10   18.10
   1  -2  -4   43.10    2.70
   1   2   4   49.60    2.60
  -1   2  -4   45.30    9.10
  -1  -2   4   47.20    4.60
   1   2   4   44.10   11.50
   1  -2  -4   46.10    2.60
   1  -2  -4   23.90   16.40
  -1  -2   4   49.60    5.40
  -1  -2   4   49.40    2.10
  -1  -2   4   50.59    2.10
   1   2   4   48.00    2.90
  -1  -2   4   48.60    2.20
  -1  -2   4   49.30    3.30
  -1   2  -4   41.60    7.60
   1   2   4   46.10    6.70
   1   2   4   52.49    2.90
   1  -2  -4   48.90    2.50
  -1  -2   4   42.90    2.90
  -1  -3  -4   15.80    1.60
   1  -3   4   12.40    0.50
   1  -3   4   11.80    1.20
  -1   3   4   -1.30    5.60
  -1   3   4   17.90    8.30
  -1   3   4    5.00    2.40
  -1   3   4    9.00    1.30
  -1   3   4    9.10    3.20
   1   3   4    5.90    7.30
   1  -3  -4   11.50    1.40
   1   3   4    6.60    2.80
   1   3   4   10.20    1.50
  -1  -3   4   11.90    0.50
  -1   4   4   81.29   16.70
  -1   4   4   42.60    7.20
  -1   4   4   62.29    9.00
   1  -4   4   54.89    3.00
  -1   4   4   72.59   16.60
  -1  -4  -4   54.89    3.30
  -1   4   4   56.69    3.40
   1  -4   4   54.79    3.10
   1  -4  -4   52.39    3.20
   1   4   4   53.69    3.40
   1   4   4   76.19   10.30
   1   4   4   72.79   16.90
   1   4   4   42.10   12.80
   1   4   4   67.69    9.30
  -1  -5  -4    1.80    0.80
  -1   5   4    1.40    2.00
   1  -5   4    3.40    0.90
  -1   5   4    2.40    0.90
   1  -5   4    2.60    0.80
  -1   5   4    3.10    8.60
  -1   5   4    2.80    2.20
  -1   5   4   10.50   10.10
  -1  -5   4    2.90    0.80
   1   5   4    0.30    1.30
   1   5   4    2.50    2.20
   1   5   4   -3.40    7.40
   1  -5  -4    2.70    0.90
   1   5   4    0.10    0.70
   1   5   4    0.00    9.10
  -1  -6  -4   35.00    2.80
   1  -6   4   33.50    2.70
  -1   6   4   36.60    2.90
  -1   6   4   35.50    7.60
   1  -6   4   36.90    2.70
  -1   6   4   40.60    7.90
   1  -6  -4   37.70    2.90
  -1  -6   4   38.20    2.80
   1   6   4   47.20    8.90
   1   6   4   39.30    3.00
   1   6   4   41.00    7.90
  -1  -7  -4    2.30    1.20
  -1   7   4    0.70    0.90
  -1   7   4    0.00    1.50
  -1   7   4   -0.40    1.60
   1  -7   4    0.30    0.70
  -1  -7   4    1.50    0.90
   1  -7  -4   -0.10    0.60
   1   7   4   -0.90    1.20
   1   7   4   -0.20    0.80
   1  -7  -4    0.50    0.80
   1   7   4    0.00    1.30
  -1   8   4   30.70    7.50
  -1  -8  -4   22.80    3.00
  -1   8   4   21.10    2.60
   1  -8   4   21.10    2.70
   1  -8   4   20.60    2.70
   1   8   4   17.50    5.70
   1   8   4   21.60    2.80
   1  -8  -4   21.40    2.80
  -1  -8   4   17.90    2.60
  -1  -8   4   18.10    2.70
   1  -8  -4   13.60    2.30
   1  -9   4   -1.10    0.70
  -1  -9  -4    1.20    1.30
   1  -9   4   -0.30    0.90
  -1   9   4    0.40    0.90
  -1   9   4   -0.20    1.70
  -1  -9  -4    0.10    1.10
   1  -9  -4    1.70    1.10
  -1  -9   4    0.30    1.00
   1  -9  -4    1.30    1.20
   1   9   4    0.10    0.80
  -1  -9   4   -1.10    0.80
   1   9   4   -0.40    1.80
  -1  10   4    5.80    1.80
   1 -10   4    7.30    1.80
   1 -10   4    5.80    2.20
  -1 -10  -4    6.10    2.00
  -1 -10  -4    6.50    2.00
   1 -10  -4    8.00    2.20
   1  10   4    9.20    2.00
  -1 -10   4    7.30    1.90
  -1 -10   4    7.20    2.40
   1 -10  -4    6.00    1.90
  -1 -11  -4    1.00    1.40
   1 -11   4   -0.40    1.10
   1 -11   4   -1.00    0.90
  -1 -11  -4   -1.10    1.30
  -1  11   4   -0.80    0.80
   1 -11  -4   -1.20    1.10
   1 -11  -4   -0.30    1.20
  -1 -11   4   -0.20    1.50
  -1 -11   4    0.40    1.10
   1  11   4    0.80    1.00
   1 -12   4    2.60    1.80
   1 -12   4    0.40    1.40
  -1 -12   4    1.40    1.60
  -1 -12   4    1.70    1.80
   1 -12  -4    3.10    2.10
  -1   0   5  965.50   52.99
  -1   0   5  950.50   51.79
   1   0   5  977.60   53.09
   1   0   5 1022.80   52.69
  -1   1   5  421.16   22.00
   1  -1   5  397.66   25.10
  -1   1   5  396.76   16.40
  -1   1   5  384.26   21.40
   1  -1   5  390.36   16.40
   1  -1   5  442.16   19.70
   1   1  -5  391.36   16.30
  -1  -1  -5  400.86   16.50
  -1   1   5  347.37   29.30
  -1   1   5  413.06   30.10
   1   1   5  354.16   28.80
   1   1   5  405.46   21.60
  -1  -1   5  395.56   16.30
  -1  -1   5  420.46   26.20
   1   1   5  405.36   16.30
   1  -1  -5  410.26   16.60
  -1  -1   5  404.06   19.70
  -1   2   5  823.52   38.60
   1  -2   5  761.02   37.90
  -1   2   5  738.73   49.30
   1  -2   5  802.92   37.50
  -1   2   5  784.22   49.40
  -1   2   5  854.71   39.00
   1   2   5  821.32   38.50
   1   2   5  741.73   48.70
   1   2   5  744.93   49.70
   1   2   5  829.02   38.80
  -1  -2   5  738.53   36.60
  -1  -2   5  772.62   38.30
  -1   3   5  262.07   27.40
   1  -3   5  284.47   11.50
  -1   3   5  281.87   18.60
  -1  -3  -5  280.87   12.30
   1  -3   5  291.77   12.00
  -1   3   5  272.87   28.50
  -1   3   5  276.47   12.70
  -1   3   5  299.47   18.90
   1  -3   5  285.77   11.40
   1  -3  -5  294.77   12.20
   1   3   5  291.67   12.80
   1   3   5  286.27   18.50
   1   3   5  259.37   27.40
  -1  -3   5  291.87   11.50
   1   3   5  312.87   19.30
   1   3   5  301.27   29.30
  -1  -3   5  291.07   11.50
   1  -3  -5  288.07   12.40
   1  -4   5  487.75   20.40
  -1   4   5  488.25   28.30
  -1   4   5  420.96   38.60
  -1   4   5  492.95   28.50
  -1  -4  -5  505.45   20.80
  -1   4   5  499.85   41.60
  -1   4   5  490.05   21.10
   1  -4  -5  516.85   20.70
   1   4   5  519.25   28.70
   1  -4  -5  497.75   20.90
   1   4   5  544.75   29.30
   1   4   5  491.05   40.80
   1   4   5  472.05   21.10
   1   4   5  483.55   41.20
  -1  -5  -5  169.98    8.20
  -1   5   5  175.48    8.50
  -1   5   5  150.48   13.90
  -1   5   5  161.68   14.40
   1  -5   5  175.68    7.90
   1  -5   5  174.18    7.90
   1   5   5  179.78   14.80
   1   5   5  154.98   14.20
   1  -5  -5  168.38    8.20
  -1  -5   5  175.48    8.00
   1   5   5  163.98    8.40
   1  -5  -5  160.88    8.00
   1  -6   5  264.07   12.10
  -1   6   5  255.97   19.80
  -1   6   5  284.37   12.60
   1  -6   5  266.27   12.00
  -1   6   5  246.28   19.40
   1   6   5  257.27   19.90
  -1  -6   5  263.17   12.10
   1   6   5  300.87   20.80
   1  -6  -5  272.17   12.40
   1   6   5  265.77   12.60
   1  -6  -5  270.27   12.50
  -1   7   5   89.29   12.90
  -1  -7  -5   90.89    5.60
  -1   7   5   97.79   13.80
  -1   7   5  102.89    5.70
   1  -7   5   84.59    5.20
  -1  -7   5   87.19    4.10
   1   7   5   96.59   13.10
   1   7   5   96.79    5.70
  -1  -7   5  101.79    7.40
   1  -7  -5   97.59    5.70
   1   7   5  100.59   14.00
   1  -7  -5  101.39    5.80
   1  -8   5  123.59    6.80
   1  -8   5  120.59    6.60
  -1  -8  -5  118.09    7.00
  -1   8   5  106.09   14.60
  -1   8   5  100.09   15.60
  -1  -8   5  114.19    6.70
  -1  -8   5  126.59    6.80
   1   8   5  115.69   15.40
   1  -8  -5  123.19    7.10
   1  -8  -5  111.69    6.80
   1   8   5  112.09   17.50
  -1   9   5   52.19    3.90
   1  -9   5   49.90    3.90
  -1  -9  -5   44.80    4.60
  -1  -9  -5   52.69    4.20
   1  -9   5   47.00    3.90
  -1   9   5   52.99   10.80
  -1  -9   5   46.00    3.90
   1   9   5   55.29   11.10
  -1  -9   5   47.50    4.00
   1   9   5   55.09    4.10
   1  -9  -5   45.30    4.00
   1  -9  -5   45.00    4.10
   1 -10   5   47.20    3.90
  -1  10   5   43.70    3.70
  -1 -10  -5   46.20    4.80
  -1 -10  -5   45.70    4.80
   1  10   5   46.50    3.90
   1 -10  -5   34.80    4.20
   1 -10  -5   43.20    4.60
   1 -11   5   18.40    3.00
  -1 -11  -5   23.40    3.70
  -1  11   5   23.00    3.00
   1 -11   5   27.20    3.60
  -1 -11  -5   23.10    3.60
   1 -11  -5   28.90    3.90
  -1 -11   5   27.30    3.70
   1  11   5   27.80    3.40
  -1 -11   5   27.60    3.70
   1 -11  -5   18.90    3.40
   1 -12   5   13.20    3.30
  -1 -12  -5   12.50    3.00
  -1 -12  -5   16.90    3.20
  -1 -12   5   11.60    2.50
  -1 -12   5    6.00    2.30
   1 -12  -5    8.30    2.40
   1 -12  -5   11.90    2.80
  -1   0   6    8.30    6.10
   1   0   6    2.30    0.70
   1   0   6    1.00    0.30
   1   0  -6    2.00    0.50
   1   0   6    1.30    1.20
  -1   0   6    1.70    0.60
   1   0   6    2.90    1.80
   1   0   6    9.20    5.70
  -1   0   6    1.20    5.30
  -1   0   6    1.30    1.30
   1   0   6    1.80    0.60
   1   0  -6    1.40    0.40
  -1   0   6    1.10    1.30
   1   0   6    3.60    6.10
  -1   0   6    3.00    0.60
  -1   0  -6    2.30    0.40
  -1   1   6    8.70    7.50
  -1   1   6    5.90    7.00
  -1   1   6    7.10    2.80
   1  -1   6   11.10    6.20
  -1  -1  -6   13.10    0.70
  -1  -1  -6   13.70    1.20
   1  -1   6   12.00    0.90
   1  -1   6   13.20    1.30
  -1  -1  -6   11.90    0.70
  -1   1   6   10.40    3.50
   1  -1   6   14.40    1.40
   1  -1   6   13.50    3.20
  -1  -1  -6   15.90    1.10
  -1   1   6   11.50    1.50
  -1   1   6   12.60    1.10
   1  -1  -6   12.60    0.60
   1  -1  -6   12.10    1.10
   1  -1  -6   12.00    0.60
  -1  -1   6    8.60    2.30
   1   1   6   15.60    9.00
  -1  -1   6   12.90    1.00
   1   1   6   12.10    3.50
   1   1   6   10.50    1.30
  -1  -1   6   14.20    1.40
   1   1   6   10.20    1.40
   1  -1  -6   14.50    1.40
   1   1   6   14.50    1.70
   1   1   6   20.70    4.80
  -1  -1   6   14.00    6.00
  -1  -1   6   12.30    1.10
   1   1   6   11.70    6.40
  -1   2   6   -3.40    6.30
  -1   2   6    2.90    2.30
  -1   2   6    1.80    1.80
  -1  -2  -6    2.50    0.50
  -1   2   6    8.90    8.60
   1  -2   6    2.40    0.50
   1  -2   6    1.90    1.10
   1  -2   6    2.50    0.60
   1  -2   6    5.00    3.30
  -1  -2  -6    2.10    0.60
   1  -2   6    2.50    0.50
  -1   2   6    1.60    0.70
   1  -2   6    4.90    3.80
   1  -2   6    3.30    1.30
   1  -2   6    2.30    0.40
   1  -2  -6    3.00    0.70
   1   2   6   10.40    8.50
  -1  -2   6    3.10    3.30
  -1  -2   6    1.70    0.30
  -1  -2   6    2.70    0.50
  -1  -2   6    1.70    0.90
   1  -2  -6    2.60    0.50
  -1  -2   6    2.20    0.50
  -1  -2   6    2.90    0.60
   1   2   6    2.20    0.80
  -1  -2   6    0.80    3.60
   1   2   6    1.90    0.80
   1   2   6   -3.80    6.70
  -1  -2   6    2.20    1.20
   1   2   6    5.20    2.80
  -1  -2   6    1.50    0.30
   1   2   6    2.40    0.60
  -1   3   6   10.60    9.60
   1  -3   6   14.10    0.90
   1  -3   6   16.40    2.60
  -1   3   6   12.10    4.10
   1  -3   6   17.80    3.00
  -1  -3  -6   14.90    1.60
  -1   3   6   14.20    4.40
   1  -3   6   15.40    1.10
   1  -3   6   14.40    1.30
   1  -3   6   14.20    1.20
  -1   3   6   -3.70    7.80
   1  -3   6   15.00    0.90
  -1   3   6   15.30    2.00
   1   3   6   19.80    5.40
  -1  -3   6   13.50    2.60
  -1  -3   6   13.30    1.00
   1  -3  -6   14.50    1.60
   1  -3  -6   15.10    1.70
   1   3   6   11.00   10.00
  -1  -3   6   13.80    0.80
   1   3   6   20.10    5.50
   1   3   6   15.20    2.00
  -1  -3   6   14.90    1.30
  -1  -3   6    8.60    2.80
   1   3   6    5.10    9.20
  -1  -3   6   11.70    0.90
  -1  -3   6   15.80    1.50
  -1   4   6    4.90    3.00
  -1  -4  -6    3.00    0.90
   1  -4   6    2.50    0.30
   1  -4   6    1.90    0.60
   1  -4   6    3.40    0.70
  -1   4   6    3.30    2.90
  -1   4   6    1.30    0.90
   1   4   6    0.80    2.20
  -1  -4   6    2.80    0.30
   1  -4  -6    1.60    0.80
  -1  -4   6    3.40    0.40
   1   4   6    1.60    1.80
   1  -4  -6    3.90    1.00
   1   4   6    3.70    1.10
  -1  -4   6    1.50    0.60
  -1   5   6   17.50    2.40
  -1   5   6   18.20    5.90
   1  -5   6   15.70    1.70
   1  -5   6   15.00    1.70
  -1   5   6   12.80    4.70
  -1  -5  -6   12.20    1.80
  -1  -5   6   14.90    1.80
   1   5   6   15.20    2.20
   1   5   6    9.30    4.30
  -1  -5   6   18.50    1.90
   1  -5  -6   14.00    1.90
   1  -5  -6   15.60    2.00
   1  -6   6    1.70    0.80
   1  -6   6    3.20    1.00
  -1  -6  -6    3.10    1.10
  -1   6   6    2.40    1.30
  -1   6   6   -0.60    1.40
  -1   6   6    3.60    3.00
   1   6   6   -0.30    1.60
   1  -6  -6    1.40    1.00
   1   6   6    2.00    2.40
  -1  -6   6    1.40    0.80
  -1  -6   6    3.60    1.00
   1   6   6    2.80    1.40
   1  -6  -6    2.40    1.00
  -1  -6   6    2.30    0.30
  -1   7   6   14.20    2.40
   1  -7   6   17.30    2.70
   1  -7   6   12.30    1.90
  -1   7   6    8.80    4.60
  -1   7   6   16.60    6.00
  -1  -7  -6   16.50    2.30
   1  -7  -6   14.00    2.30
  -1  -7   6   17.90    2.30
   1   7   6   16.90    2.60
   1   7   6   20.80    6.90
   1  -7  -6   15.90    2.30
   1   7   6   19.90    6.90
  -1  -7   6   12.40    0.90
  -1  -8  -6    1.90    1.30
   1  -8   6    1.50    1.10
  -1   8   6    6.30    4.10
   1  -8   6    1.50    1.10
  -1   8   6    0.50    1.00
  -1   8   6    0.60    2.20
  -1  -8  -6    1.50    1.20
   1  -8  -6    6.10    1.70
  -1  -8   6    0.80    1.00
   1   8   6    0.80    2.40
   1  -8  -6    1.20    1.20
  -1  -8   6    2.80    1.30
   1   8   6    3.00    1.40
   1   8   6    5.40    4.00
   1  -9   6   13.60    2.30
  -1  -9  -6    9.20    2.10
  -1   9   6   11.50    2.30
   1  -9   6   12.90    2.40
  -1  -9   6   17.10    2.60
  -1  -9   6   18.90    2.80
   1   9   6   11.70    2.30
   1  -9  -6   11.50    2.30
  -1  10   6    1.00    1.30
   1 -10   6   -0.90    0.70
  -1 -10  -6    0.50    1.10
  -1 -10  -6   -0.10    1.10
   1 -10   6    1.90    1.50
  -1 -10   6    4.00    1.60
   1 -10  -6    3.00    1.50
   1 -10  -6    0.50    1.30
   1  10   6    1.60    1.30
   1 -11   6    9.20    2.30
  -1  11   6    7.00    1.90
   1 -11   6    6.00    1.90
  -1 -11  -6    4.00    1.90
  -1 -11  -6    5.90    2.30
   1  11   6    8.50    2.00
   1 -11  -6    6.70    2.20
   1 -11  -6    7.40    2.20
  -1 -11   6    4.80    1.90
  -1 -11   6    7.10    2.00
  -1 -12  -6    0.70    1.60
   1 -12   6   -0.60    1.40
  -1 -12  -6    0.50    1.40
   1 -12   6    1.30    1.50
  -1 -12   6    2.30    1.60
   1 -12  -6   -1.60    1.00
   1 -12  -6    0.70    1.50
  -1   0   7   57.29    7.80
   1   0   7   68.29   13.90
  -1   0   7   62.09   13.60
  -1   0   7   56.49    7.50
   1   0   7   66.09    3.30
   1   0   7   91.19   15.80
   1   0  -7   69.69    3.30
   1   0   7   68.59    8.30
  -1   0   7   66.29    3.80
  -1   0   7   62.59    3.40
   1   0   7   66.39    3.80
   1   0  -7   72.19    3.30
   1   0   7   69.99    8.60
   1   0   7   78.79    4.00
   1   0  -7   70.79    3.40
  -1   0   7   64.09   13.40
  -1   0  -7   68.59    3.30
   1  -1   7    0.80    1.10
   1  -1   7    1.20    0.60
   1  -1   7    1.10    0.40
  -1   1   7    6.30    7.70
   1  -1   7    2.20    0.70
  -1   1   7    3.00    2.20
   1  -1   7    3.00    5.70
  -1  -1  -7    0.90    0.40
  -1   1   7    1.90    0.70
   1  -1   7    1.00    1.10
  -1   1   7    4.50    7.90
  -1   1   7    3.50    2.20
   1  -1   7    2.00    5.10
  -1  -1   7    0.80    0.50
   1   1   7   -2.00    7.20
   1   1   7    3.40    2.10
   1   1   7    1.70    1.80
  -1  -1   7    1.20    0.40
   1   1   7    1.10    0.70
  -1  -1   7   -1.00    5.60
   1   1   7   -8.50    6.60
   1   1   7    0.40    0.60
  -1  -1   7   -0.20    5.00
   1  -1  -7    1.50    0.50
   1   1   7    1.30    0.50
  -1  -1   7    0.50    1.00
  -1  -1   7    1.30    1.40
   1  -2   7   61.09    2.50
   1  -2   7   61.49    5.30
  -1   2   7   63.59    3.80
  -1   2   7   72.99   17.60
   1  -2   7   60.19    3.10
   1  -2   7   68.09    5.30
  -1   2   7   46.30    8.10
  -1  -2  -7   54.79    3.10
   1  -2   7   63.29   10.80
   1  -2   7   72.29   10.70
   1  -2   7   56.79    2.80
  -1  -2  -7   59.69    2.80
  -1   2   7   63.79   16.20
   1  -2   7   61.39    3.10
  -1   2   7   70.19    9.90
  -1  -2  -7   58.49    2.70
  -1  -2   7   58.69    3.00
  -1  -2   7   64.59    5.10
  -1  -2   7   49.10   10.00
  -1  -2   7   51.49    2.90
  -1  -2   7   53.19    5.10
   1   2   7   40.80   14.20
   1  -2  -7   54.09    3.20
   1   2   7   61.59    3.80
   1   2   7   54.79    8.90
  -1  -2   7   60.79    3.10
   1  -2  -7   57.59    2.70
  -1  -2   7   68.29   10.50
   1   2   7   50.29   14.50
   1   2   7   44.30    7.70
   1  -3   7    1.00    0.70
  -1  -3  -7    1.00    0.60
   1  -3   7    0.80    0.40
   1  -3   7    1.20    0.40
  -1  -3  -7    1.20    0.40
  -1   3   7    1.60    2.00
   1  -3   7    0.60    0.40
  -1   3   7    1.40    0.80
   1  -3   7    0.10    0.30
  -1   3   7    0.60    1.40
   1  -3   7    1.00    0.60
  -1  -3   7    1.30    0.70
  -1  -3   7    1.50    0.40
  -1  -3   7    0.50    0.40
   1  -3  -7    2.10    0.70
   1   3   7    1.30    2.00
  -1  -3   7    1.00    0.40
  -1  -3   7    1.30    0.70
   1   3   7    0.80    0.60
  -1  -3   7    1.10    0.30
   1   3   7    4.10    2.70
   1  -4   7   27.90    1.90
  -1  -4  -7   26.70    2.20
  -1   4   7   27.90    6.90
  -1   4   7   37.10    8.00
   1  -4   7   31.40    1.90
   1  -4   7   29.10    1.60
  -1   4   7   31.90    3.80
   1  -4  -7   32.40    2.10
   1   4   7   32.80    7.20
  -1  -4   7   31.30    1.90
   1  -4  -7   25.70    2.30
  -1  -4   7   32.00    1.30
   1   4   7   36.70    7.80
  -1  -4   7   29.50    1.60
   1   4   7   27.90    3.10
  -1   5   7    0.90    2.10
   1  -5   7    0.20    0.50
  -1   5   7   -0.80    0.60
  -1  -5  -7    1.40    0.80
   1  -5   7    0.00    0.50
   1  -5   7   -0.10    0.20
  -1   5   7    2.30    2.90
   1   5   7   -0.30    1.50
   1  -5  -7    2.00    1.50
   1  -5  -7    1.40    0.80
  -1  -5   7   -0.90    0.50
   1   5   7    3.10    2.60
   1   5   7   -1.10    0.60
  -1   6   7    9.80    6.30
  -1   6   7   13.10    2.30
   1  -6   7   11.80    1.60
  -1  -6  -7   12.80    2.00
  -1  -6  -7   10.90    1.70
  -1   6   7   16.70    5.70
   1  -6   7   11.40    1.60
   1   6   7    3.80    3.20
   1  -6  -7   12.10    2.00
  -1  -6   7    9.80    0.50
  -1  -6   7   12.90    1.70
   1   6   7   24.50    8.10
  -1  -6   7   12.50    1.80
   1   6   7   12.20    2.20
   1  -6  -7   11.40    1.80
  -1   7   7    4.90    3.30
   1  -7   7    0.70    0.90
  -1  -7  -7   -0.60    0.90
  -1   7   7    0.80    1.00
  -1  -7  -7    0.10    0.90
   1  -7   7    0.60    0.80
   1   7   7   -0.70    1.40
   1   7   7   -0.90    0.90
   1  -7  -7   -0.10    0.80
   1  -7  -7   -0.20    0.80
  -1  -7   7    0.60    0.80
   1  -8   7    2.20    1.20
  -1   8   7    2.30    1.40
  -1   8   7    2.20    2.80
  -1  -8  -7    2.10    1.30
   1  -8   7    2.30    1.20
  -1  -8  -7    1.60    1.20
  -1  -8   7    2.10    1.10
   1   8   7    2.40    1.30
   1  -8  -7    2.60    1.30
   1  -8  -7    0.60    1.00
  -1  -8   7    0.20    0.90
   1   8   7    1.90    2.40
   1  -9   7    0.90    1.10
  -1   9   7    0.80    1.10
   1  -9   7    0.50    0.90
  -1  -9  -7    0.20    1.10
  -1  -9  -7    0.10    0.80
  -1  -9   7    1.00    1.20
   1  -9  -7    1.20    1.20
  -1  -9   7    0.00    0.80
   1   9   7    0.80    1.10
   1  -9  -7    1.70    1.40
  -1 -10  -7   -0.30    1.00
   1 -10   7    0.00    1.00
  -1  10   7   -0.90    1.80
  -1 -10  -7    0.00    1.10
   1 -10  -7    0.70    1.20
  -1 -10   7   -1.50    1.00
  -1 -10   7    0.20    1.00
   1 -10  -7    0.10    1.30
  -1 -11  -7    0.50    1.20
   1 -11   7    0.40    1.20
   1 -11   7    0.10    1.00
  -1 -11  -7    2.90    2.10
  -1  11   7    0.50    1.10
  -1 -11   7    2.00    1.50
   1 -11  -7   -0.40    1.10
  -1 -11   7   -0.60    1.10
   1  11   7    1.20    1.30
   1   0   8   16.70    4.20
   1   0   8   12.30    1.70
   1   0  -8   11.40    1.10
   1   0   8   11.20    1.00
   1   0  -8   10.80    1.00
   1   0   8   12.90    3.90
  -1   0   8    8.40    1.40
  -1   0   8   12.30    3.80
  -1   0   8    8.50    3.10
  -1   0  -8   12.30    1.00
   1   0   8   13.30    1.70
  -1   1   8   75.09    9.70
  -1   1   8   79.89    4.60
   1  -1   8   71.49    8.30
   1  -1   8   82.59    4.30
   1  -1   8   80.29    7.60
  -1   1   8   66.79    9.60
  -1  -1  -8   82.09    3.90
   1  -1   8   75.29    4.20
   1   1   8   75.69    4.60
   1   1   8   62.69    9.30
  -1  -1   8   79.79    4.20
   1  -1  -8   85.29    4.10
  -1  -1   8   70.39    8.30
  -1  -1   8   80.39    7.30
   1   1   8   83.09    4.70
   1   1   8   99.29   11.40
  -1  -2  -8   13.40    1.40
  -1   2   8   14.30    4.70
   1  -2   8   10.50    1.40
   1  -2   8   12.80    1.50
   1  -2   8    6.10    2.10
  -1  -2  -8    8.10    0.60
   1  -2   8   10.20    1.30
   1  -2   8    9.70    2.40
  -1   2   8   11.40    4.40
  -1  -2  -8    7.80    0.60
  -1  -2   8    7.60    2.20
  -1  -2   8    6.10    2.20
   1   2   8   10.00    4.00
   1  -2  -8    8.40    1.20
   1  -2  -8    8.40    0.60
   1   2   8    7.50    3.50
   1  -2  -8    8.80    0.60
  -1  -2   8    7.60    1.10
   1  -3   8   65.29    3.30
   1  -3   8   67.49    4.40
  -1   3   8   72.49   11.00
  -1   3   8   53.99    4.00
   1  -3   8   58.39    4.60
   1  -3   8   64.19    2.80
   1  -3   8   65.79    3.10
  -1  -3  -8   61.19    3.30
   1  -3   8   55.69    3.00
  -1  -3  -8   63.79    3.10
  -1  -3  -8   59.49    3.50
  -1   3   8   61.89    9.90
  -1  -3   8   63.39    2.70
   1   3   8   50.89    9.50
  -1  -3   8   65.29    4.70
  -1  -3   8   63.29    3.00
   1   3   8   60.99    4.20
  -1  -3   8   65.39    5.10
   1  -3  -8   59.49    3.00
   1   3   8   61.59    9.90
   1  -3  -8   61.09    3.60
  -1  -3   8   62.79    2.70
  -1  -4  -8    5.70    1.20
   1  -4   8    6.60    0.50
   1  -4   8    6.00    0.40
   1  -4   8    6.70    0.90
  -1   4   8    6.40    3.80
   1  -4   8    6.20    1.00
  -1   4   8    7.20    1.60
  -1   4   8    4.70    3.40
  -1  -4  -8    7.60    1.20
   1  -4  -8    4.80    0.90
   1   4   8   13.50    5.30
   1   4   8    5.60    1.40
  -1  -4   8    4.80    0.40
  -1  -4   8   10.20    1.00
   1   4   8    7.60    4.10
   1  -4  -8    6.70    1.30
  -1  -4   8    4.30    0.70
  -1   5   8   39.00    3.90
   1  -5   8   37.00    2.40
  -1  -5  -8   32.00    2.80
  -1   5   8   35.60    8.60
   1  -5   8   33.30    1.80
   1  -5   8   36.70    2.30
  -1  -5  -8   33.10    2.50
  -1   5   8   32.70    8.10
  -1  -5   8   36.40    2.30
   1  -5  -8   33.60    2.50
   1   5   8   39.30    9.20
   1   5   8   39.50    8.80
   1  -5  -8   32.00    2.70
   1   5   8   38.80    3.30
  -1  -6  -8    3.40    1.20
  -1  -6  -8    2.20    1.10
  -1   6   8    3.80    1.50
   1  -6   8    2.30    0.40
   1  -6   8    1.90    0.80
   1  -6   8    2.80    0.90
  -1   6   8    1.10    2.20
  -1   6   8    1.80    2.90
  -1  -6   8    3.60    1.00
   1  -6  -8    2.00    1.10
   1   6   8    1.20    1.10
   1   6   8    5.40    3.70
   1   6   8    2.10    2.50
  -1  -6   8    6.30    1.30
   1  -6  -8    2.60    1.10
  -1  -7  -8   19.00    2.40
  -1   7   8   17.70    2.80
  -1   7   8   21.00    7.00
   1  -7   8   14.90    2.00
  -1   7   8    7.30    4.60
  -1  -7  -8   13.70    2.30
   1   7   8   13.50    5.40
   1   7   8   16.30    2.70
  -1  -7   8   15.70    2.30
   1  -7  -8   18.90    2.70
   1  -7  -8   16.00    2.30
  -1  -7   8   15.30    2.10
   1   7   8   19.70    6.80
  -1   8   8    4.80    1.60
  -1  -8  -8    0.70    1.30
  -1  -8  -8    0.20    1.00
   1  -8   8    1.40    1.00
   1  -8   8    1.40    1.00
  -1   8   8   -0.20    2.70
  -1   8   8    4.20    3.50
   1   8   8   -1.00    1.60
   1  -8  -8    1.30    1.20
  -1  -8   8    2.40    1.10
  -1  -8   8    2.40    1.20
   1   8   8    3.50    1.60
   1   8   8    0.90    3.00
  -1   9   8    8.40    3.30
   1  -9   8    6.60    1.60
  -1  -9  -8    6.20    1.90
   1  -9   8    7.10    1.60
  -1  -9   8    4.50    1.50
   1  -9  -8    8.70    2.10
   1  -9  -8    4.10    1.80
   1   9   8    4.80    2.10
  -1  -9   8    5.00    1.40
   1 -10   8    0.90    1.20
  -1 -10  -8    2.20    1.50
  -1 -10  -8    1.70    1.50
  -1  10   8    0.30    1.20
  -1 -10   8    2.20    1.30
   1 -10  -8    1.90    1.40
   1 -10  -8   -1.90    1.00
   1  10   8    0.50    1.20
  -1 -10   8   -0.30    1.00
  -1  11   8    1.60    1.30
  -1 -11  -8    1.00    1.60
   1 -11   8    2.10    1.40
  -1 -11  -8    3.50    1.70
   1 -11   8    1.00    1.30
   1 -11  -8    2.70    1.70
  -1 -11   8    1.50    1.40
   1 -11  -8    0.40    1.40
   1  11   8    2.30    1.60
  -1 -11   8    1.20    1.30
   1   0  -9  170.98    7.50
  -1   0   9  189.28    8.60
  -1   0   9  174.18   13.60
  -1   0  -9  186.38    7.60
  -1   0  -9  174.98    7.50
   1   0   9  160.18    7.60
   1   0  -9  183.28    7.60
   1   0   9  170.38    8.50
   1   0   9  177.58    8.50
   1   0   9  174.08   13.40
  -1   1   9  232.18   10.70
   1  -1   9  237.68   10.40
   1  -1   9  215.08    9.50
   1  -1   9  248.08   12.20
  -1   1   9  222.68   16.80
  -1   1   9  240.08   16.90
   1  -1   9  229.78   15.00
   1  -1   9  264.57   19.10
  -1  -1  -9  210.38    9.60
   1   1   9  233.78   16.90
  -1  -1   9  202.78   14.10
  -1  -1   9  211.88   16.70
   1  -1  -9  222.28    9.80
   1   1   9  225.28   10.70
   1   1   9  213.48   16.60
   1  -2   9  160.38   10.60
  -1   2   9  153.18   13.80
   1  -2   9  147.19    6.70
   1  -2   9  151.88    7.30
  -1   2   9  142.09   13.60
   1  -2   9  153.48    7.20
  -1  -2  -9  159.18    7.20
   1  -2   9  131.89   11.20
  -1   2   9  154.08    8.00
   1   2   9  152.28   13.90
   1   2   9  151.58   14.00
  -1  -2   9  160.98   12.50
   1  -2  -9  157.58    7.30
  -1  -2   9  159.88    7.10
  -1  -2   9  173.48   10.50
   1   2   9  156.48    8.10
  -1   3   9  175.38   15.90
   1  -3   9  165.38    7.70
   1  -3   9  184.48    7.90
  -1  -3  -9  178.18    8.40
   1  -3   9  173.58    8.20
  -1   3   9  172.78   15.90
   1  -3   9  190.78    9.80
  -1  -3  -9  184.78    7.60
  -1  -3  -9  182.38    7.70
  -1   3   9  186.98    9.30
   1  -3   9  191.88    9.90
  -1  -3   9  193.58   10.20
   1   3   9  187.08   16.20
   1   3   9  189.28   21.50
   1  -3  -9  180.98    7.60
  -1  -3   9  181.98    7.80
   1  -3  -9  180.58    8.50
  -1  -3   9  177.38    9.50
   1  -3  -9  182.08    7.60
   1   3   9  169.08    9.20
   1  -4   9  107.09    4.50
   1  -4   9   99.49    4.70
  -1   4   9  105.69   14.60
  -1  -4  -9  106.79    5.70
  -1   4   9  103.29    6.40
  -1   4   9  104.69   14.40
   1  -4   9  107.29    5.10
   1  -4   9  106.29    5.10
  -1  -4  -9  111.29    5.20
   1  -4   9  111.09    4.60
   1  -4   9  108.99    4.70
   1   4   9  119.79    6.70
   1  -4  -9  103.99    5.00
   1   4   9  110.69   15.00
   1   4   9  114.09   15.00
  -1  -4   9  108.29    4.60
  -1  -4   9  105.39    4.60
  -1  -4   9  109.89    4.50
  -1  -5  -9  113.09    5.70
  -1   5   9   80.79   13.40
  -1   5   9  108.09   15.20
   1  -5   9  116.49    5.20
   1  -5   9  110.69    5.60
  -1  -5  -9  115.89    6.30
  -1   5   9  122.79    7.00
   1  -5   9  111.89    5.30
   1  -5  -9  117.19    5.70
   1   5   9  128.19    7.20
  -1  -5   9  114.39    5.80
   1   5   9  109.89   15.60
   1   5   9  113.29   15.50
   1  -5  -9  115.09    6.30
  -1  -5   9  116.59    5.30
  -1   6   9   78.49   13.30
  -1  -6  -9   51.39    3.60
  -1  -6  -9   56.29    4.10
  -1   6   9   45.80    9.70
   1  -6   9   60.19    3.50
   1  -6   9   53.29    3.20
  -1   6   9   72.19    4.90
   1  -6  -9   55.09    4.10
   1   6   9   47.40   10.70
  -1  -6   9   57.19    3.70
   1   6   9   51.09   10.60
   1   6   9   70.59    4.90
  -1  -6   9   55.59    3.30
   1  -6  -9   57.29    3.60
  -1   7   9   80.99   14.00
  -1   7   9   41.40    9.80
   1  -7   9   59.09    3.60
  -1   7   9   57.59    4.70
  -1  -7  -9   54.69    3.90
  -1  -7  -9   61.49    4.40
   1  -7   9   57.89    3.80
   1  -7  -9   72.69    4.70
   1   7   9   49.10   10.80
   1  -7  -9   52.09    3.80
  -1  -7   9   58.99    3.60
  -1  -7   9   60.69    3.90
   1   7   9   52.39   11.30
   1   7   9   65.49    5.00
  -1  -8  -9   21.90    3.00
  -1  -8  -9   38.90    3.60
  -1   8   9   23.90    3.40
   1  -8   9   27.70    2.90
   1  -8   9   25.80    2.70
   1  -8  -9   22.90    3.20
   1   8   9   27.00    3.60
  -1  -8   9   26.30    2.70
  -1  -8   9   30.50    3.10
   1  -8  -9   21.90    2.80
  -1  -9  -9   25.70    3.40
  -1  -9  -9   22.00    2.90
   1  -9   9   20.00    2.50
   1  -9   9   27.50    3.00
  -1   9   9   21.10    3.20
   1  -9  -9   24.40    3.30
  -1  -9   9   24.60    3.00
  -1  -9   9   24.80    2.80
   1   9   9   24.70    3.60
   1  -9  -9   24.70    3.00
  -1  10   9   13.90    2.70
   1 -10   9    7.70    1.80
  -1 -10  -9    9.70    2.10
  -1 -10  -9    8.20    2.20
   1 -10  -9    9.70    2.30
  -1 -10   9    9.40    2.00
  -1 -10   9   10.70    2.10
   1 -10  -9    8.20    2.10
   1  10   9    7.20    2.10
  -1   0  10  218.68   10.60
   1   0 -10  240.78    9.50
   1   0  10  218.38   16.40
  -1   0  10  190.98   15.30
   1   0  10  229.98   10.80
   1   0  10  254.97   17.10
  -1   0  10  195.38   15.90
   1   0 -10  221.48    9.50
  -1   0 -10  240.08    9.50
  -1   0 -10  235.28    9.50
   1  -1  10   13.40    1.80
  -1   1  10    8.60    3.70
  -1   1  10   12.20    2.00
   1  -1  10   12.70    1.10
  -1   1  10   16.30    5.10
   1  -1  10   12.00    4.00
   1  -1  10   10.30    3.30
   1  -1 -10   13.30    1.50
  -1  -1  10   15.90    1.90
  -1  -1  10   14.20    3.80
   1   1  10   13.00    4.70
  -1  -1  10   14.00    4.20
   1   1  10   13.10    2.00
   1   1  10   13.80    4.70
  -1   2  10  209.78   10.30
   1  -2  10  189.08    8.70
  -1   2  10  204.88   17.20
   1  -2  10  207.48    9.40
  -1   2  10  204.98   17.00
  -1  -2 -10  213.28    9.20
   1  -2  10  178.58   13.50
   1   2  10  194.48   16.90
  -1  -2  10  206.68    9.30
   1  -2 -10  208.38    9.40
  -1  -2  10  211.98   13.50
   1   2  10  237.28   10.60
   1   2  10  208.68   17.10
   1  -3  10   11.70    2.30
   1  -3  10   13.80    1.60
  -1  -3 -10   11.80    1.60
  -1   3  10   15.50    5.80
  -1   3  10   14.50    2.40
   1  -3  10   11.30    1.30
   1   3  10   13.50    2.30
  -1  -3  10   10.90    1.20
   1  -3 -10   13.00    1.80
  -1  -3  10   11.80    2.10
   1   3  10    8.90    5.10
   1   3  10   18.40    6.00
  -1  -4 -10  143.99    6.50
  -1   4  10  115.89   16.00
  -1  -4 -10  153.08    7.50
   1  -4  10  154.98    6.30
   1  -4  10  147.89    6.20
  -1   4  10  133.99   17.40
  -1   4  10  137.59    8.10
   1  -4  10  140.09    6.70
   1   4  10  149.09   18.30
   1  -4 -10  154.68    7.10
   1   4  10  145.69   18.00
  -1  -4  10  152.28    6.20
   1  -4 -10  155.78    7.60
   1   4  10  153.48    8.40
  -1  -5 -10   14.60    2.00
  -1   5  10   17.70    6.30
   1  -5  10   10.60    1.40
  -1  -5 -10   13.70    1.50
  -1   5  10    9.60    5.10
  -1   5  10    9.70    2.10
   1  -5  10   12.00    0.90
   1   5  10   13.90    6.10
   1   5  10   14.20    2.50
   1  -5 -10   12.50    2.00
   1  -5 -10   10.30    1.30
  -1  -5  10   10.20    1.20
   1   5  10    9.10    5.00
  -1  -5  10   13.40    1.70
  -1  -6 -10   83.99    5.00
   1  -6  10   74.79    3.80
  -1   6  10   74.59   13.50
  -1  -6 -10   78.29    4.40
  -1   6  10   98.19   15.50
  -1   6  10   85.49    7.00
   1  -6  10   73.49    4.20
   1  -6 -10   71.59    4.80
   1  -6 -10   82.29    4.30
   1   6  10   68.29    7.50
  -1  -6  10   69.09    3.70
   1   6  10   92.29   14.60
   1   6  10   62.49   12.20
  -1  -6  10   76.09    4.40
  -1  -7 -10   11.10    2.10
   1  -7  10    7.40    1.40
  -1  -7 -10    8.40    1.50
   1  -7  10    8.30    1.30
  -1   7  10   12.00    2.60
   1   7  10   11.90    2.50
  -1  -7  10   10.00    1.70
   1  -7 -10   11.30    2.80
   1  -7 -10   10.30    1.70
  -1  -8 -10   34.10    3.00
  -1  -8 -10   37.70    4.10
  -1   8  10   37.60    4.50
   1   8  10   40.20    4.70
   1  -8 -10   38.90    3.10
  -1  -8  10   34.20    3.00
   1  -8 -10   31.50    3.80
  -1  -9 -10    8.70    2.10
  -1   9  10   10.20    2.40
  -1  -9 -10    4.70    1.70
   1  -9 -10    7.10    1.80
   1  -9 -10    9.10    2.20
   1   9  10    5.40    2.00
  -1 -10 -10   12.70    2.30
  -1 -10 -10   13.60    2.80
   1 -10 -10   14.60    2.90
   1 -10 -10   13.50    2.40
   1   0  11   24.70    5.80
  -1   0  11   25.20    2.70
   1   0 -11   16.30    0.90
  -1   0  11   23.90    5.60
   1   0  11   23.00    2.50
  -1   1  11   23.40    6.00
   1  -1  11   23.40    5.20
   1  -1  11   26.50    2.60
  -1  -1 -11   19.40    1.60
  -1   1  11   15.40    2.30
   1  -1 -11   18.50    1.60
  -1  -1  11   13.00    3.70
   1   1  11   17.50    2.50
   1   1  11   16.40    5.30
  -1  -1  11   18.20    2.10
   1  -2  11   18.10    3.90
  -1  -2 -11   18.30    1.60
   1  -2  11   16.20    1.90
  -1   2  11   22.30    6.20
  -1   2  11   18.60    2.70
   1   2  11   24.50    6.70
   1   2  11   21.00    2.80
  -1  -2  11   17.90    3.60
   1  -2 -11   18.30    2.00
  -1  -2  11   14.20    1.70
   1  -3  11   20.50    3.00
  -1  -3 -11   18.30    2.00
   1  -3  11   19.20    1.60
  -1   3  11   18.50    2.70
  -1   3  11   16.60    5.80
   1  -3 -11   18.80    2.10
   1   3  11   11.90    5.30
  -1  -3  11   15.50    1.60
  -1  -3  11   18.30    2.80
   1   3  11   18.70    2.80
  -1   4  11   13.50    3.30
   1  -4  11   10.40    1.10
   1  -4  11   11.70    0.90
  -1  -4 -11   12.90    1.80
   1  -4 -11   14.40    2.00
  -1  -4  11   11.60    0.90
   1   4  11    8.50    2.70
  -1  -5 -11   13.70    2.00
  -1  -5 -11   11.20    1.20
  -1   5  11   17.10    2.80
   1  -5 -11   13.00    2.00
  -1  -5  11   15.50    1.80
   1   5  11   12.60    2.60
   1  -5 -11   10.40    1.20
  -1  -6 -11    3.70    1.00
  -1  -6 -11    6.40    1.50
  -1   6  11    4.90    1.80
  -1  -6  11    6.60    1.30
   1  -6 -11    4.20    1.00
   1   6  11    6.90    2.00
   1  -6 -11    5.50    1.60
  -1  -7 -11    6.60    1.40
  -1   7  11    6.70    2.20
  -1  -7 -11   10.70    2.20
   1  -7 -11    9.20    1.60
   1  -7 -11   11.70    2.20
   1   7  11    8.70    2.50
  -1  -8 -11    1.80    1.40
  -1  -8 -11    3.20    1.50
  -1   8  11    0.20    1.30
   1  -8 -11    0.90    1.20
   1   8  11    2.90    1.80
  -1   9  11    2.90    2.00
  -1  -9 -11    7.40    2.10
   1  -9 -11    4.70    2.10
   1   0  12    1.80    1.10
  -1   0  12    1.40    0.90
  -1  -1 -12   71.29    3.60
  -1   1  12   77.49    5.60
   1  -1  12   76.59    4.50
   1   1  12   64.19    5.40
   1  -1 -12   69.39    3.50
  -1  -1  12   66.49    4.20
   1  -2  12    1.90    0.80
   1  -2  12    1.60    1.40
  -1  -2  12    1.70    0.80
   1  -2 -12    3.80    1.00
  -1  -2  12    3.50    1.80
  -1   3  12   57.89    4.40
   1  -3  12   51.49    2.90
   1  -3  12   48.20    5.90
  -1  -3  12   48.70    2.80
   1  -3 -12   48.00    3.30
   1   3  12   56.09    4.40
  -1  -3  12   47.10    5.40
  -1   4  12   -1.20    0.90
  -1  -4 -12    1.90    1.00
   1  -4  12    3.20    0.50
   1  -4 -12    3.20    1.10
  -1  -4  12    1.70    0.40
   1   4  12    2.00    1.50
  -1   5  12   38.30    4.30
  -1  -5 -12   32.90    2.80
   1  -5 -12   27.00    3.00
   1   5  12   29.50    3.80
  -1   6  12    1.80    1.40
   1   6  12    0.90    1.30
   1  -6 -12    2.60    1.30
  -1   7  12   15.90    2.90
  -1  -7 -12   14.00    2.30
   1  -7 -12   14.40    2.40
   1   7  12   13.00    2.70
  -1   8  12    1.00    1.30
  -1  -8 -12    1.70    1.40
   1   8  12    3.80    1.70
   1  -8 -12    3.40    1.60
   1   0  13    4.70    1.40
  -1   0  13    3.60    1.30
  -1   1  13   19.70    2.70
   1  -1  13   32.20    3.00
  -1  -1  13   20.00    2.40
   1   1  13   23.90    3.00
  -1   2  13    0.70    1.10
  -1  -2 -13    1.80    0.80
   1  -2 -13    2.40    0.90
  -1  -2  13    1.90    1.10
   1   2  13    1.90    1.40
   1  -3  13   17.70    1.60
  -1   3  13   16.80    2.80
   1  -3 -13   19.90    2.20
   1   3  13   19.00    3.10
  -1  -3  13   13.70    1.50
   1  -3 -13   16.80    2.10
   1  -4  13    1.40    0.40
  -1  -4 -13    0.90    0.80
  -1   4  13    0.60    1.30
   1  -4 -13    1.70    1.00
   1   4  13    0.30    1.10
  -1  -4  13    1.40    0.40
  -1   5  13    9.50    2.40
  -1  -5 -13    9.90    1.70
   1   5  13   16.00    3.00
  -1  -6 -13   -0.20    0.90
  -1   6  13    1.90    2.40
   1  -6 -13    1.20    1.10
   1   6  13    1.00    2.20
  -1  -7 -13    7.60    1.80
  -1   7  13    7.60    2.30
   1   7  13    6.30    2.10
   1  -7 -13    6.70    1.80
  -1   0  14    6.20    1.60
   1   0  14    4.20    1.40
   1  -1  14   58.19    4.00
  -1   1  14   59.69    4.40
   1   1  14   66.79    4.60
  -1  -1  14   58.79    3.90
  -1   2  14    2.90    1.40
   1  -2  14    2.20    0.90
  -1  -2  14    3.70    1.00
   1   2  14    4.10    1.60
  -1   3  14   41.90    4.50
   1  -3  14   46.60    2.70
   1   3  14   50.99    4.30
  -1  -3  14   45.40    2.70
  -1  -4 -14    2.80    1.30
   1   4  14   10.10    3.70
   1  -4 -14    0.90    1.10
  -1   5  14   32.40    4.10
   1  -5 -14   26.50    3.10
   1   5  14   29.70    4.00
   1   0  15    5.20    1.50
  -1   0  15    4.10    1.30
   1  -1  15    8.20    1.60
  -1  -1  15    9.20    1.60
   1  -2  15    4.50    1.10
  -1   2  15    6.10    1.80
   1   2  15    4.70    1.70
  -1  -2  15    6.10    1.10
  -1   3  15    4.90    1.70
   1  -3  15    6.60    1.30
  -1  -3  15    8.80    1.20
   1   3  15    6.40    1.90
   2   1   0  372.16   22.80
   2  -1   0  351.36   17.70
  -2  -1   0  347.57   17.90
  -2  -1   0  375.96   22.20
  -2   1   0  336.07   17.30
   2  -1   0  354.36   21.70
  -2  -2   0  199.28   19.20
  -2  -2   0  196.58   14.20
   2  -2   0  235.68   15.00
   2  -2   0  230.88   11.10
   2  -2   0  209.48   19.40
  -2  -2   0  214.38   10.90
   2   3   0  107.09   10.70
  -2   3   0  108.79    6.90
   2   3   0  106.69    6.90
  -2  -3   0  102.39    4.90
  -2   3   0  103.99    4.90
  -2   3   0  100.19   10.20
  -2  -3   0   60.79   14.10
   2  -3   0  103.19    4.70
  -2   3   0  102.39    4.60
  -2  -3   0  101.19   10.90
  -2  -3   0  108.29    4.70
  -2  -3   0  102.59    4.70
  -2  -3   0  116.79    7.40
   2   3   0  106.29    4.70
  -2   3   0  108.49   19.40
   2  -3   0  109.89    5.00
   2   3   0   68.29   16.10
   2  -3   0  111.79   11.50
   2  -3   0  116.49   19.30
   2  -3   0  110.89    4.90
   2  -3   0  111.19    7.30
   2   4   0   57.09   10.40
   2  -4   0   64.79    3.40
  -2  -4   0   59.69    3.30
   2  -4   0   61.49    3.10
  -2  -4   0   54.99    3.00
  -2   4   0   59.89    3.00
  -2  -4   0   72.49    6.00
   2   4   0   43.20   16.80
  -2  -4   0   57.99   16.20
   2   4   0   59.39    3.10
  -2   4   0   56.59    6.50
  -2  -4   0   61.99    3.10
   2   4   0   66.39    5.60
   2  -4   0   65.99   18.20
  -2  -4   0   60.89   11.00
  -2   4   0   62.79   11.10
   2  -4   0   89.99   20.00
  -2   4   0   54.19    9.70
  -2   4   0   58.59    5.30
   2  -5   0   40.70    2.80
  -2   5   0   41.70    5.90
   2  -5   0   42.70    2.60
  -2   5   0   49.40   10.50
  -2  -5   0   45.70    2.50
  -2   5   0   52.39   11.30
   2   5   0   64.39   12.20
  -2   5   0   47.30    6.00
  -2  -5   0   42.80    2.90
   2   5   0   49.60    6.30
  -2   5   0   48.00    2.50
   2   5   0   41.50    2.50
   2  -6   0   17.80    1.50
  -2   6   0   12.80    7.40
   2   6   0   12.90    3.80
  -2  -6   0   17.20    2.20
   2   6   0   37.10   10.90
   2   6   0   27.00    9.40
  -2   6   0   22.50    9.70
  -2  -6   0   14.40    1.60
   2  -6   0   14.40    2.00
  -2   6   0   19.00    1.40
   2   6   0   14.40    3.80
   2  -6   0   16.50    2.10
  -2   6   0   16.80    3.80
  -2   6   0   20.00    4.30
   2   6   0   17.20    1.70
  -2   7   0   22.40    1.60
   2   7   0   18.10    1.90
   2  -7   0   23.70    2.90
  -2  -7   0   19.00    2.90
  -2   7   0   17.00    4.10
  -2   7   0   16.00    4.80
   2   7   0   20.30    4.80
   2  -7   0   19.30    2.00
   2  -7   0   18.80    2.40
   2   8   0    7.00    1.20
  -2  -8   0   10.90    2.10
  -2   8   0    5.60    1.00
   2  -8   0    5.10    1.40
  -2   8   0    6.60    3.00
   2  -8   0    6.10    1.20
   2  -8   0    9.60    1.80
   2   8   0    9.30    3.30
   2   9   0    8.40    1.30
  -2   9   0    8.10    1.20
   2  -9   0    7.80    1.90
   2   9   0    5.50    2.70
   2  -9   0   10.20    2.20
  -2   9   0    9.20    3.50
  -2  -9   0    7.30    1.90
   2 -10   0   12.00    3.10
   2  10   0    4.10    2.60
   2 -10   0    6.30    1.90
  -2  10   0    8.70    3.70
  -2 -11   0    0.80    1.40
  -2 -11   0    3.90    1.90
   2 -11   0    2.40    1.50
   2 -11   0    1.90    1.40
   2 -12   0    2.10    1.60
   2 -12   0    1.70    1.50
  -2 -12   0    3.50    1.70
  -2 -12   0    3.90    1.80
   2 -13   0    2.10    1.70
  -2 -13   0   -0.10    1.30
  -2 -13   0   -1.40    1.00
   2 -13   0   -0.20    1.20
   2   0  -1  600.94   31.20
  -2   0   1  593.54   26.80
   2   0   1  604.34   32.20
  -2   0  -1  614.54   27.30
   2   0   1  547.45   26.70
  -2   0   1  586.84   31.70
   2  -1   1 1247.68   54.59
  -2  -1  -1 1206.48   63.79
  -2   1   1 1237.08   64.59
   2   1  -1 1232.98   51.39
  -2   1   1 1297.37   55.99
   2   1  -1 1207.08   54.89
   2  -1   1 1204.48   51.29
  -2  -1  -1 1285.97   56.29
   2  -1  -1 1248.38   55.99
  -2   1  -1 1263.47   54.79
   2  -1  -1 1301.27   64.29
  -2  -1   1 1231.48   51.49
   2   1   1 1316.17   65.89
   2   1   1 1274.87   55.99
  -2  -1   1 1217.38   54.59
  -2   1  -1 1224.98   51.39
  -2   2   1  204.88   28.70
   2   2  -1  304.27   15.50
  -2  -2  -1  312.67   15.30
  -2  -2  -1  334.87   20.90
  -2   2   1  295.97   19.60
   2  -2   1  277.07   15.70
  -2  -2  -1  244.88   25.80
  -2   2   1  315.77   15.10
   2  -2   1  313.07   19.30
   2  -2  -1  304.87   15.20
  -2   2  -1  283.17   14.90
  -2  -2   1  305.47   16.30
   2  -2  -1  295.77   20.10
   2   2   1  326.97   29.30
   2  -2  -1  366.06   30.10
   2   2   1  247.28   18.70
   2   2   1  299.67   14.90
  -2  -2   1  314.97   19.40
  -2   2  -1  298.07   20.60
  -2  -2   1  300.77   13.40
   2   3  -1  629.24   41.70
  -2  -3  -1  739.93   39.70
   2  -3   1  644.94   38.90
  -2   3   1  667.23   30.60
   2  -3   1  669.13   33.80
   2   3  -1  684.93   32.70
  -2   3   1  650.13   37.50
  -2  -3  -1  686.53   50.79
  -2  -3  -1  687.93   31.00
  -2  -3   1  622.34   39.10
   2  -3  -1  679.93   39.00
   2  -3  -1  670.43   49.70
   2   3   1  620.44   50.69
  -2   3  -1  633.34   42.00
  -2  -3   1  647.74   33.40
  -2   3  -1  675.23   32.20
   2  -4   1  147.39   20.70
  -2  -4  -1  105.99    5.50
  -2  -4  -1  156.28   16.70
   2   4  -1  113.09    5.00
   2   4  -1   84.49   18.70
  -2  -4  -1  115.59    5.30
   2   4  -1  126.79    7.40
  -2   4   1  111.69    5.30
   2   4  -1  102.19   10.50
  -2  -4  -1  115.39    5.50
  -2   4   1  115.69    8.70
   2  -4   1  125.79   21.30
   2  -4   1  109.49    5.40
  -2  -4  -1  145.49   28.70
   2  -4   1  114.89    5.50
   2  -4   1  107.39    5.00
  -2  -4  -1  112.89    8.70
  -2   4   1  110.79   15.70
  -2  -4   1  121.69    5.50
  -2   4  -1  109.49   10.50
  -2   4  -1  113.99    5.00
   2   4   1  115.09    5.40
  -2  -4   1  119.79   18.60
  -2   4  -1  113.99    5.30
   2  -4  -1  132.39   24.40
   2  -4  -1  109.29    5.50
  -2   4  -1  108.39   11.70
  -2   4  -1  122.69    7.20
  -2   4  -1  125.69    7.70
   2  -4  -1  114.19    5.40
  -2  -4   1  108.79    5.00
   2   4   1  124.69   27.00
  -2  -4   1  115.99    8.50
  -2  -4   1  109.59   15.70
   2  -4  -1   91.39   23.50
   2  -5   1  323.87   14.10
  -2   5   1  299.67   26.20
  -2  -5  -1  321.57   14.20
   2  -5   1  334.97   14.30
  -2   5   1  328.87   18.60
   2  -5   1  336.27   13.60
  -2  -5  -1  326.27   13.80
   2   5  -1  316.17   13.40
  -2   5   1  321.87   13.80
   2   5   1  325.27   13.90
  -2  -5   1  317.87   13.50
  -2   5  -1  320.37   18.30
   2  -5  -1  340.37   14.00
  -2  -5   1  318.27   14.10
   2  -5  -1  313.07   14.10
  -2   5  -1  336.97   26.80
  -2   5  -1  328.47   13.30
  -2   5  -1  325.27   22.30
  -2   5  -1  339.87   16.70
   2   6  -1   60.19    5.60
  -2  -6  -1   65.09    3.60
  -2   6   1   60.49    8.20
   2   6  -1   65.59    3.20
   2   6  -1   74.29   12.40
  -2   6   1   57.19    7.90
  -2   6   1   73.89   15.30
   2  -6   1   59.39    3.90
  -2   6   1   88.99   17.40
  -2   6   1   64.99    3.50
   2   6  -1   63.09    7.40
   2  -6   1   58.39    3.70
   2  -6   1   64.29    3.30
   2   6  -1   55.99   12.40
  -2  -6  -1   65.39    4.00
   2   6   1   53.69    8.00
  -2  -6   1   62.49    3.90
  -2   6  -1   54.69    6.70
  -2   6  -1   65.49   12.00
   2  -6  -1   56.99    3.50
   2  -6  -1   55.99    3.80
   2   6   1   61.89    8.20
   2   6   1   49.80   13.70
  -2   6  -1   68.99   12.50
   2   6   1   67.69    3.70
  -2   6  -1   61.29    3.00
   2  -6  -1   57.69    3.80
   2   6   1   64.29   14.60
  -2   6  -1   61.79    5.60
  -2   7   1  155.18   12.70
   2  -7   1  160.78    8.10
  -2  -7  -1  163.28    8.30
  -2   7   1  157.18   12.30
   2   7  -1  187.58   12.20
  -2  -7  -1  160.08    7.60
  -2   7   1  161.98    7.50
   2   7  -1  167.08    7.20
   2  -7   1  154.28    7.40
   2   7  -1  166.28   10.90
   2  -7   1  167.88    9.30
   2   7   1  149.69   12.70
   2   7   1  162.78    7.70
   2  -7  -1  153.18    8.20
   2   7   1  143.59   12.00
  -2   7  -1  161.38   11.40
   2  -7  -1  153.58    7.70
  -2   7  -1  156.18   10.60
   2  -7  -1  161.28    8.40
  -2   8   1   15.70    4.70
   2  -8   1   32.40    3.40
   2   8  -1   27.90    7.80
  -2  -8  -1   39.20    3.20
  -2   8   1   31.70    2.30
   2  -8   1   27.50    2.20
   2  -8   1   35.80    3.60
   2   8  -1   31.20    2.00
   2   8  -1   35.00    5.50
   2  -8  -1   32.10    3.40
  -2   8  -1   27.10    5.80
   2  -8  -1   34.70    3.60
   2   8   1   25.10    5.70
  -2   8  -1   28.00    1.90
  -2  -8   1   31.90    3.40
   2   8   1   37.90    4.50
  -2   8  -1   32.30    5.40
   2  -9   1   78.99    5.20
   2   9  -1   77.89    7.40
  -2   9   1   57.89    9.50
   2  -9   1   58.89    4.80
  -2  -9  -1   73.79    5.20
  -2  -9   1   77.99    5.30
  -2   9  -1   77.39    9.00
   2  -9  -1   72.69    5.20
   2  -9  -1   82.69    5.30
   2   9   1   69.19    9.40
  -2 -10  -1   10.50    3.00
   2 -10   1   16.10    2.70
  -2  10   1    9.10    4.00
   2  10  -1   11.30    3.30
   2 -10   1   11.60    3.00
  -2  10  -1   16.00    4.10
  -2 -10   1   14.60    3.20
   2  10   1    9.60    3.90
   2 -10  -1   13.30    3.20
   2 -11   1   40.30    4.60
  -2 -11  -1   34.20    4.40
  -2 -11  -1   29.80    4.00
   2 -11   1   24.90    3.60
  -2 -11   1   34.30    4.20
  -2 -11   1   27.60    4.10
   2 -11  -1   32.70    4.20
   2 -11  -1   35.60    4.30
  -2 -12  -1    6.30    2.00
   2 -12   1    4.40    1.90
   2 -12   1    5.50    2.00
  -2 -12  -1    5.10    1.90
  -2 -12   1    4.50    2.00
   2 -12  -1    5.40    2.10
  -2 -12   1    5.80    2.00
   2 -12  -1    4.10    2.00
  -2 -13  -1   12.80    3.00
   2 -13   1    6.00    2.40
   2 -13   1    4.40    1.90
  -2 -13  -1   13.20    2.90
   2 -13  -1   10.80    2.80
   2 -13  -1    8.40    2.90
  -2 -13   1   10.70    2.60
  -2 -13   1    9.40    2.60
   2   0   2 1560.14   71.69
  -2   0   2 1750.12   71.99
  -2   0   2 1687.93   82.19
   2   0   2 1591.14   80.59
   2   0  -2 1689.13   79.89
  -2   0  -2 1681.23   72.29
  -2  -1  -2  701.93   35.90
  -2   1   2  630.24   44.80
   2  -1   2  653.03   29.20
  -2   1   2  696.83   35.30
   2  -1   2  659.03   35.00
   2   1  -2  648.54   30.00
  -2  -1  -2  713.83   46.20
   2   1  -2  654.13   35.90
   2   1   2  660.83   45.60
   2  -1  -2  607.24   43.80
  -2  -1   2  629.84   29.10
  -2  -1   2  655.43   34.90
  -2   1  -2  621.24   32.80
   2  -1  -2  695.03   35.80
   2   1   2  724.83   35.70
  -2   1  -2  688.53   31.90
  -2   2   2  968.00   66.69
   2  -2   2 1032.00   42.60
  -2  -2  -2 1048.70   52.79
   2   2  -2  990.40   42.30
   2   2  -2  982.40   46.30
   2  -2   2 1018.90   45.90
  -2   2   2 1043.60   52.19
  -2  -2  -2  997.00   65.19
   2   2   2 1018.00   66.79
   2  -2  -2  936.21   52.09
   2  -2  -2  966.60   64.29
  -2  -2   2 1067.99   46.00
  -2   2  -2 1039.60   46.20
   2   2   2  993.30   51.79
  -2   2  -2 1055.69   42.40
   2  -3   2  407.16   20.70
   2   3  -2  431.06   19.60
  -2  -3  -2  397.46   40.90
   2   3  -2  367.36   25.60
  -2  -3  -2  421.56   29.60
  -2  -3  -2  422.26   17.00
   2  -3   2  403.16   22.40
  -2  -3  -2  379.76   21.10
  -2   3   2  422.56   21.40
  -2   3   2  375.86   27.90
  -2   3  -2  413.56   19.00
  -2   3  -2  450.25   27.10
  -2  -3   2  407.56   23.20
  -2  -3   2  399.26   20.80
   2   3   2  418.66   21.30
   2   3   2  425.36   42.80
   2  -3  -2  462.45   42.60
   2   3   2  367.26   27.80
  -2  -4  -2  467.55   24.50
  -2  -4  -2  449.95   19.00
  -2   4   2  436.06   23.90
  -2  -4  -2  466.45   34.20
  -2   4   2  473.35   34.40
  -2   4   2  441.56   32.80
   2   4  -2  471.45   23.30
  -2   4   2  446.26   24.10
   2   4   2  432.16   32.60
  -2  -4   2  439.96   20.50
   2   4   2  454.75   24.00
   2  -4  -2  464.95   19.10
  -2   4  -2  476.65   20.50
  -2  -4   2  420.26   24.70
  -2   4  -2  472.05   22.80
  -2   4  -2  477.45   25.10
   2   5  -2  220.98   17.00
  -2   5   2  235.28   23.80
  -2   5   2  226.48   24.80
  -2   5   2  218.88   15.10
  -2  -5  -2  233.48    9.80
   2   5  -2  214.88    9.00
   2  -5   2  218.28    9.20
  -2   5   2  220.48    9.90
   2  -5   2  217.98    9.80
   2   5  -2  237.58   11.30
   2   5  -2  211.88   11.70
  -2  -5  -2  219.78   10.00
   2  -5   2  218.08   10.00
   2   5  -2  212.88    8.80
   2   5  -2  223.78   15.30
  -2   5   2  201.98   14.40
  -2   5  -2  196.38   14.20
   2  -5  -2  226.48   10.10
  -2   5  -2  246.38   17.20
   2   5   2  224.88   23.80
   2  -5  -2  209.68    9.80
  -2  -5   2  210.18    9.20
   2   5   2  228.48   10.00
   2   5   2  228.28   15.00
  -2   5  -2  206.08   11.50
  -2   5  -2  212.78   10.80
  -2   5  -2  213.78    8.80
  -2  -5   2  219.48    9.90
   2   6  -2  242.08   17.90
   2  -6   2  236.58   10.90
  -2   6   2  238.18   10.70
  -2   6   2  207.28   28.50
   2  -6   2  232.48   10.20
   2  -6   2  243.58   11.10
   2   6  -2  237.78    9.90
  -2  -6  -2  237.78   11.20
  -2   6   2  209.68   15.70
   2   6  -2  266.87   19.90
   2   6  -2  234.68   12.50
   2   6  -2  239.38   13.30
  -2   6  -2  234.28   13.10
  -2   6  -2  245.88   12.40
  -2   6  -2  286.27   20.40
  -2   6  -2  266.27   17.70
   2  -6  -2  245.78   11.20
  -2   6  -2  235.68    9.70
   2  -6  -2  234.78   11.10
  -2  -6   2  242.08   11.10
   2   6   2  234.28   31.10
   2   6   2  232.68   10.80
   2   6   2  255.77   17.30
   2   7  -2  106.49    7.30
   2  -7   2  103.39    5.70
   2   7  -2   98.99    7.70
  -2   7   2  100.09    5.30
   2   7  -2  103.69    4.50
  -2   7   2   85.89   11.30
   2  -7   2   98.79    6.60
   2  -7   2   89.79    4.80
  -2  -7  -2  100.49    5.90
   2   7   2  104.29    5.50
  -2   7  -2  102.59    4.30
  -2   7  -2   94.79    6.80
   2   7   2  133.79   11.90
  -2   7  -2  100.29    7.60
   2  -7  -2  107.99    5.90
   2  -7  -2  102.79    5.90
  -2  -7   2   97.49    6.30
   2   8  -2  109.89    4.80
   2  -8   2  107.29    6.40
  -2  -8  -2  113.69    6.50
  -2   8   2  110.39    5.80
   2  -8   2  108.49    5.30
   2  -8   2  111.39    6.30
  -2   8   2   81.69   11.80
   2   8  -2  101.39    9.00
   2   8  -2  100.69    7.60
   2  -8  -2  113.99    6.50
  -2   8  -2   89.29    8.10
   2  -8  -2  108.99    6.40
   2   8   2  116.39    6.00
  -2   8  -2  109.89    4.70
  -2  -8   2  120.69    6.60
   2   8   2  125.09   11.50
  -2   8  -2  106.79    8.20
  -2  -9  -2   37.50    4.00
   2   9  -2   33.10    4.50
  -2   9   2   38.80    8.00
   2  -9   2   38.90    4.00
  -2   9   2   33.00    2.70
   2  -9   2   34.90    3.70
  -2   9  -2   34.00    5.10
   2   9   2   34.10    7.20
   2  -9  -2   29.60    3.70
   2  -9  -2   31.00    3.70
  -2  -9   2   31.10    3.70
   2   9   2   35.10    2.90
   2 -10   2   49.99    5.80
  -2  10   2   43.80   11.70
   2 -10   2   42.50    3.80
   2  10  -2   30.40    4.50
  -2  10   2   39.30    2.90
  -2 -10   2   49.90    5.70
  -2  10  -2   37.60    5.30
   2  10   2   37.90   12.40
   2  10   2   39.90    3.10
  -2 -11  -2    8.60    2.40
   2 -11   2    7.80    2.30
  -2 -11  -2    7.70    2.10
   2 -11   2   13.00    2.60
   2 -11  -2    9.60    2.40
  -2 -11   2    6.70    1.80
   2 -11  -2    5.00    1.90
  -2 -11   2    8.80    2.30
  -2 -12  -2   13.20    2.90
   2 -12   2   25.30    3.70
  -2 -12  -2   11.00    2.70
   2 -12   2   14.30    2.90
   2 -12  -2   12.30    2.70
   2 -12  -2   16.90    3.20
  -2 -12   2   12.70    2.70
  -2 -12   2   10.80    2.70
  -2   0   3 1159.48   66.39
  -2   0  -3 1127.29   54.49
   2   0   3 1151.18   66.39
   2   0  -3 1267.47   66.09
   2   0   3 1106.89   53.79
  -2   0   3 1133.99   53.89
  -2   1   3  576.74   35.00
   2   1  -3  618.54   36.10
  -2   1   3  580.44   47.80
  -2   1   3  645.64   29.00
  -2  -1  -3  616.04   47.40
   2  -1   3  582.84   37.90
  -2  -1  -3  609.64   35.90
   2  -1   3  657.73   30.20
   2   1  -3  643.44   31.20
   2  -1  -3  584.34   35.90
  -2  -1   3  636.84   38.70
  -2   1  -3  641.14   31.10
   2   1   3  622.84   35.60
  -2   1  -3  656.43   36.80
   2  -1  -3  651.13   48.00
   2   1   3  638.04   28.90
   2   1   3  693.43   50.39
  -2  -1   3  602.74   29.70
   2  -2   3  731.73   31.30
   2  -2   3  725.93   37.50
   2   2  -3  754.72   34.90
  -2   2   3  737.63   34.30
  -2  -2  -3  806.32   69.19
  -2   2   3  793.52   43.70
  -2   2  -3  717.13   32.70
  -2  -2   3  692.93   37.80
   2  -2  -3  740.63   66.29
  -2  -2   3  726.93   31.50
   2   2   3  678.73   41.70
   2   2   3  768.22   59.59
   2   2   3  724.83   34.20
  -2   2  -3  796.12   34.80
   2  -3   3  413.66   19.00
   2   3  -3  380.86   17.40
  -2   3   3  398.46   21.50
  -2   3   3  345.17   29.40
   2   3  -3  418.06   21.60
  -2  -3  -3  424.06   51.89
  -2  -3  -3  377.56   30.20
  -2   3   3  379.16   21.40
  -2   3   3  362.76   28.90
  -2  -3  -3  388.46   16.30
  -2  -3  -3  386.76   21.40
   2   3   3  383.76   16.10
  -2   3  -3  390.76   16.80
   2   3   3  404.86   21.50
  -2  -3   3  399.46   16.20
   2   3   3  383.46   50.89
   2  -3  -3  379.06   16.30
   2  -3  -3  341.67   47.80
   2   3   3  423.26   30.70
  -2  -3   3  389.76   20.20
  -2  -3   3  374.96   17.80
   2  -3  -3  375.96   51.19
   2   4  -3  300.37   13.80
   2  -4   3  292.57   12.80
  -2   4   3  292.47   13.00
  -2  -4  -3  297.87   18.50
  -2  -4  -3  290.07   12.90
   2  -4   3  290.27   12.60
  -2   4   3  298.17   18.30
  -2  -4  -3  297.37   28.10
   2   4  -3  302.77   13.00
  -2   4   3  333.37   28.30
   2  -4   3  298.57   12.00
   2   4  -3  322.07   15.40
  -2   4  -3  289.07   13.30
  -2   4  -3  316.47   12.60
   2   4   3  300.17   13.10
   2  -4  -3  292.97   13.00
  -2   4  -3  302.17   14.20
   2  -4  -3  293.17   12.90
  -2   5   3  177.98    8.30
   2   5  -3  173.78   11.50
  -2   5   3  162.88   13.10
  -2  -5  -3  166.78    8.30
   2  -5   3  175.48    7.30
  -2   5   3  178.78   13.80
  -2   5   3  148.39   22.80
   2   5  -3  182.68    8.70
  -2   5   3  197.38   26.90
   2  -5   3  168.18    8.20
   2  -5   3  180.98    8.10
   2   5  -3  171.08   10.00
   2   5  -3  177.48    8.00
  -2  -5   3  175.98    7.30
  -2  -5   3  177.78    8.20
  -2   5  -3  182.98    8.40
  -2   5  -3  173.28    7.80
   2   5   3  170.08   13.30
   2  -5  -3  168.68    8.30
   2   5   3  173.88    8.30
   2   5   3  190.98   25.70
   2  -5  -3  170.38    8.30
  -2   5  -3  172.88    9.50
  -2   5  -3  185.08   11.20
  -2   6   3  118.89   11.60
  -2   6   3  117.89    6.30
  -2   6   3  123.09   11.40
   2   6  -3  129.89    6.40
   2  -6   3  120.29    5.40
   2  -6   3  116.49    6.30
   2  -6   3  127.59    6.30
   2   6  -3  122.49    7.00
  -2  -6  -3  129.99    6.60
  -2   6  -3  129.79    6.30
  -2   6  -3  118.89    6.70
  -2  -6   3  127.99    6.50
   2   6   3  106.89   12.60
   2   6   3  138.59   12.30
  -2  -6   3  119.79    5.50
   2  -6  -3  131.89    6.60
   2   6   3  121.29    6.40
   2  -6  -3  120.39    6.50
  -2  -7  -3   68.39    4.60
   2  -7   3   71.39    4.40
  -2   7   3   64.69   10.10
  -2   7   3   77.19    4.40
   2  -7   3   66.89    3.50
   2  -7   3   79.09    5.40
  -2   7   3   88.69   11.90
   2   7  -3   76.69    5.20
   2   7   3   93.09   11.60
  -2   7  -3   70.09    4.40
   2  -7  -3   68.09    4.60
   2   7   3   80.79   11.50
  -2  -7   3   78.69    6.50
   2  -7  -3   74.09    4.70
   2   7   3   75.79    4.60
  -2  -8  -3   55.79    4.10
   2  -8   3   50.59    3.70
   2   8  -3   50.09    3.70
   2  -8   3   45.40    3.70
  -2   8   3   34.00    7.30
  -2   8   3   51.39    3.50
   2   8   3   47.70    3.50
  -2   8  -3   47.60    3.90
  -2  -8   3   54.49    3.90
   2  -8  -3   50.99    3.90
   2  -8  -3   45.20    3.70
   2   8   3   38.70    7.70
   2  -9   3   35.10    3.70
  -2  -9  -3   39.60    4.20
   2   9  -3   33.70    3.00
   2  -9   3   39.90    4.10
  -2   9   3   33.20    2.80
  -2  -9   3   33.00    3.70
   2  -9  -3   32.30    3.70
   2   9   3   37.90    3.10
  -2   9  -3   27.80    3.30
   2  -9  -3   30.20    3.70
   2 -10   3   21.90    3.40
   2 -10   3   15.00    2.60
  -2  10   3   21.40    2.50
  -2 -10  -3   15.70    2.80
   2 -10  -3   25.60    3.50
   2 -10  -3   26.30    3.50
  -2 -10   3   13.50    3.50
   2  10   3   19.70    2.60
  -2 -10   3   15.70    3.20
   2 -11   3   13.60    2.60
  -2 -11  -3   17.30    3.10
   2 -11   3   11.40    2.50
  -2 -11  -3    7.70    2.40
   2 -11  -3   14.70    2.90
  -2 -11   3   10.60    2.60
  -2 -11   3   11.00    2.40
   2 -11  -3   12.40    2.70
  -2 -12  -3    5.90    2.20
   2 -12   3    5.60    2.10
   2 -12   3    5.80    2.00
  -2 -12  -3    5.50    2.20
   2 -12  -3    7.10    2.20
  -2 -12   3   13.80    2.90
   2 -12  -3    4.10    1.80
  -2 -12   3    9.60    2.40
   2   0   4  682.83   37.00
   2   0  -4  614.84   47.20
  -2   0  -4  653.43   30.20
  -2   0  -4  624.94   37.10
  -2   0  -4  602.34   48.30
  -2   0   4  740.13   37.60
   2   0   4  585.04   47.80
   2   0   4  668.03   29.90
   2  -1   4  993.80   45.20
   2   1  -4  886.31   53.19
   2   1  -4  931.31   46.50
   2  -1   4  961.70   57.59
  -2  -1  -4  906.31   65.79
  -2   1   4  931.91   50.89
  -2  -1  -4  997.80   52.79
   2  -1  -4  885.81   64.89
   2   1   4  946.91   51.19
  -2   1  -4  941.41   54.39
  -2  -1   4  948.81   58.29
  -2   1  -4  956.40   46.40
  -2  -1   4  871.31   44.40
   2   1   4  958.50   68.49
   2  -2   4  538.35   25.80
  -2   2   4  561.54   28.20
   2   2  -4  557.14   31.00
   2  -2   4  596.34   35.50
  -2  -2  -4  601.84   39.40
  -2   2   4  611.04   39.60
  -2  -2  -4  608.24   28.80
  -2  -2  -4  537.65   54.19
  -2   2   4  560.64   37.40
  -2   2   4  579.24   28.70
   2  -2  -4  541.55   22.90
   2   2   4  595.14   38.10
  -2   2  -4  538.25   27.70
   2   2   4  551.54   28.10
  -2   2  -4  577.94   30.90
   2   2   4  530.35   53.59
   2  -2  -4  456.95   65.39
  -2  -2   4  543.55   25.80
   2  -2  -4  467.75   49.70
  -2   3   4  633.84   31.20
  -2   3   4  615.44   41.70
  -2   3   4  616.94   42.70
  -2  -3  -4  583.54   41.70
  -2  -3  -4  598.74   30.80
  -2   3   4  614.44   30.90
   2   3   4  625.04   30.80
  -2  -3   4  562.64   24.80
  -2  -3   4  580.04   25.10
   2   3   4  580.14   40.80
  -2   4   4  325.47   30.60
  -2   4   4  333.17   14.60
  -2   4   4  345.07   20.80
   2  -4   4  344.77   14.20
  -2   4   4  354.56   21.30
  -2  -4  -4  329.97   14.40
   2  -4   4  322.17   14.00
  -2   4   4  391.06   34.00
   2   4   4  325.37   20.40
   2  -4  -4  324.37   14.30
   2   4   4  311.77   30.10
   2  -4  -4  339.27   14.50
   2   4   4  342.37   14.70
  -2   5   4  302.07   13.30
   2  -5   4  292.27   12.90
   2  -5   4  309.57   13.10
  -2  -5  -4  296.37   13.30
  -2   5   4  333.97   32.40
  -2   5   4  286.37   31.80
  -2   5   4  313.57   20.10
  -2   5   4  311.37   20.50
   2   5   4  292.47   20.10
   2   5   4  278.87   19.30
  -2  -5   4  295.87   12.00
   2   5   4  310.47   32.70
   2  -5  -4  289.77   13.10
   2  -5  -4  298.37   13.30
  -2  -5   4  292.57   13.00
   2   5   4  290.47   13.40
   2   5   4  323.67   32.70
  -2   6   4  148.29   13.90
   2  -6   4  158.58    7.90
  -2  -6  -4  162.48    8.20
   2  -6   4  169.98    7.90
  -2   6   4  165.58    8.10
  -2   6   4  165.68   14.10
   2   6   4  168.48    8.20
   2  -6  -4  167.98    8.20
   2   6   4  164.38   14.20
   2  -6  -4  148.09    8.00
   2   6   4  167.08   14.60
  -2  -6   4  159.38    8.00
  -2   7   4  127.09   14.90
  -2  -7  -4  128.69    7.10
  -2   7   4  145.39   13.70
  -2   7   4  135.39    6.90
   2  -7   4  121.79    7.60
   2  -7   4  138.19    6.90
   2  -7  -4  127.29    7.10
  -2  -7   4  123.99    7.60
   2   7   4  130.29   14.80
   2   7   4  131.49   15.80
   2   7   4  122.59    6.90
   2  -7  -4  125.99    7.00
   2  -8   4   62.69    4.40
  -2  -8  -4   74.99    5.00
   2  -8   4   74.59    4.80
  -2   8   4   81.19    4.80
  -2   8   4   56.89   10.20
  -2   8   4   53.59   15.20
   2  -8  -4   75.59    5.00
   2   8   4   63.09   10.80
  -2  -8   4   64.99    4.60
   2  -8  -4   72.29    4.90
   2   8   4   70.49    4.70
  -2  -9  -4   42.00    4.50
  -2   9   4   50.39    3.70
   2  -9   4   43.40    3.80
  -2   9   4   46.80    9.70
   2  -9   4   53.79    4.00
  -2  -9   4   45.50    4.00
   2   9   4   62.19    4.10
   2  -9  -4   51.69    4.10
  -2  -9   4   50.99    4.10
   2   9   4   40.80    8.80
   2  -9  -4   43.50    4.00
   2 -10   4   25.70    3.30
  -2  10   4   25.70    3.00
  -2 -10  -4   31.70    4.00
  -2 -10  -4   20.20    3.30
   2 -10  -4   25.20    3.50
   2  10   4   22.30    3.10
   2 -10  -4   21.40    3.20
  -2 -10   4   34.00    6.20
  -2 -11  -4   17.40    3.10
  -2 -11  -4   16.80    3.10
   2 -11   4    7.60    2.10
  -2  11   4   15.90    2.40
   2 -11   4   19.10    3.20
   2  11   4   11.00    2.20
  -2 -11   4   21.40    3.40
   2 -11  -4   18.80    3.30
  -2 -11   4   11.70    2.50
   2 -11  -4   17.30    3.10
  -2 -12  -4    7.10    2.30
   2 -12   4   11.80    2.50
   2 -12   4    5.40    2.00
   2 -12  -4   11.00    2.80
  -2 -12   4    7.90    2.30
   2 -12  -4    8.20    3.70
  -2 -12   4    5.00    2.10
  -2   0  -5  934.31   51.29
  -2   0   5  966.00   51.89
  -2   0   5  921.21   49.70
  -2   0   5  937.71   41.90
   2   0   5  864.01   49.10
  -2   1   5  472.55   32.40
  -2  -1  -5  447.86   18.30
  -2   1   5  480.85   23.70
  -2  -1  -5  396.86   23.10
   2  -1   5  436.96   26.90
  -2   1   5  440.16   18.20
   2  -1   5  453.25   21.20
  -2   1   5  445.36   23.60
   2   1  -5  422.86   18.10
  -2  -1  -5  470.85   33.70
  -2   1   5  423.76   32.50
  -2   1  -5  467.65   21.80
  -2  -1   5  423.36   27.00
  -2  -1   5  443.66   21.60
   2   1   5  451.85   18.10
  -2  -1   5  472.25   28.80
   2  -1  -5  447.86   18.40
   2   1   5  439.46   31.80
  -2  -1   5  453.55   21.40
  -2   1  -5  446.46   28.20
   2   1   5  444.16   23.30
  -2  -2  -5  754.52   37.60
  -2  -2  -5  750.82   49.20
  -2   2   5  728.83   47.50
  -2   2   5  760.92   37.30
  -2   2   5  713.43   48.70
   2  -2   5  815.02   36.80
  -2   2   5  779.12   37.80
  -2  -2   5  765.52   38.70
  -2  -2   5  764.32   36.20
   2   2   5  707.33   47.20
   2   2   5  820.92   37.70
   2  -3   5  289.37   11.80
  -2   3   5  303.47   30.20
   2  -3   5  293.47   11.80
  -2  -3  -5  270.37   12.50
   2  -3   5  294.57   13.10
   2  -3   5  288.87   12.20
  -2   3   5  302.97   13.10
   2  -3   5  292.57   12.30
   2  -3   5  303.47   13.90
   2  -3   5  299.37   12.40
  -2   3   5  310.67   19.50
  -2   3   5  341.87   30.30
  -2   3   5  292.47   18.80
   2  -3   5  300.57   12.10
   2  -3  -5  288.77   12.40
  -2  -3   5  300.87   13.80
  -2  -3   5  291.67   11.80
   2   3   5  307.67   19.10
  -2  -3   5  305.27   12.30
   2   3   5  297.77   13.20
   2  -3  -5  286.17   12.70
   2   3   5  288.77   13.00
  -2  -3   5  289.77   14.90
  -2  -3   5  298.77   12.80
   2   3   5  322.47   29.90
  -2   4   5  510.55   21.70
  -2   4   5  543.25   42.20
  -2   4   5  534.55   29.20
   2  -4   5  519.25   21.00
  -2   4   5  428.16   40.00
  -2   4   5  489.85   28.90
   2  -4   5  517.35   20.90
   2  -4  -5  509.35   21.20
  -2  -4   5  509.35   20.10
   2   4   5  496.65   28.60
   2   4   5  491.55   41.00
   2   4   5  536.85   29.70
   2   4   5  476.45   41.50
  -2   5   5  166.38    8.70
   2  -5   5  187.18    8.30
   2  -5   5  176.58    8.30
  -2   5   5  182.68   15.30
  -2   5   5  185.48   15.10
  -2  -5  -5  186.98    8.70
   2   5   5  199.78   15.60
   2   5   5  181.48    9.00
  -2  -5   5  183.38    7.30
   2  -5  -5  179.58    8.70
   2  -5  -5  173.28    8.50
   2   5   5  183.08   15.40
  -2   6   5  298.67   20.80
  -2   6   5  290.77   12.80
   2  -6   5  280.27   12.40
   2  -6   5  272.97   12.20
  -2   6   5  266.47   20.40
   2   6   5  284.17   20.90
  -2  -6   5  265.87   11.10
  -2  -6   5  272.47   12.40
   2   6   5  280.97   12.90
   2  -6  -5  263.77   12.40
   2   6   5  250.87   19.60
   2  -6  -5  271.77   12.70
   2  -7   5   95.89    5.50
  -2  -7  -5  106.29    6.00
  -2   7   5  110.49   14.20
  -2   7   5   77.19   12.10
   2  -7   5   92.89    5.60
  -2   7   5  101.39    5.80
  -2  -7   5   97.79    5.70
   2   7   5   96.79   13.10
   2  -7  -5  103.49    5.80
  -2  -7   5   94.39    4.40
   2   7   5  112.59    6.20
   2  -7  -5   94.69    5.90
   2   7   5  117.29   15.10
  -2   8   5   90.79   13.20
  -2   8   5  127.39   16.50
  -2   8   5  124.19    8.00
   2  -8   5  128.39    6.90
  -2  -8  -5  120.09    7.20
   2  -8   5  139.79    7.20
  -2  -8   5  141.09    7.30
   2  -8  -5  115.79    7.00
   2  -8  -5  125.49    7.30
   2   8   5  129.19    7.40
  -2  -8   5  133.69    7.30
   2   8   5  103.29   15.00
   2   8   5  119.79   15.50
  -2   9   5   37.80    9.30
   2  -9   5   43.90    3.50
  -2   9   5   43.00    3.50
   2  -9   5   40.80    4.10
  -2  -9  -5   36.80    4.20
   2   9   5   40.10    9.00
  -2  -9   5   45.80    3.80
   2  -9  -5   44.70    4.50
   2  -9  -5   32.40    4.70
  -2  -9   5   42.30    3.70
   2   9   5   44.50    3.70
   2 -10   5   35.00    4.80
   2 -10   5   52.29    4.20
  -2 -10  -5   52.59    4.50
  -2 -10  -5   49.50    4.50
  -2  10   5   54.59    4.10
   2 -10  -5   50.69    4.50
   2 -10  -5   61.69    4.70
   2  10   5   51.99    4.10
   2 -11   5   16.50    2.80
  -2 -11  -5   17.50    3.20
  -2  11   5   13.60    2.30
  -2 -11  -5   19.80    3.30
   2 -11   5   17.30    2.90
  -2 -11   5   16.50    2.90
   2 -11  -5   12.30    2.70
   2 -11  -5   14.70    3.00
  -2 -11   5   15.60    2.80
   2  11   5   18.30    2.70
   2 -12   5   21.50    3.20
   2 -12   5   25.00    5.50
  -2 -12  -5   12.30    2.80
  -2 -12  -5   20.40    3.50
   2 -12  -5   13.40    2.80
  -2 -12   5   16.10    3.00
  -2 -12   5   15.10    3.60
   2 -12  -5   22.10    3.50
   2   0   6   40.40    2.60
   2   0   6   43.20    2.60
   2   0  -6   44.40    2.20
   2   0   6   52.19   11.00
  -2   0   6   40.30    2.30
  -2   0   6   56.29   11.90
  -2   0   6   39.30    6.10
   2   0   6   49.30    6.50
   2   0   6   38.80    2.00
   2   0  -6   42.70    2.30
   2   0  -6   42.30    2.30
  -2   0   6   30.00    9.10
  -2   0   6   37.90    2.50
  -2   0   6   50.19    6.70
  -2   0  -6   43.50    2.20
  -2   0  -6   43.00    2.00
   2  -1   6  752.42   34.80
   2  -1   6  738.93   42.20
   2  -1   6  716.83   33.20
   2  -1   6  592.64   42.40
  -2   1   6  717.03   35.40
  -2   1   6  705.33   45.40
  -2   1   6  767.72   35.40
  -2   1   6  749.73   47.80
  -2  -1   6  706.83   35.30
   2   1   6  658.03   44.70
  -2  -1   6  732.53   32.50
  -2  -1   6  632.24   45.20
   2  -1  -6  727.23   28.90
  -2  -1   6  667.93   39.20
   2   1   6  732.53   35.10
   2  -2   6   59.79    9.80
   2  -2   6   49.99    2.60
  -2  -2  -6   47.80    2.30
   2  -2   6   59.69    8.40
   2  -2   6   47.30    2.30
   2  -2   6   49.50    4.50
   2  -2   6   46.90    2.50
   2  -2   6   47.80    2.20
  -2   2   6   37.30   11.20
   2  -2   6   43.00    3.90
  -2   2   6   46.90    3.10
  -2   2   6   48.40    7.80
  -2  -2  -6   47.30    2.60
  -2   2   6   29.60   12.10
  -2   2   6   43.20    7.20
  -2  -2   6   50.19    2.40
  -2  -2   6   45.90    2.10
   2   2   6   43.40    7.10
   2   2   6   41.20    2.50
  -2  -2   6   51.69    2.20
   2  -2  -6   47.40    2.80
   2  -2  -6   47.80    2.40
   2   2   6   52.59    3.30
  -2  -2   6   54.89    8.00
   2   2   6   60.09   15.20
  -2  -2   6   52.49    9.10
   2   2   6   48.00    3.10
  -2  -2   6   44.10    2.50
  -2  -2   6   51.59    4.00
  -2  -2   6   44.30    5.00
   2  -3   6  569.04   24.70
  -2   3   6  585.74   44.30
  -2   3   6  569.44   31.00
   2  -3   6  568.14   23.10
  -2   3   6  524.45   29.90
   2  -3   6  568.24   26.30
  -2   3   6  559.74   44.80
   2  -3   6  526.25   21.80
   2   3   6  499.75   43.20
  -2  -3   6  528.05   24.70
  -2  -3   6  534.55   23.40
   2   3   6  515.05   42.40
   2   3   6  572.24   31.10
  -2  -3   6  540.55   27.00
   2   3   6  518.85   29.80
   2  -4   6   46.30    2.00
  -2   4   6   33.40    7.20
   2  -4   6   43.00    2.50
  -2   4   6   42.10    3.10
   2  -4   6   43.40    2.50
  -2   4   6   48.20    8.80
  -2  -4  -6   40.20    2.80
   2  -4  -6   45.30    2.70
  -2  -4   6   43.50    2.00
   2  -4  -6   45.60    3.00
   2   4   6   34.40    7.50
   2   4   6   46.20    3.30
   2   4   6   58.19    9.70
  -2   5   6  363.96   23.20
  -2   5   6  326.77   22.80
   2  -5   6  313.77   13.70
   2  -5   6  317.17   13.70
  -2   5   6  332.17   14.60
  -2  -5  -6  323.67   14.20
   2   5   6  309.47   14.60
  -2  -5   6  321.37   12.70
   2   5   6  307.97   22.40
   2   5   6  288.57   21.50
   2  -5  -6  328.97   14.00
   2  -5  -6  304.37   14.20
  -2   6   6   34.10    8.00
   2  -6   6   29.70    2.40
   2  -6   6   28.60    2.30
  -2  -6  -6   30.50    2.70
  -2   6   6   28.70    7.20
  -2   6   6   36.30    5.50
   2  -6  -6   31.70    2.80
  -2  -6   6   31.60    2.50
   2  -6  -6   29.60    2.90
  -2  -6   6   30.10    1.40
   2   6   6   44.70    8.80
  -2  -6   6   28.10    2.40
   2   6   6   42.30    9.10
  -2  -7  -6  172.88    8.70
   2  -7   6  174.28    8.40
  -2   7   6  173.58   16.60
  -2   7   6  163.18    8.60
  -2   7   6  121.29   16.00
   2  -7   6  165.88    8.10
   2  -7  -6  165.58    8.40
   2   7   6  155.48   17.90
   2   7   6  156.08   18.00
   2  -7  -6  176.18    8.80
  -2  -7   6  152.78    6.80
  -2  -7   6  168.08    8.40
   2   7   6  152.18    8.70
  -2   8   6   19.00    2.70
  -2  -8  -6   24.30    3.20
   2  -8   6   16.80    2.40
   2  -8   6   19.20    2.40
  -2   8   6    8.20    4.00
  -2   8   6   21.20    6.80
  -2  -8   6   18.30    2.50
   2   8   6   21.80    3.00
  -2  -8   6   15.40    2.40
   2   8   6   12.60    5.10
   2  -8  -6   16.20    2.60
   2  -8  -6   13.60    2.30
   2   8   6   17.70    6.20
   2  -9   6   70.69    4.80
  -2   9   6   64.99    4.90
  -2  -9  -6   71.69    9.00
   2  -9   6   73.79    5.00
  -2  -9  -6   72.59    5.30
   2  -9  -6   66.39    5.00
   2  -9  -6   80.39    5.70
   2   9   6   83.99    5.50
  -2  -9   6   69.09    5.00
  -2  -9   6   73.89    5.10
  -2 -10  -6    7.70    2.10
   2 -10   6   11.80    2.20
  -2  10   6    9.90    2.10
  -2 -10  -6   13.30    2.70
   2 -10   6    8.30    2.00
  -2 -10   6    7.90    2.00
   2 -10  -6    7.50    2.10
  -2 -10   6    8.00    2.00
   2 -10  -6    9.20    2.20
   2  10   6    7.00    2.00
  -2 -11  -6   28.80    4.00
   2 -11   6   33.70    3.90
  -2 -11  -6   26.90    3.80
  -2  11   6   22.00    3.10
   2 -11   6   25.00    3.30
  -2 -11   6   24.90    3.50
   2 -11  -6   24.00    3.80
   2 -11  -6   31.20    4.00
  -2 -11   6   25.50    3.50
   2  11   6   24.40    3.30
   2 -12   6    3.20    1.50
  -2 -12  -6    2.30    1.90
  -2 -12  -6    2.30    1.60
   2 -12   6    4.30    1.80
  -2 -12   6    1.20    1.80
   2 -12  -6    3.60    1.70
   2 -12  -6    2.90    1.80
   2   0  -7   69.49    3.50
  -2   0   7   69.59    3.90
   2   0   7   57.59   14.20
   2   0  -7   73.49    3.50
   2   0   7   71.59    4.00
  -2   0  -7   77.69    3.50
   2   0   7   90.29    9.80
   2   0   7   70.09    4.00
   2   0   7   72.69   14.30
   2   0   7   74.09    8.60
  -2   0   7   74.09    9.00
   2   0  -7   65.89    3.50
   2   0   7   72.99    3.30
  -2   0   7   79.29    7.40
  -2   0   7   65.19   13.70
  -2   0   7   67.69   14.60
  -2  -1  -7   -0.10    0.10
  -2   1   7    0.00    0.50
  -2   1   7    1.30    1.60
   2  -1   7    0.50    0.90
   2  -1   7   -0.30    0.40
  -2   1   7   -0.20    0.60
  -2   1   7   -0.60    6.60
   2  -1   7   -3.00    5.50
   2  -1   7   -0.50    0.70
  -2  -1  -7   -0.10    0.10
  -2  -1  -7   -0.10    0.30
  -2   1   7   -2.80    8.00
   2  -1   7   -0.20    0.20
   2  -1   7    3.50    5.00
   2  -1   7    0.00    0.40
   2   1   7    2.60    7.40
   2   1   7    1.30    1.50
  -2  -1   7   -0.30    0.30
   2   1   7    0.00    1.20
   2  -1  -7    1.10    0.50
   2   1   7    4.30    7.80
   2   1   7   -0.40    0.40
   2   1   7   -0.10    0.30
  -2  -1   7   -1.70    5.40
   2   1   7   -0.20    0.50
  -2  -1   7    1.30    1.10
  -2  -1   7    0.60    5.20
  -2  -1   7    0.80    1.00
   2  -2   7   74.69   10.70
  -2   2   7   51.99    8.60
   2  -2   7   73.19    6.10
   2  -2   7   66.69    3.10
  -2   2   7   62.29   16.00
  -2  -2  -7   68.79    3.20
   2  -2   7   57.99    5.10
  -2   2   7   71.29   10.20
  -2  -2  -7   69.39    3.50
  -2   2   7   65.39    4.10
   2  -2   7   70.29   11.90
   2  -2   7   68.59    3.50
   2  -2   7   71.89    3.00
   2  -2   7   76.19    3.60
  -2   2   7   64.99   17.30
  -2  -2   7   63.59    5.80
   2  -2  -7   67.69    3.70
   2   2   7   99.29   19.90
   2   2   7   71.09   10.20
   2   2   7   64.59    9.40
   2   2   7   62.59    4.10
   2   2   7   77.19    4.40
   2  -2  -7   69.79    3.10
  -2  -2   7   72.69   12.20
   2   2   7   67.79   18.00
  -2  -2   7   74.29    3.50
  -2  -2   7   72.99   10.40
  -2  -2   7   63.99    5.20
   2  -3   7   -0.30    0.30
  -2  -3  -7   -0.10    0.30
   2  -3   7    0.30    0.30
  -2   3   7   -0.40    0.40
  -2  -3  -7    0.70    0.50
  -2   3   7   -0.90    0.80
   2  -3   7    0.50    0.70
   2  -3   7   -0.30    0.20
  -2   3   7    0.60    1.60
   2  -3   7   -0.30    0.30
   2  -3   7    0.00    0.40
   2  -3  -7    0.90    0.60
   2   3   7   -0.10    1.20
   2   3   7    0.20    0.70
  -2  -3   7    0.00    0.20
   2   3   7   -1.10    0.60
  -2  -3   7    0.40    0.30
  -2  -3   7   -0.20    0.40
  -2  -3   7    0.10    0.50
  -2  -3   7    0.00    0.30
  -2   4   7   53.59    4.40
   2  -4   7   58.69    3.10
  -2   4   7   46.70    8.90
   2  -4   7   58.19    2.40
  -2   4   7   41.50    8.60
   2  -4   7   59.09    2.40
   2  -4   7   53.19    3.00
   2  -4   7   55.79    2.70
  -2  -4  -7   58.29    3.50
   2  -4  -7   55.39    3.20
  -2  -4   7   54.49    3.00
   2   4   7   54.99    9.70
  -2  -4   7   60.59    2.40
   2  -4  -7   57.89    3.60
   2   4   7   49.90    8.90
   2  -5   7    0.20    0.50
  -2  -5  -7    0.10    0.60
  -2   5   7    0.10    0.80
   2  -5   7    0.00    0.20
  -2   5   7   -0.60    1.70
  -2   5   7    1.50    2.30
   2  -5   7   -0.30    0.50
   2  -5  -7   -0.20    0.60
   2   5   7    2.40    2.60
  -2  -5   7    0.10    0.20
   2  -5  -7    0.20    0.60
   2   5   7   -1.10    1.10
  -2  -5   7   -0.60    0.50
   2   5   7   -0.60    0.70
  -2   6   7   41.60    3.40
  -2   6   7   29.40    8.90
  -2  -6  -7   31.00    2.80
   2  -6   7   36.30    2.60
   2  -6   7   35.60    2.60
  -2   6   7   34.20    8.10
  -2  -6   7   40.40    2.90
   2   6   7   39.50    3.40
   2  -6  -7   37.30    3.10
   2   6   7   32.00    8.00
  -2  -6   7   37.80    1.70
   2   6   7   28.20    8.60
  -2  -6   7   36.30    2.70
   2  -6  -7   36.90    2.80
  -2   7   7    0.00    1.00
  -2  -7  -7    0.70    0.90
   2  -7   7    0.60    0.80
   2  -7   7   -0.30    0.70
  -2   7   7    2.50    2.80
   2  -7  -7   -0.90    0.70
  -2  -7   7    0.20    0.80
   2   7   7   -0.80    0.80
   2  -7  -7   -0.90    0.60
   2   7   7   -1.00    1.30
  -2   8   7   26.10    7.40
  -2   8   7   18.50    2.80
  -2  -8  -7   17.70    2.70
  -2  -8  -7   23.80    3.10
   2  -8   7   22.20    2.70
   2  -8   7   23.00    2.70
   2  -8  -7   25.30    3.00
   2   8   7   22.20    6.70
   2  -8  -7   25.40    3.30
  -2  -8   7   21.60    2.70
   2   8   7   30.30    3.70
  -2  -8   7   29.70    3.10
   2  -9   7    0.00    0.90
  -2   9   7   -0.70    1.00
  -2  -9  -7   -1.20    0.90
  -2  -9  -7    2.10    1.30
   2  -9   7   -1.10    0.70
   2  -9  -7   -0.10    1.20
  -2  -9   7   -1.30    0.60
   2  -9  -7    0.60    1.20
   2   9   7   -1.00    1.00
  -2  -9   7    1.20    1.20
  -2 -10  -7   16.10    2.80
   2 -10   7   14.60    2.90
   2 -10   7   16.10    2.60
  -2 -10  -7   13.90    2.80
   2 -10  -7   12.30    2.50
  -2 -10   7   13.90    2.40
  -2 -10   7   12.70    2.40
   2 -10  -7   13.30    2.60
  -2  11   7    0.60    1.10
   2 -11   7    1.10    1.20
  -2 -11  -7    0.60    1.30
  -2 -11  -7    1.40    1.60
   2 -11   7   -0.60    0.80
   2 -11  -7   -0.30    1.20
  -2 -11   7    2.00    1.40
  -2 -11   7    0.20    1.30
   2  11   7    1.50    1.30
   2   0   8  391.36   17.10
   2   0   8  417.16   17.20
  -2   0   8  390.06   17.00
   2   0  -8  389.96   16.30
   2   0  -8  399.86   16.30
  -2   0   8  408.66   22.40
  -2   0  -8  397.56   16.20
   2   0   8  392.36   23.10
   2   0   8  393.96   22.50
   2   0   8  397.26   16.20
  -2   0   8  389.86   23.00
   2  -1   8  359.76   14.50
  -2   1   8  337.57   14.80
  -2  -1  -8  331.07   13.90
  -2   1   8  309.77   20.80
   2  -1   8  342.27   18.80
  -2   1   8  345.47   21.00
   2  -1   8  348.47   14.50
   2  -1   8  326.67   13.60
   2  -1   8  323.27   19.20
   2   1   8  337.57   13.90
   2  -1  -8  338.17   14.20
   2   1   8  338.87   14.90
   2   1   8  313.17   20.40
  -2  -1   8  331.17   14.30
   2   1   8  311.17   21.00
  -2  -1   8  335.77   19.40
  -2  -1   8  335.17   18.60
   2   1   8  319.37   14.80
   2  -2   8  371.96   15.40
  -2  -2  -8  360.06   15.30
  -2   2   8  384.36   23.50
  -2  -2  -8  361.96   14.80
  -2   2   8  343.47   23.10
   2  -2   8  359.36   14.80
  -2  -2  -8  368.76   14.70
  -2   2   8  352.76   16.90
   2  -2   8  384.96   18.80
   2  -2   8  354.66   15.40
   2  -2   8  379.76   19.40
  -2  -2   8  345.47   19.10
   2  -2  -8  376.36   15.60
   2   2   8  357.76   23.10
  -2  -2   8  358.76   18.30
   2  -2  -8  382.36   14.60
   2   2   8  359.36   17.00
   2  -2  -8  369.56   14.60
   2   2   8  359.76   16.20
  -2  -2   8  360.96   15.20
   2   2   8  354.46   23.50
  -2   3   8  284.27   19.70
   2  -3   8  260.07   10.40
   2  -3   8  252.37   10.90
   2  -3   8  268.47   10.80
  -2   3   8  250.37   12.00
  -2   3   8  265.07   19.60
   2  -3   8  271.57   12.40
   2  -3   8  248.18   14.10
  -2  -3  -8  251.47   10.70
  -2  -3  -8  244.88   11.20
  -2  -3   8  251.87   10.30
  -2  -3   8  256.17   13.10
  -2  -3   8  261.67   10.60
   2   3   8  234.58   18.50
   2  -3  -8  247.78   11.40
   2  -3  -8  265.57   10.70
  -2  -3   8  249.28   10.30
   2   3   8  234.78   19.00
   2   3   8  257.27   12.20
   2  -4   8  262.77   10.40
  -2   4   8  244.78   19.50
   2  -4   8  252.27   10.90
   2  -4   8  252.17   11.00
  -2   4   8  266.37   20.50
   2  -4   8  256.47   10.90
  -2   4   8  258.17   12.30
   2  -4   8  261.77   10.50
  -2  -4  -8  263.47   11.70
   2  -4   8  273.67   11.10
  -2  -4   8  255.57   10.90
   2   4   8  273.67   20.80
  -2  -4   8  258.17   10.40
   2   4   8  293.57   20.90
  -2  -4   8  250.57   10.80
   2  -4  -8  247.38   11.70
   2   4   8  270.37   12.50
   2  -4  -8  258.77   11.10
   2  -5   8  151.98    6.90
   2  -5   8  150.98    6.50
  -2   5   8  157.38   18.30
  -2   5   8  142.69    8.10
  -2   5   8  160.78   18.50
   2  -5   8  151.08    7.00
   2   5   8  158.08    8.40
   2  -5  -8  162.58    7.30
   2  -5  -8  154.08    7.80
   2   5   8  154.68   17.80
  -2  -5   8  145.69    6.90
   2   5   8  115.79   15.80
   2  -6   8  142.19    7.00
  -2   6   8  126.99   16.60
  -2  -6  -8  136.99    7.40
  -2  -6  -8  162.68    7.80
   2  -6   8  139.39    6.00
  -2   6   8  149.99    8.20
  -2   6   8  117.99   16.60
   2  -6   8  145.19    6.90
   2  -6  -8  148.39    7.80
  -2  -6   8  150.38    7.40
   2   6   8  123.49   16.80
  -2  -6   8  145.39    7.00
   2   6   8  140.99   17.50
   2   6   8  145.99    8.30
   2  -6  -8  149.99    7.30
   2  -7   8   67.59    4.60
  -2  -7  -8   64.89    4.40
  -2   7   8   66.19    4.90
  -2   7   8   86.89   14.10
   2  -7   8   68.09    4.10
  -2  -7  -8   69.49    4.70
  -2   7   8   37.90    9.20
   2   7   8   52.99   10.70
   2  -7  -8   68.49    4.80
   2   7   8   70.39    5.10
  -2  -7   8   72.29    4.50
   2   7   8   47.90   10.50
   2  -7  -8   78.29    4.50
  -2  -7   8   67.39    4.60
   2  -8   8   62.79    4.10
  -2  -8  -8   65.79    4.60
   2  -8   8   62.89    4.20
  -2   8   8   72.79    5.10
  -2   8   8   56.19   12.00
  -2   8   8   56.99   11.20
  -2  -8  -8   67.89    4.80
   2   8   8   60.69    5.00
  -2  -8   8   63.79    4.40
   2  -8  -8   68.99    6.90
  -2  -8   8   73.69    4.40
   2   8   8   62.79   12.20
   2   8   8   50.39   10.80
   2  -8  -8   58.49    4.40
   2  -9   8   26.60    2.90
   2  -9   8   27.40    3.00
  -2  -9  -8   22.70    3.20
  -2  -9   8   24.90    2.90
   2  -9  -8   23.50    3.40
  -2  -9   8   25.20    3.10
  -2 -10  -8   24.00    3.50
  -2 -10  -8   19.80    3.20
  -2  10   8   25.30    3.50
   2 -10   8   22.80    2.90
   2 -10  -8   24.50    3.70
   2  10   8   20.70    3.40
  -2 -10   8   24.20    3.20
   2 -10  -8   19.90    3.00
  -2 -10   8   24.10    2.90
  -2 -11  -8   11.50    2.60
  -2  11   8    9.00    2.10
   2 -11   8    8.00    2.00
  -2 -11  -8    5.00    2.30
   2  11   8    6.60    2.10
   2 -11  -8    5.10    2.00
  -2 -11   8    5.70    1.70
  -2 -11   8    9.00    2.30
   2 -11  -8    4.10    1.90
   2   0   9  168.08    8.00
  -2   0   9  137.99   12.40
   2   0   9  152.38   12.30
  -2   0   9  150.48   13.60
   2   0   9  151.18    6.90
  -2   0   9  160.38    7.80
   2   0  -9  158.18    6.90
  -2   0  -9  165.58    6.80
   2   0   9  166.18    7.90
   2   0  -9  158.18    6.90
  -2   1   9  197.18   15.20
  -2   1   9  150.58   13.10
   2  -1   9  172.48    8.20
   2  -1   9  178.28   12.80
   2  -1   9  164.78    7.20
  -2   1   9  165.38    8.40
  -2  -1  -9  169.68    7.40
   2   1   9  171.18    8.50
   2   1   9  173.78    8.60
   2  -1  -9  181.18    7.80
  -2  -1   9  174.18   12.00
   2   1   9  181.68   14.30
   2  -1  -9  160.08    7.70
   2   1   9  172.08   14.40
  -2   2   9  117.89   14.20
   2  -2   9  153.78    6.90
   2  -2   9  152.88    7.10
   2  -2   9  152.78   10.50
  -2  -2  -9  140.99    6.70
  -2   2   9  139.99    7.50
   2  -2   9  151.78   10.20
   2  -2   9  135.99    6.20
  -2   2   9  136.99   15.80
  -2  -2   9  139.89    9.50
   2  -2  -9  142.69    7.00
  -2  -2   9  137.69   10.50
   2   2   9  153.98    7.80
  -2  -2   9  155.28    6.80
   2   2   9  171.68   14.30
   2   2   9  146.29   13.80
  -2   3   9  125.29   15.10
  -2  -3  -9  127.69    6.10
  -2  -3  -9  128.79    6.10
   2  -3   9  135.99    8.30
   2  -3   9  145.09    8.00
   2  -3   9  148.59    6.40
  -2  -3  -9  134.19    6.60
  -2   3   9  131.09    7.40
   2  -3   9  146.79    6.60
  -2   3   9  121.99   15.60
   2   3   9  159.68    7.90
  -2  -3   9  143.39    8.70
   2   3   9  119.39   14.80
  -2  -3   9  146.29    7.90
  -2  -3   9  134.09    6.10
   2   3   9  161.58   15.20
   2  -3  -9  144.89    6.00
   2  -3  -9  146.09    7.00
   2  -3  -9  142.79    6.00
   2  -4   9   97.39    4.50
   2  -4   9  102.69    4.80
  -2  -4  -9  104.69    5.00
  -2  -4  -9   98.79    5.40
   2  -4   9  101.39    4.90
   2  -4   9  104.89    4.40
   2  -4   9   95.99    4.60
  -2   4   9  120.59   15.50
  -2   4   9  100.89    6.10
  -2   4   9  108.39   15.10
   2  -4   9  105.89    4.30
   2   4   9  120.19   15.20
   2   4   9  103.89   14.90
  -2  -4   9   96.49    4.40
   2   4   9  102.59    6.30
   2  -4  -9  102.49    5.60
  -2  -4   9  106.99    4.30
  -2  -4   9   93.39    4.40
   2  -4  -9  110.69    4.90
  -2  -5  -9   82.79    4.60
  -2   5   9   88.69    5.70
  -2   5   9   86.79   12.90
   2  -5   9   83.89    4.20
  -2  -5  -9   88.29    5.10
  -2   5   9   83.29   13.50
   2  -5   9   87.19    4.40
   2  -5   9   92.99    4.20
   2   5   9  103.99   14.50
   2  -5  -9   82.39    5.10
  -2  -5   9   84.39    4.20
   2   5   9  102.29    6.10
   2   5   9   92.39   14.20
   2  -6   9   50.39    3.20
  -2   6   9   37.50    8.70
  -2   6   9   57.39    4.40
  -2  -6  -9   49.20    3.70
  -2   6   9   72.39   13.00
  -2  -6  -9   47.90    3.90
   2  -6   9   50.59    3.10
   2   6   9   53.99    4.50
   2  -6  -9   57.09    3.50
  -2  -6   9   52.89    3.10
  -2  -6   9   56.19    4.10
   2   6   9   83.09   13.40
   2  -6  -9   59.09    4.10
   2   6   9   36.10    9.00
   2  -7   9   39.00    3.40
  -2   7   9   34.80    8.80
  -2   7   9   55.69    4.40
  -2   7   9   45.10   10.60
  -2  -7  -9   62.59    4.20
  -2  -7  -9   50.69    3.70
   2  -7   9   47.80    3.30
   2   7   9   37.70    9.50
   2   7   9   49.20    4.40
   2  -7  -9   50.09    3.60
  -2  -7   9   57.79    3.80
  -2  -7   9   53.59    3.30
   2  -7  -9   46.20    3.90
   2   7   9   31.50    8.80
  -2   8   9   27.70    3.70
  -2  -8  -9   26.60    3.10
   2  -8   9   16.90    2.30
  -2  -8  -9   24.60    3.40
   2  -8   9   28.00    2.50
  -2  -8   9   25.70    3.00
   2   8   9   26.60    3.60
  -2  -8   9   22.70    2.50
   2  -8  -9   24.70    2.80
   2  -8  -9   24.70    3.30
   2  -9   9   20.60    2.60
  -2  -9  -9   24.20    3.30
   2  -9   9   25.40    2.80
  -2  -9  -9   26.40    3.20
  -2   9   9   17.50    3.00
   2  -9  -9   23.90    3.40
   2  -9  -9   20.70    2.80
   2   9   9   20.30    3.30
  -2  -9   9   23.80    2.70
  -2  -9   9   21.60    2.90
   2 -10   9    7.70    1.80
  -2  10   9   13.70    2.70
  -2 -10  -9    7.60    2.00
  -2 -10  -9    8.70    2.20
   2  10   9   11.90    2.70
   2 -10  -9    6.60    1.80
  -2 -10   9    9.20    2.20
   2 -10  -9   12.60    2.90
  -2 -10   9    6.10    1.60
   2   0 -10    1.60    0.50
   2   0  10    1.50    1.00
  -2   0  10    1.00    0.80
  -2   0  10    1.30    2.20
  -2   0 -10    1.40    0.50
   2   0  10    0.60    1.70
  -2   0  10    0.50    1.60
   2   0  10    1.80    2.20
  -2   0 -10    2.50    0.50
   2   0  10    1.70    1.00
   2   0 -10    0.80    0.40
   2   0  10    1.40    0.50
   2  -1  10   57.09    3.70
   2  -1  10   57.59    3.50
  -2   1  10   43.60    7.90
   2  -1  10   53.49    8.90
   2  -1  10   51.29    7.60
   2  -1  10   46.60    2.50
  -2   1  10   53.19    3.70
  -2   1  10   46.50    8.80
   2  -1 -10   49.20    3.10
   2   1  10   52.29    9.10
  -2  -1  10   58.99    7.60
   2  -1 -10   60.09    3.10
  -2  -1  10   51.89    3.30
   2   1  10   45.70    3.60
   2   1  10   47.90    8.50
  -2  -1  10   41.40    8.30
  -2   2  10   -0.60    0.90
  -2   2  10   -0.90    0.60
  -2   2  10   -0.70    1.30
  -2  -2 -10    2.20    0.70
   2  -2  10    1.80    1.60
   2  -2  10    2.40    0.80
   2  -2  10    0.90    0.40
   2  -2  10   -0.20    0.50
   2   2  10    0.00    1.60
   2   2  10    4.20    3.00
  -2  -2  10    1.40    1.30
  -2  -2  10    0.90    0.60
   2  -2 -10    2.30    0.90
   2   2  10    3.00    1.20
   2  -3  10   48.80    2.60
  -2   3  10   41.60    3.50
  -2  -3 -10   39.40    1.90
  -2   3  10   46.50    9.60
   2  -3  10   41.40    2.80
  -2  -3 -10   39.70    2.70
   2  -3  10   43.30    4.10
   2  -3  10   40.30    2.20
  -2  -3 -10   42.30    1.90
   2   3  10   44.80    3.80
  -2  -3  10   46.80    3.90
   2   3  10   53.59   10.00
   2   3  10   44.10   10.70
  -2  -3  10   45.60    2.40
   2  -4  10   -0.10    0.60
  -2  -4 -10    1.10    0.80
  -2   4  10    0.10    1.80
   2  -4  10    0.60    0.30
  -2  -4 -10    0.40    0.50
   2  -4  10    0.10    0.30
  -2   4  10    1.10    2.10
  -2   4  10   -1.40    0.70
  -2  -4  10    1.10    0.30
   2   4  10    1.50    2.20
   2   4  10    3.10    3.40
   2   4  10    0.30    1.10
   2  -4 -10    0.00    0.70
  -2  -5 -10   25.40    2.00
   2  -5  10   22.90    1.80
  -2   5  10   18.10    6.00
   2  -5  10   25.60    1.80
  -2  -5 -10   24.50    2.70
  -2   5  10   21.50    7.10
  -2   5  10   27.90    3.60
   2  -5 -10   23.40    1.80
   2   5  10   19.60    6.70
   2  -5 -10   28.70    3.00
   2   5  10   27.20    3.60
   2   5  10   31.70    8.30
  -2   6  10    5.20    3.20
   2  -6  10    0.10    0.60
   2  -6  10    0.10    0.50
  -2   6  10    1.30    1.50
  -2   6  10   -1.60    1.50
  -2  -6 -10    0.00    0.80
  -2  -6 -10   -0.70    0.70
   2  -6 -10    0.40    0.90
   2  -6 -10    0.50    0.80
   2   6  10    0.80    1.80
   2   6  10    1.20    2.70
  -2  -6  10   -0.10    0.50
   2   6  10   -0.60    1.20
  -2  -6  10    0.00    0.80
  -2   7  10    8.50    2.20
   2  -7  10   10.00    1.70
   2  -7  10    9.00    1.30
  -2  -7 -10   12.20    1.90
  -2  -7 -10   10.80    2.10
   2   7  10    6.70    2.00
   2  -7 -10   10.20    1.70
  -2  -7  10    8.30    1.70
  -2   8  10   -1.00    0.90
  -2  -8 -10    1.20    1.20
  -2  -8 -10   -0.30    0.80
   2   8  10    2.20    1.60
  -2  -8  10   -1.40    0.70
   2  -8 -10   -1.30    0.80
   2  -8 -10   -0.30    0.90
  -2   9  10    2.00    1.60
  -2  -9 -10    2.00    1.30
  -2  -9 -10    2.80    1.50
   2   9  10    4.40    1.90
   2  -9 -10    4.00    1.70
   2  -9 -10    6.40    1.80
  -2 -10 -10    2.40    1.50
  -2 -10 -10   -1.00    1.00
   2 -10 -10   -0.30    1.20
   2 -10 -10   -1.50    0.90
  -2   0  11   80.79   10.40
   2   0  11   76.79   10.60
  -2   0  11   87.99    5.20
   2   0 -11   93.59    4.00
   2   0  11   97.99    5.50
   2  -1  11   22.10    5.10
   2  -1  11   30.10    2.50
  -2   1  11   19.40    5.40
  -2   1  11   24.80    2.90
  -2  -1  11   22.70    4.90
   2   1  11   22.00    5.90
   2   1  11   32.60    3.40
  -2  -1  11   23.50    2.40
   2  -1 -11   28.50    2.00
  -2  -2 -11   78.99    4.10
  -2   2  11   81.79    5.30
   2  -2  11   83.59    4.50
   2  -2  11   78.49    7.50
  -2   2  11   78.69   11.40
   2   2  11   78.69    5.30
   2  -2 -11   82.89    4.50
   2   2  11   71.89   12.00
  -2  -2  11   78.39    7.00
   2  -2 -11   82.09    4.50
  -2  -2  11   81.99    4.30
   2  -3  11   22.10    1.80
  -2   3  11   26.60    3.20
  -2   3  11   13.10    4.70
  -2  -3 -11   21.80    1.90
   2  -3  11   27.40    3.60
  -2  -3  11   21.50    1.60
  -2  -3  11   18.90    3.00
   2   3  11   17.70    2.80
   2   3  11   13.20    5.40
   2  -3 -11   19.70    2.20
  -2   4  11   41.60    5.60
  -2  -4 -11   55.79    3.60
   2  -4  11   63.29    2.80
  -2  -4  11   59.19    2.70
   2   4  11   51.19    6.30
   2  -4 -11   53.69    3.80
  -2   5  11   15.90    2.70
  -2  -5 -11   11.60    1.40
  -2  -5 -11   13.40    1.90
   2  -5 -11   12.70    2.10
   2   5  11   21.20    3.20
   2  -5 -11   14.40    1.80
  -2  -5  11   12.70    1.70
  -2   6  11   26.70    3.70
  -2  -6 -11   35.70    3.00
  -2  -6 -11   28.10    2.20
  -2  -6  11   29.50    2.50
   2   6  11   24.60    3.60
   2  -6 -11   31.80    2.20
   2  -6 -11   34.70    3.50
  -2   7  11    8.80    2.20
  -2  -7 -11   10.00    2.00
  -2  -7 -11    4.80    1.30
  -2  -7  11    8.50    2.30
   2   7  11    8.20    2.20
   2  -7 -11    7.50    1.40
   2  -7 -11    5.30    1.70
  -2   8  11   13.10    2.80
  -2  -8 -11   11.80    2.40
   2   8  11   19.60    3.40
   2  -8 -11   17.10    2.80
  -2  -9 -11    3.90    1.70
  -2   9  11    1.90    1.80
   2   0  12   10.70    2.00
  -2   0  12   11.60    1.90
   2  -1  12    0.70    0.90
  -2  -1 -12    0.20    0.60
  -2   1  12    3.40    2.40
   2  -1 -12    1.20    0.60
  -2  -1  12    0.60    0.80
   2  -2  12    7.90    1.40
   2  -2  12   14.30    3.60
  -2   2  12   10.80    2.60
   2  -2 -12   10.80    1.50
  -2  -2  12   10.70    1.50
  -2  -2  12    6.90    2.40
   2  -3  12    2.90    1.90
  -2  -3 -12    2.40    0.80
  -2   3  12   -0.40    1.00
   2  -3  12    0.30    0.60
   2  -3 -12    1.40    0.90
  -2  -3  12    1.40    1.10
   2   3  12    0.50    1.20
   2  -3 -12   -0.30    0.80
  -2  -3  12    0.10    0.50
  -2  -4 -12   11.40    1.70
  -2   4  12    8.40    2.10
   2  -4  12    9.30    0.80
   2  -4 -12    9.20    1.60
   2   4  12    9.10    2.30
  -2  -4  12    8.50    0.80
  -2  -5 -12    0.50    0.80
  -2   5  12    0.90    1.20
   2  -5 -12    0.10    0.90
   2   5  12    0.30    1.10
  -2  -6 -12    6.20    1.60
  -2   6  12    4.30    1.70
   2  -6 -12    5.00    1.50
   2   6  12    6.80    2.10
  -2   7  12    0.60    1.20
  -2  -7 -12   -0.90    0.90
   2  -7 -12    0.30    1.10
   2   7  12   -0.20    1.10
  -2   8  12    3.40    1.70
  -2  -8 -12    2.40    1.50
   2   8  12    7.30    2.30
   2  -8 -12    3.70    1.60
  -2   0  13   40.00    3.20
   2   0  13   36.20    3.20
  -2   1  13    2.60    1.30
   2  -1  13   -0.50    0.60
  -2  -1  13    0.90    0.80
   2   1  13    1.00    1.00
  -2   2  13   34.60    3.80
   2  -2  13   25.90    3.70
  -2  -2 -13   35.00    2.50
   2   2  13   41.90    4.30
   2  -2 -13   32.70    2.40
   2  -3  13    0.90    0.60
  -2   3  13   -0.30    1.00
   2   3  13    1.00    1.10
   2  -3 -13   -0.10    0.80
   2  -3 -13    0.50    0.80
  -2  -3  13    0.90    0.60
  -2   4  13   29.10    3.70
  -2  -4 -13   22.60    2.30
   2  -4  13   23.70    1.40
   2  -4 -13   22.80    2.60
   2   4  13   19.20    3.10
   2  -4 -13   25.70    2.90
  -2  -4  13   23.40    1.30
  -2  -5 -13    1.30    1.00
  -2   5  13   -0.80    1.00
   2   5  13    0.20    1.30
  -2  -6 -13   12.80    2.10
   2   6  13   13.50    4.40
   2  -6 -13   15.70    2.40
  -2   7  13    3.70    1.70
  -2  -7 -13    1.10    1.20
   2  -7 -13    1.90    1.20
   2   7  13    0.50    1.20
   2   0  14   22.30    2.80
  -2   0  14   16.60    2.30
   2  -1  14   24.30    2.70
  -2   1  14   21.80    2.80
   2   1  14   21.00    3.00
  -2  -1  14   18.50    2.30
  -2   2  14   25.90    3.30
   2  -2  14   19.30    2.10
   2   2  14   17.10    2.80
  -2  -2  14   23.90    2.00
   2  -3  14   19.00    1.60
  -2  -3 -14   15.10    1.90
  -2   3  14   18.40    2.90
  -2  -3  14   17.10    1.50
   2  -3 -14   15.40    1.90
   2   3  14   20.00    3.20
   2  -4 -14   13.60    2.00
  -2   5  14   10.30    2.30
   2  -5 -14    8.90    2.10
   2   5  14    8.10    2.30
   2  -5 -14    9.10    2.00
   2   0  15   83.39    5.40
  -2   0  15   85.09    5.20
   2  -1  15    8.20    1.60
  -2  -1  15   10.00    1.60
  -2   2  15   69.09    5.00
   2  -2  15   67.89    4.10
   2   2  15   74.29    5.30
  -2  -2  15   69.99    4.00
  -2   3  15    9.30    2.20
   2  -3  15    6.70    1.00
  -2  -3  15    7.40    1.10
   2   3  15   10.00    2.30
   3   0   0    0.30    0.70
  -3   0   0    0.60    0.80
  -3   0   0    0.10    0.20
   3   0   0    0.50    1.90
   3   0   0    0.10    0.10
  -3   0   0    0.20    0.10
   3   0   0    0.10    0.10
  -3   0   0    0.00    0.10
  -3   0   0    0.20    0.10
  -3   0   0   -0.90    1.50
  -3   0   0    0.00    0.10
   3   0   0    0.10    0.10
   3   0   0   -0.10    0.10
   3   0   0    0.00    0.20
   3  -1   0    0.00    0.10
  -3  -1   0    0.20    0.10
  -3  -1   0    0.10    0.20
   3  -1   0    0.00    0.10
  -3   1   0    1.00    0.20
  -3  -1   0    0.60    2.40
   3   1   0   -0.50    2.80
  -3   1   0    0.20    0.10
   3   1   0    0.70    0.20
   3  -1   0   -0.70    2.20
  -3   1   0    0.70    0.90
  -3   1   0   -1.30    2.60
   3   1   0    0.10    0.10
  -3   1   0   -0.10    0.10
  -3  -1   0    0.00    0.10
   3  -1   0    1.50    1.30
   3  -1   0   -0.30    0.20
   3   1   0    0.20    0.10
   3   1   0    0.00    0.10
   3   1   0   -0.10    1.00
  -3   1   0   -0.10    0.20
  -3  -1   0    0.30    1.20
   3  -1   0    0.70    0.20
  -3  -1   0   -0.20    0.20
  -3  -2   0   -1.60    4.20
   3  -2   0   -0.80    4.10
   3  -2   0    1.50    1.80
   3   2   0    0.30    0.20
  -3   2   0    0.00    1.40
  -3   2   0    0.00    0.30
  -3   2   0    0.10    0.10
   3  -2   0    0.10    0.20
  -3   2   0    0.00    0.20
  -3   2   0    0.10    0.20
  -3  -2   0    1.80    2.20
  -3  -2   0    0.00    0.10
   3  -2   0    0.40    0.20
   3  -2   0    0.30    0.20
   3   2   0   -0.10    0.10
  -3  -2   0    0.10    0.40
   3   2   0    1.70    4.80
   3  -2   0    0.70    0.60
   3   3   0   -0.40    0.30
   3   3   0    2.90    2.80
   3  -3   0    1.70    3.30
  -3   3   0   -0.10    0.20
  -3   3   0   -3.70    6.10
   3  -3   0    0.10    0.70
  -3  -3   0    0.20    0.20
   3   3   0    0.60    7.40
  -3   3   0    0.30    0.30
   3   3   0    0.20    0.30
   3  -3   0    0.20    0.20
   3  -3   0    0.10    0.30
  -3   3   0    1.10    2.00
   3  -3   0    0.10    6.10
  -3  -3   0    0.70    0.80
  -3   3   0   -0.20    0.30
  -3  -3   0    1.60    2.80
  -3  -3   0   -2.70    5.60
   3  -4   0    0.60    0.40
  -3  -4   0   -0.20    0.30
   3   4   0   -0.30    0.30
   3   4   0   -0.50    0.60
   3  -4   0   -5.10    8.00
   3   4   0    1.10    3.60
   3  -4   0    0.20    0.70
   3   4   0   -1.80    8.90
  -3  -4   0    0.10    0.70
   3  -4   0    0.70    4.00
  -3  -4   0   -6.80    8.20
   3  -4   0   -0.20    0.20
  -3  -4   0    0.70    3.60
  -3   4   0   -3.60    9.30
  -3   4   0    0.10    0.20
  -3  -4   0    0.30    0.40
   3  -4   0   -0.60    0.10
  -3   4   0    0.20    0.60
  -3   4   0    1.20    3.30
  -3   5   0   -4.50    5.00
   3  -5   0   -0.40    0.50
   3   5   0   -0.10    0.40
   3   5   0    0.40    1.00
  -3  -5   0    0.00    0.40
   3  -5   0    0.70    0.60
   3  -5   0    0.20    0.40
  -3   5   0   -0.70    3.80
  -3   5   0   -0.10    0.30
   3   5   0    3.70    4.80
  -3  -5   0   17.80    7.80
  -3   5   0   -0.40    0.60
  -3   5   0   -0.60    0.50
  -3  -5   0    0.30    1.10
  -3   6   0    0.70    0.40
  -3   6   0   -0.20    5.40
   3  -6   0   -0.30    0.50
   3   6   0   -0.70    0.40
   3   6   0   -0.40    1.10
   3   6   0    2.40    6.40
  -3   6   0   -0.80    1.00
   3  -6   0   -0.10    0.40
  -3   6   0    0.00    0.70
   3  -6   0   -0.50    0.30
  -3   6   0  -10.70    6.50
  -3  -6   0   -0.80    0.50
   3  -7   0    0.50    0.90
   3   7   0    0.70    0.60
   3  -7   0    1.50    0.90
  -3   7   0   -0.60    0.90
  -3  -7   0    0.60    0.80
   3  -7   0    0.90    0.60
  -3   7   0    0.20    0.40
   3   7   0    1.60    1.60
   3   8   0   -1.80    0.50
   3   8   0   -2.30    0.90
  -3   8   0   -0.50    0.90
   3  -8   0   -0.50    0.50
  -3   8   0   -0.30    0.40
   3  -8   0   -0.10    0.50
  -3   8   0   -0.80    0.80
   3  -8   0   -0.80    0.40
  -3  -8   0   -0.30    0.60
   3   8   0   -2.20    0.70
  -3  -9   0    0.30    1.00
   3   9   0    0.00    0.60
  -3   9   0    1.20    1.70
  -3   9   0   -0.10    0.40
   3  -9   0    0.40    1.00
   3  -9   0   -0.50    0.90
   3   9   0    1.20    1.80
  -3  10   0   -0.50    1.50
  -3 -10   0    0.30    1.40
   3  10   0    0.90    1.90
   3 -10   0    0.10    0.90
   3 -10   0   -0.80    0.90
   3 -11   0    2.50    1.60
  -3 -11   0    0.70    1.40
  -3 -11   0    1.50    1.40
   3 -11   0    2.10    1.50
   3 -12   0   -0.70    0.70
   3 -12   0    0.00    1.30
  -3 -12   0    3.10    1.70
  -3 -12   0   -0.30    1.30
  -3 -13   0    0.00    1.30
  -3 -13   0    2.10    1.70
   3 -13   0    1.00    1.50
   3 -13   0    2.40    1.70
  -3   0  -1    4.20    1.90
   3   0   1    3.50    1.70
  -3   0  -1    2.60    0.30
   3   0  -1    2.60    0.30
   3   0   1    3.00    0.40
  -3   0   1    2.30    0.70
  -3   0  -1    3.20    2.30
   3   0  -1    2.50    0.30
   3   0   1    2.60    0.30
  -3   0   1    2.20    0.30
  -3   0   1    3.00    1.40
   3   0  -1    1.60    0.60
   3   0   1    2.60    0.30
  -3   0   1    1.20    2.70
  -3   0  -1    2.70    0.80
   3   0   1    6.30    3.70
  -3   0  -1    1.90    0.30
  -3   0   1    2.10    0.30
   3   0  -1    2.90    0.40
  -3   0   1    2.70    0.30
   3   0  -1    2.20    0.30
   3   0   1    1.60    0.70
   3   0  -1    0.40    2.70
  -3   0   1    2.50    0.30
   3   0  -1    1.50    1.30
  -3   1   1 2450.85  102.89
  -3   1   1 2421.56  113.19
  -3  -1  -1 2416.76  112.69
   3  -1   1 2411.66  104.29
   3  -1   1 2352.36   99.49
  -3  -1  -1 2443.16  103.69
   3   1  -1 2386.16  104.69
   3  -1  -1 2506.35  112.39
  -3   1  -1 2607.44  108.79
  -3   1  -1 2425.76   99.49
  -3  -1   1 2427.66  104.99
   3   1   1 2536.85  103.39
   3  -1  -1 2401.26  103.49
  -3  -1   1 2398.26   99.49
  -3  -2  -1    0.80    2.30
   3   2  -1    1.50    0.20
  -3  -2  -1    1.30    0.40
  -3   2   1    9.80    7.70
  -3  -2  -1    1.50    0.40
   3   2  -1    2.20    1.40
   3  -2   1    0.90    0.30
  -3  -2  -1    1.10    0.90
  -3   2   1    1.70    0.40
  -3   2   1    2.40    2.80
  -3   2   1    1.00    0.30
  -3   2   1    1.60    0.40
   3  -2   1    0.70    1.30
   3   2  -1    0.40    0.40
   3  -2   1    1.00    2.80
  -3   2   1    2.20    1.20
   3  -2   1    1.60    0.30
  -3  -2  -1   -0.50    5.60
   3   2  -1    2.60    4.30
   3  -2   1    1.90    0.40
   3  -2   1    1.50    0.60
   3   2  -1    1.60    0.20
   3   2   1    2.00    0.50
  -3   2  -1    1.50    3.70
   3   2   1    2.60    1.10
  -3   2  -1    2.90    1.70
   3  -2  -1    1.00    0.90
  -3  -2   1    1.90    0.70
   3  -2  -1    1.70    2.60
   3   2   1    0.90    2.50
  -3  -2   1    2.70    2.50
  -3   2  -1    1.20    0.50
   3   2   1    1.70    0.40
  -3   2  -1    1.30    0.30
  -3  -2   1    1.80    0.30
   3  -2  -1    0.70    0.30
   3  -2  -1    1.30    0.30
   3  -2  -1    2.40    5.60
  -3  -2   1    2.10    1.60
  -3   2  -1    1.40    0.40
   3  -2  -1    1.30    0.40
  -3   2  -1    1.40    0.20
   3   2   1    4.20    7.40
   3   3  -1 1152.68   64.29
   3  -3   1 1101.59   58.79
  -3  -3  -1 1180.98   72.29
  -3  -3  -1 1202.88   58.99
   3  -3   1 1056.69   52.79
  -3   3   1 1046.80   56.39
   3   3  -1 1172.28   51.99
  -3   3  -1 1076.49   62.69
   3   3   1 1157.38   74.29
   3  -3  -1 1191.58   71.79
   3  -3  -1 1189.88   59.09
  -3  -3   1 1157.38   59.59
  -3  -3   1 1174.58   53.79
  -3   3  -1 1192.98   51.59
  -3  -4  -1    1.60    1.30
   3  -4   1    5.90    1.00
  -3  -4  -1    8.00    1.20
  -3   4   1    2.80    1.50
   3  -4   1    7.20    1.10
  -3  -4  -1   16.20    6.80
   3   4  -1    4.10    1.30
   3   4  -1    5.90    0.80
   3   4  -1    5.40    0.60
   3   4  -1    8.50    3.80
   3  -4   1    6.10    4.00
   3  -4   1    5.10    0.70
   3  -4   1    6.10    1.80
  -3   4   1    6.10    0.90
  -3  -4  -1    5.90    0.90
  -3   4   1   15.20    5.90
   3  -4  -1    4.80    0.90
  -3  -4   1    4.40    0.90
  -3   4  -1    8.40    1.90
   3   4   1    4.60    0.90
  -3   4  -1    6.40    0.90
  -3   4  -1    6.60    3.50
  -3   4  -1    5.50    0.60
   3  -4  -1    6.20    1.10
   3   4   1    7.40    2.40
  -3  -4   1    6.10    5.10
   3  -4  -1    4.90    0.80
  -3  -4   1    6.70    2.30
   3   4   1   -2.70    4.50
  -3  -5  -1  519.95   37.50
   3   5  -1  517.05   21.10
   3  -5   1  510.15   21.10
   3   5  -1  453.15   25.40
  -3   5   1  501.05   35.10
  -3   5   1  508.25   26.10
   3   5  -1  578.74   35.30
  -3  -5  -1  519.55   21.40
  -3  -5  -1  522.55   27.00
  -3   5  -1  545.35   24.30
  -3   5  -1  509.05   30.30
  -3  -5   1  499.05   21.10
  -3  -5   1  513.55   33.00
  -3  -5   1  550.64   25.40
   3  -5  -1  529.95   21.50
  -3   6   1    6.40    8.00
  -3   6   1    8.80    8.90
  -3   6   1   10.30    1.30
   3  -6   1   10.90    1.70
   3   6  -1   10.60    1.20
   3   6  -1   10.10    6.30
   3  -6   1   12.30    1.70
  -3   6   1   13.40    4.10
   3  -6   1    7.90    1.20
  -3   6   1    8.30    2.90
  -3  -6  -1    9.70    1.60
   3   6  -1   10.60    2.70
  -3   6  -1   12.80    6.10
   3  -6  -1    6.80    1.50
  -3   6  -1    7.10    2.10
  -3   6  -1    6.50    2.40
   3   6   1   10.00    1.40
  -3  -6   1   10.50    1.80
  -3   6  -1   21.30    8.50
  -3   6  -1   11.10    0.90
   3  -6  -1   10.30    1.50
   3   6   1    5.30    7.50
   3   6   1   11.50    3.40
   3  -6  -1   10.30    1.70
   3  -7   1  224.68    9.80
  -3   7   1  240.58   16.40
   3   7  -1  209.98    9.50
   3  -7   1  230.08   10.70
   3  -7   1  216.28   10.40
  -3  -7  -1  223.08   10.60
   3   7  -1  220.88   13.40
  -3   7   1  182.48   14.20
   3   7  -1  208.08   14.20
  -3   7   1  220.48    9.80
  -3  -7   1  198.28   10.50
   3  -7  -1  210.68   10.00
   3   7   1  218.28   10.00
   3   7   1  219.38   16.00
   3  -7  -1  212.58   10.50
  -3   7  -1  235.38   14.50
  -3   7  -1  230.08   13.30
   3  -7  -1  235.28   10.70
   3   7   1  238.68   15.60
   3   8  -1    3.10    2.10
  -3  -8  -1    4.90    1.60
  -3   8   1    5.90    3.10
   3  -8   1    7.20    1.20
   3   8  -1    8.40    1.20
   3   8  -1   12.80    3.40
   3  -8   1    8.00    1.80
   3  -8   1    8.80    1.80
  -3   8  -1    4.70    2.40
   3  -8  -1    6.10    1.60
   3  -8  -1    6.60    1.70
   3   8   1   13.60    3.90
  -3   8  -1    8.70    1.00
  -3   8  -1    5.30    2.20
  -3  -8   1    9.60    1.90
   3   9  -1   80.49    7.50
  -3  -9  -1   84.49    5.50
   3  -9   1   75.99    5.10
   3  -9   1   91.49    5.60
  -3   9   1   67.99    4.50
  -3   9   1   49.80    8.60
  -3   9  -1   74.59    9.10
   3  -9  -1   78.69    5.30
   3  -9  -1   80.89    5.40
   3   9   1   74.29    4.40
   3   9   1   69.89    9.80
  -3  -9   1   73.29    5.20
  -3 -10  -1    2.10    1.70
   3  10  -1    3.60    2.20
  -3  10   1    8.10    3.80
   3 -10   1    4.30    1.80
   3 -10   1    6.00    1.90
  -3  10  -1    8.60    3.20
   3 -10  -1    2.80    2.30
   3  10   1    3.70    2.60
   3 -10  -1    7.80    3.20
   3  10   1    4.00    1.20
  -3 -10   1    8.90    3.30
   3 -11   1   25.00    3.50
  -3 -11  -1   23.50    3.80
   3 -11   1   21.20    3.30
  -3 -11  -1   25.40    3.70
   3 -11  -1   24.20    3.60
  -3 -11   1   23.20    3.50
   3 -11  -1   27.20    3.70
  -3 -11   1   24.40    3.70
   3 -12   1    1.70    1.60
  -3 -12  -1   -0.30    1.10
   3 -12   1    3.00    1.70
  -3 -12  -1    1.50    1.40
   3 -12  -1    1.60    1.80
  -3 -12   1    0.60    1.50
   3 -12  -1   -0.20    1.40
  -3 -12   1    1.50    1.60
  -3 -13  -1    0.90    1.90
   3 -13   1    4.00    1.90
   3 -13   1    2.80    2.00
  -3 -13  -1    4.30    2.10
  -3 -13   1    3.40    1.80
   3 -13  -1    6.00    2.20
  -3 -13   1    2.80    1.60
   3 -13  -1    4.40    3.20
  -3   0   2  208.98   20.00
  -3   0   2  216.48   13.70
   3   0   2  217.68   10.50
   3   0   2  198.08   13.50
  -3   0   2  207.68   10.30
  -3   0  -2  199.48   14.10
   3   0  -2  197.18   18.60
  -3   0  -2  211.78   10.70
   3   0   2  245.28   21.50
   3  -1   2 2707.73  122.59
   3  -1   2 2662.13  114.99
   3   1  -2 2793.02  115.99
  -3  -1  -2 2867.91  134.49
   3   1  -2 2787.82  120.89
  -3   1   2 3044.80  137.39
  -3   1   2 2951.00  121.59
  -3  -1  -2 2941.41  122.49
   3  -1  -2 3014.00  134.89
  -3  -1   2 2793.82  122.79
   3   1   2 2770.62  121.69
  -3  -1   2 2806.22  115.19
  -3   1  -2 2874.41  121.29
   3   1   2 2728.43  135.59
  -3   1  -2 2752.62  116.19
   3  -1  -2 2883.51  122.09
   3   2  -2  155.18   12.90
  -3  -2  -2  159.88   15.40
  -3   2   2  149.39    9.40
   3  -2   2  137.59    6.90
  -3   2   2  148.69    6.40
   3   2  -2  150.78    7.00
   3  -2   2  154.08   12.40
   3  -2   2  152.68    6.30
   3  -2   2  141.69    6.10
  -3   2   2  154.48   27.00
  -3  -2  -2  115.59   22.30
  -3  -2  -2  149.19    9.70
   3  -2   2  145.99    8.90
   3   2  -2  143.29    8.90
  -3   2   2  168.28   15.00
  -3   2  -2  144.49    6.90
   3  -2  -2  145.69    6.40
   3   2   2  147.79    6.50
   3  -2  -2  139.49    9.60
  -3   2  -2  141.89    6.10
  -3   2  -2  141.19    8.80
   3   2   2  137.69    9.20
   3   2   2  141.19    6.50
   3   2   2  142.09   14.20
   3  -2  -2  183.78   28.40
   3  -2  -2  147.29    6.30
  -3  -2   2  146.59    9.20
  -3  -2   2  157.88    7.10
  -3  -2   2  166.38   13.00
  -3   2  -2  137.39    6.30
  -3   2  -2  147.39   12.20
   3  -2  -2  166.38   15.50
  -3  -2   2  146.39    6.00
   3   2   2  146.39   25.70
   3  -2  -2  138.99    6.40
  -3   3   2 1152.68   84.49
   3   3  -2 1347.67   56.09
   3   3  -2 1320.67   66.49
   3  -3   2 1346.67   61.19
  -3  -3  -2 1412.46   69.19
  -3  -3  -2 1258.57   83.29
  -3   3   2 1389.26   67.59
   3  -3   2 1286.17   57.69
  -3  -3   2 1354.46   61.99
   3   3   2 1261.47   85.69
  -3   3  -2 1318.77   55.79
   3   3   2 1362.26   67.39
  -3   3  -2 1128.39   75.79
  -3  -3   2 1320.17   58.29
   3  -3  -2 1302.57   84.29
   3  -3  -2 1321.77   68.69
   3  -4   2   80.79    5.60
   3   4  -2   88.39    5.00
   3  -4   2   85.19    3.70
  -3  -4  -2   90.69    4.40
   3   4  -2   73.69    7.30
   3   4  -2   79.29    3.40
  -3  -4  -2   75.49    4.10
  -3   4   2   93.79   15.60
  -3  -4  -2   80.19    9.20
  -3   4   2   81.69    7.60
  -3  -4  -2   88.59   15.90
   3  -4   2   80.89    4.20
   3  -4   2   81.39    4.10
  -3   4   2   82.89    4.20
   3  -4   2   97.99    9.80
   3  -4  -2   80.69    4.30
   3  -4  -2   84.39    4.30
   3   4   2   92.19   15.40
  -3  -4   2   91.79    9.70
   3   4   2   82.69    4.30
  -3   4  -2   80.09    4.80
   3   4   2   79.09    7.50
  -3   4  -2   84.99    7.30
  -3  -4   2   72.99    5.40
  -3  -4   2   83.49    3.70
   3  -4  -2   87.39    4.30
  -3   4  -2   76.79    3.40
  -3   5   2  571.54   29.60
  -3   5   2  524.45   40.60
  -3   5   2  563.94   30.00
   3   5  -2  517.15   29.50
  -3  -5  -2  587.54   42.40
   3   5  -2  574.54   25.20
  -3   5   2  532.65   39.30
  -3  -5  -2  572.54   23.70
  -3  -5  -2  626.24   30.80
  -3   5  -2  603.44   33.00
  -3  -5   2  581.04   33.10
   3   5   2  611.54   41.20
   3   5   2  533.75   29.10
  -3   5  -2  588.04   26.30
  -3  -5   2  567.44   23.10
  -3  -5   2  588.94   26.50
   3  -5  -2  581.94   23.80
  -3   6   2   48.80    7.80
  -3  -6  -2   50.09    3.30
   3  -6   2   48.20    3.10
   3   6  -2   40.70    2.20
  -3   6   2   42.30    2.80
   3  -6   2   40.50    2.40
   3   6  -2   42.50    5.30
   3  -6   2   43.40    3.10
   3   6  -2   46.20    4.10
  -3   6  -2   47.30    4.00
  -3   6  -2   43.20    5.30
   3  -6  -2   42.40    3.10
   3  -6  -2   43.80    3.10
  -3  -6   2   48.80    3.20
  -3   6  -2   44.40    2.10
   3   6   2   42.80    3.00
   3  -7   2  269.87   12.10
   3  -7   2  250.87   11.00
   3   7  -2  255.67   10.70
  -3   7   2  247.18   11.40
   3  -7   2  252.87   11.80
  -3  -7  -2  247.58   12.10
   3   7  -2  261.97   13.70
   3   7  -2  254.37   14.80
  -3   7   2  259.57   17.60
  -3   7  -2  258.27   13.50
   3  -7  -2  274.47   12.20
   3  -7  -2  250.97   12.00
   3   7   2  258.47   11.70
  -3   7  -2  251.97   10.40
  -3  -7   2  248.38   12.10
   3   7   2  249.88   18.30
  -3   7  -2  269.47   14.80
  -3   8   2   15.70    5.10
   3  -8   2   18.20    1.80
   3  -8   2   22.30    2.70
   3   8  -2   17.10    3.70
   3   8  -2   14.40    2.90
  -3  -8  -2   21.30    2.80
  -3   8   2   21.70    2.20
   3  -8   2   17.40    2.60
   3   8  -2   20.10    1.30
   3   8   2   22.00    5.50
  -3  -8   2   18.30    2.60
   3  -8  -2   19.30    2.70
   3  -8  -2   22.50    2.90
   3   8   2   19.00    2.30
  -3   8  -2   20.40    1.20
  -3   8  -2   17.00    3.00
  -3   8  -2   20.30    3.80
   3   9  -2  106.19    7.80
   3  -9   2  113.29    6.60
  -3   9   2   84.59   12.00
   3  -9   2  121.69    6.90
  -3   9   2  112.39    5.80
  -3  -9  -2  105.29    6.70
   3  -9  -2  109.89    6.70
  -3  -9   2  100.29    6.50
   3   9   2  102.29    6.00
   3  -9  -2  122.39    6.90
  -3   9  -2  100.09    8.30
   3   9   2  117.99   13.40
   3 -10   2    7.40    1.90
  -3  10   2   11.20    1.70
   3  10  -2    5.60    2.00
  -3 -10  -2    7.70    2.70
   3 -10   2    7.00    2.10
  -3  10  -2    8.60    2.60
   3  10   2    9.80    1.70
  -3 -11  -2   43.90    4.90
  -3 -11  -2   48.10    5.40
   3 -11   2   47.90    5.00
   3 -11   2   47.80    4.20
   3 -11  -2   50.09    5.20
  -3 -11   2   42.80    4.80
  -3 -11   2   36.00    4.40
   3 -11  -2   41.40    4.80
  -3 -12  -2    0.00    1.20
   3 -12   2    2.30    1.70
   3 -12   2    4.20    1.80
  -3 -12  -2    0.30    1.40
  -3 -12   2    3.60    1.70
   3 -12  -2    4.00    1.90
   3 -12  -2    2.90    1.80
  -3 -12   2    1.80    1.60
  -3   0  -3   11.50    0.70
  -3   0   3   24.40    5.50
  -3   0  -3   11.90    0.60
  -3   0   3   13.60    2.50
   3   0   3    4.90    2.80
   3   0  -3   13.60    0.70
   3   0   3   11.60    2.30
   3   0  -3   16.00    1.00
   3   0   3   10.50    7.80
   3   0  -3   13.50    0.90
   3   0   3   12.50    0.70
   3   0  -3   11.70    0.90
  -3   0  -3   11.90    4.40
  -3   0   3   12.90    0.90
   3   0   3   11.50    0.90
  -3   0   3   14.30    7.70
  -3   0  -3   11.80    2.50
   3   0   3   13.20    0.90
  -3   0   3   12.70    0.70
  -3   0   3   12.90    0.90
   3   0  -3   19.90    8.00
  -3  -1  -3    1.10    0.30
   3   1  -3    0.50    0.50
  -3   1   3    1.20    0.90
  -3  -1  -3    2.80    3.40
   3  -1   3    1.20    1.40
   3  -1   3   -0.70    4.70
   3  -1   3    2.40    0.40
  -3   1   3   -0.50    8.50
  -3  -1  -3    0.80    0.30
  -3   1   3    1.10    0.30
  -3  -1  -3    0.80    0.20
   3   1  -3   -2.00    3.10
   3  -1   3    1.30    0.30
   3  -1   3    1.00    0.10
   3  -1   3    1.00    0.60
  -3  -1  -3    1.00    7.50
   3   1  -3    2.60    2.30
  -3  -1  -3    1.50    1.20
  -3   1   3    1.20    0.30
   3   1  -3    0.90    0.20
   3   1  -3    1.40    0.20
  -3   1   3    0.50    2.70
   3   1  -3    0.80    0.20
  -3   1   3    1.10    0.40
  -3  -1   3    1.10    0.20
  -3   1  -3    2.20    1.90
  -3  -1   3    0.10    4.50
   3   1   3    1.40    0.30
  -3   1  -3    1.00    0.70
   3  -1  -3    1.30    0.40
   3   1   3    1.00    0.40
   3  -1  -3    0.30    0.80
  -3   1  -3    1.30    0.20
  -3  -1   3    1.10    0.60
  -3  -1   3    1.40    0.30
  -3   1  -3    7.10    4.10
   3  -1  -3   -2.70    7.60
   3   1   3    1.40    0.40
   3   1   3    3.90    1.70
   3   1   3   -7.70    8.30
   3   1   3    2.70    3.60
  -3   1  -3    1.10    0.30
  -3  -1   3    1.40    0.30
   3  -1  -3    2.00    0.30
  -3  -1   3    0.90    0.20
  -3  -1   3    5.20    2.30
   3  -1  -3   -0.30    2.80
   3  -1  -3    1.00    0.30
  -3   2   3    5.70    2.10
   3   2  -3    3.50    2.00
  -3  -2  -3    5.50    2.60
  -3  -2  -3    2.80    4.00
   3  -2   3    4.50    0.30
   3  -2   3    3.30    0.50
  -3  -2  -3   24.10   11.80
   3   2  -3    3.30    0.90
   3   2  -3    3.80    3.10
   3  -2   3    6.10    0.70
   3  -2   3    4.60    0.30
  -3   2   3    3.40    4.20
  -3  -2  -3    3.70    0.70
   3  -2   3    3.10    0.70
   3  -2   3    4.10    1.50
   3   2  -3    4.20    0.40
  -3  -2  -3    4.70    0.80
  -3   2   3    9.40   11.00
   3  -2   3    9.60    5.10
  -3   2   3    4.30    0.70
  -3  -2  -3    4.20    0.70
  -3  -2   3    5.10    1.90
   3  -2  -3    6.20    4.50
  -3   2  -3    4.90    1.10
  -3   2  -3    4.30    2.20
   3  -2  -3    4.00    0.60
   3   2   3    1.30    3.90
   3   2   3    5.20    0.80
  -3  -2   3    4.80    4.20
  -3  -2   3    4.20    0.30
   3   2   3    4.10    0.60
   3  -2  -3    4.30    0.80
  -3  -2   3    4.30    0.30
   3  -2  -3    2.20    9.10
  -3  -2   3    4.00    0.80
   3   2   3   15.90   12.90
   3  -2  -3    6.00    2.30
  -3   2  -3    8.10    3.60
   3   2   3    3.70    1.80
   3  -2  -3    3.90    0.80
   3   3  -3   -5.20    3.60
  -3  -3  -3   -0.20    0.30
   3   3  -3    0.40    0.10
   3  -3   3    0.00    0.30
   3  -3   3   -2.80    3.30
   3  -3   3    0.10    1.30
   3   3  -3    0.50    0.40
  -3  -3  -3   -0.10    0.30
  -3  -3  -3   -8.90    4.70
  -3   3   3    4.70    5.20
  -3  -3  -3   -3.00   11.40
  -3   3   3    1.10    1.20
   3  -3   3    0.00    0.30
   3  -3   3    0.70    0.40
  -3  -3  -3    0.00    1.00
   3   3  -3    0.60    1.30
   3   3  -3    0.50    0.10
  -3   3   3    0.00    0.30
  -3   3  -3   -3.70    3.70
  -3  -3   3    0.50    0.20
   3   3   3   -3.70    4.20
   3   3   3    0.30    0.30
  -3  -3   3    1.00    0.50
   3   3   3   -0.10    0.30
   3  -3  -3   -0.20    0.30
  -3  -3   3    2.80    3.70
   3   3   3   -0.20    0.80
  -3  -3   3    0.30    0.10
   3  -3  -3    0.50    0.40
  -3   3  -3   -0.30    1.30
  -3   3  -3    0.60    0.40
   3   3   3    0.10    0.30
   3  -3  -3    1.00    0.40
   3  -3  -3    5.60   12.70
  -3  -3   3    0.90    1.70
   3   3   3   -0.70   14.90
   3  -4   3   -0.30    0.30
  -3  -4  -3    0.60    6.00
   3   4  -3    0.10    0.10
   3   4  -3   -0.50    1.30
   3   4  -3    0.60    0.30
   3   4  -3    0.00    0.10
  -3   4   3   -0.80    0.30
  -3  -4  -3    0.40    0.50
   3  -4   3    0.50    0.40
  -3  -4  -3   -0.90    0.50
  -3   4   3    0.50    5.70
   3  -4   3   -0.20    0.10
  -3   4   3   -0.60    0.50
  -3  -4   3    0.40    0.20
   3   4   3   -0.70    5.90
  -3  -4   3   -0.30    0.30
  -3  -4   3    1.20    2.30
  -3   4  -3    0.10    1.30
   3  -4  -3    1.30    0.60
   3   4   3    0.90    1.60
   3  -4  -3   -0.50    0.30
  -3   4  -3    0.80    0.40
   3   4   3    0.40    0.60
   3   5  -3    2.10    2.10
  -3  -5  -3   -2.00    0.50
   3   5  -3    0.10    0.30
  -3   5   3    0.80    6.60
   3  -5   3   -0.50    0.30
  -3   5   3    0.10    1.50
  -3  -5  -3    0.20    0.50
  -3   5   3    0.30    1.20
   3  -5   3   -0.10    0.20
  -3   5   3   -0.40    0.40
  -3  -5  -3   -0.10    8.10
  -3   5   3   -4.70    8.00
   3  -5   3   -0.10    0.50
   3   5   3   -1.10    1.20
   3  -5  -3    0.20    0.50
  -3   5  -3    2.20    3.10
   3   5   3   -0.20    0.60
  -3  -5   3    0.10    0.30
  -3   5  -3    0.50    0.60
   3  -5  -3    0.70    0.60
   3   5   3   -7.90    6.60
   3  -6   3   -0.50    0.50
  -3   6   3    1.20    1.80
   3  -6   3   -0.50    0.40
   3  -6   3    0.40    0.30
  -3  -6  -3   -0.20    0.70
   3   6  -3   -0.10    0.50
   3   6  -3   -0.40    0.30
  -3   6   3    0.50    0.60
  -3   6  -3    0.80    0.50
   3   6   3   -0.90    1.20
  -3  -6   3    0.40    0.60
   3  -6  -3   -0.10    0.60
  -3   6  -3    0.10    0.60
   3  -6  -3    0.50    0.70
   3   6   3    0.10    0.70
  -3  -6   3    0.60    0.40
  -3   7   3    1.70    2.10
  -3   7   3    1.40    0.80
   3  -7   3    0.10    0.70
  -3   7   3    0.20    1.40
   3  -7   3    1.50    0.50
   3   7  -3    1.20    1.00
   3  -7   3    1.40    0.80
  -3  -7  -3    0.30    0.80
   3  -7  -3    1.70    0.80
   3   7   3    0.70    0.80
  -3   7  -3    1.50    0.80
   3   7   3    0.80    1.90
  -3  -7   3    2.30    1.00
   3  -7  -3    2.10    1.10
   3   7   3    2.80    2.60
  -3   8   3    0.40    1.60
   3  -8   3   -0.20    0.70
   3  -8   3   -0.40    0.40
   3   8  -3    0.80    0.90
   3  -8   3   -0.10    0.90
   3   8  -3    0.70    0.60
  -3   8   3   -0.20    2.20
  -3   8   3   -0.50    0.70
  -3  -8  -3    0.40    0.90
  -3   8  -3    0.60    0.70
   3  -8  -3   -0.90    0.80
  -3  -8   3    1.20    1.00
   3  -8  -3   -0.50    0.70
   3   8   3   -0.20    1.90
  -3   8  -3   -0.60    0.60
   3   8   3   -0.60    0.70
   3  -9   3    1.80    1.20
  -3  -9  -3    0.80    0.90
   3   9  -3    1.90    0.90
   3  -9   3    0.60    1.00
  -3   9   3    1.50    1.00
   3  -9  -3    0.90    1.10
  -3   9  -3    2.50    1.10
  -3  -9   3    2.60    1.30
   3   9   3    4.10    1.40
   3  -9  -3    1.50    1.30
  -3  10   3   -0.50    0.70
   3 -10   3    1.30    1.40
  -3 -10  -3    0.50    1.20
   3  10  -3    0.30    1.10
   3 -10   3   -1.10    0.80
   3 -10  -3    0.20    0.80
   3 -10  -3    0.70    1.20
   3  10   3    0.40    1.00
   3 -11   3    2.30    1.50
  -3 -11  -3    2.30    1.70
  -3 -11  -3    1.20    1.20
   3 -11   3    0.10    1.20
  -3 -11   3    4.20    1.80
  -3 -11   3    0.60    1.50
   3 -11  -3    1.10    1.40
   3 -11  -3    1.80    1.40
   3 -12   3    1.40    1.60
  -3 -12  -3    1.60    1.70
   3 -12   3   -0.20    1.20
  -3 -12  -3   -2.30    0.90
   3 -12  -3   -1.10    1.20
   3 -12  -3   -0.60    1.20
  -3 -12   3    1.70    1.70
  -3 -12   3    1.00    1.60
  -3   0  -4  193.78    7.80
   3   0   4  196.08    7.90
  -3   0  -4  193.28    8.10
   3   0   4  196.28   29.40
  -3   0   4  197.18   16.40
  -3   0   4  194.68    8.30
   3   0   4  207.68   16.80
  -3   0  -4  170.08   16.20
   3   0   4  195.28    8.00
   3   0   4  189.38   11.10
  -3   0   4  204.68   30.30
   3   0  -4  196.08    8.20
   3   0  -4  193.28    7.80
   3   0   4  193.18    8.30
  -3   0  -4  188.38   11.50
  -3   0   4  188.98   11.10
  -3   0   4  196.08    7.90
  -3   0  -4  198.38    7.90
   3   0  -4  185.78    8.10
   3   0  -4  196.18    8.30
  -3   0   4  211.98    8.60
   3   0  -4  213.98   29.00
   3   0   4  192.38    8.40
   3  -1   4  314.97   29.90
  -3   1   4  319.17   43.80
  -3  -1  -4  327.77   17.80
   3   1  -4  300.97   13.00
   3   1  -4  320.27   15.90
   3  -1   4  329.77   15.30
   3   1  -4  278.67   25.20
  -3   1   4  329.67   24.50
  -3  -1  -4  371.76   43.20
   3   1  -4  323.87   12.70
  -3   1   4  303.37   13.10
  -3  -1  -4  308.37   13.20
  -3   1   4  334.47   17.40
   3  -1   4  307.37   19.40
   3   1  -4  325.07   21.40
  -3  -1  -4  339.47   25.80
   3  -1  -4  333.37   18.00
   3   1   4  330.37   44.50
  -3   1  -4  286.47   26.10
  -3  -1   4  296.77   29.00
   3  -1  -4  304.27   13.30
   3  -1  -4  340.27   25.90
   3  -1  -4  329.67   41.20
  -3   1  -4  331.97   21.30
   3   1   4  320.97   12.90
   3   1   4  328.27   24.50
  -3  -1   4  317.07   19.40
   3   1   4  324.47   17.30
  -3  -1   4  322.57   15.20
  -3   1  -4  335.87   16.00
   3  -1  -4  302.47   13.30
  -3   2   4  157.38   11.20
   3  -2   4  161.88   10.10
  -3  -2  -4  169.98   22.10
  -3   2   4  287.97   44.40
   3  -2   4  156.58    6.60
   3  -2   4  161.68    7.70
  -3   2   4  157.58    6.90
   3  -2   4  156.18    6.40
  -3  -2  -4  142.39   11.10
  -3   2   4  149.59    7.10
   3   2  -4  159.28   14.40
   3   2  -4  172.18   12.40
   3  -2   4  153.68    6.40
   3  -2   4  157.18    6.50
  -3  -2  -4  156.18    6.70
   3   2  -4  154.18    8.40
   3   2  -4  159.88    6.60
  -3  -2  -4  154.98    6.80
  -3   2   4  109.99   17.20
   3  -2   4  164.98   20.00
  -3   2  -4  148.59    8.30
   3   2   4  152.68   11.00
   3  -2  -4  148.59    6.70
   3   2   4  157.88    7.20
   3   2   4  180.18   18.70
   3  -2  -4  155.28    7.00
  -3  -2   4  153.68    6.40
   3   2   4  147.89   31.50
  -3  -2   4  154.78    7.60
  -3  -2   4  135.59   18.10
   3   2   4  157.78    7.30
  -3  -2   4  146.29    9.90
  -3   2  -4  147.19   14.20
   3   2   4  160.88    6.80
  -3  -2   4  154.48    6.40
   3  -2  -4  138.39   29.10
  -3   2  -4  156.18   11.80
  -3  -2   4  155.78    6.50
   3  -3   4  217.48    8.70
  -3   3   4  249.38   25.00
   3   3  -4  226.18   10.20
   3  -3   4  213.58    9.10
  -3  -3  -4  214.98    9.50
  -3   3   4  228.48   15.30
   3  -3   4  209.88   11.10
  -3  -3  -4  183.78   14.20
   3  -3   4  231.38    9.40
  -3  -3  -4  233.18   24.10
  -3   3   4  196.48   22.00
  -3   3   4  211.28    9.70
   3  -3   4  220.78    9.50
   3  -3   4  217.08    8.70
  -3   3   4  209.08   14.50
   3   3  -4  226.48   12.90
  -3   3  -4  208.48   12.10
   3  -3  -4  215.38    9.40
   3  -3  -4  211.58    9.60
   3   3   4  215.08    9.80
  -3   3  -4  213.28    9.90
   3   3   4  201.78   14.30
   3   3   4  226.58   23.00
  -3  -3   4  227.18    9.70
   3   3   4  210.98    9.80
  -3  -3   4  219.28    8.70
  -3  -3   4  225.58   11.90
   3   3   4  219.08    9.40
  -3   4   4  130.09   10.70
  -3  -4  -4   99.99   19.70
  -3   4   4   74.89   10.40
   3  -4   4   98.29    4.70
   3  -4   4  105.39    4.90
   3  -4   4  101.19    4.10
  -3   4   4   64.99   17.20
  -3  -4  -4   89.49   11.20
  -3   4   4  123.89   20.50
  -3  -4  -4   98.69    5.10
  -3   4   4   94.39    5.10
   3   4  -4  107.99    4.40
   3   4  -4   99.99    5.30
   3  -4  -4   89.19    5.00
   3   4   4   92.99    5.30
  -3  -4   4   96.79    4.10
  -3  -4   4  104.59    4.50
   3   4   4   94.59   11.10
   3   4   4  125.29   21.40
   3  -4  -4   92.59    4.90
  -3  -5  -4  128.39    6.80
   3  -5   4  138.79    6.50
   3  -5   4  141.69    6.70
   3  -5   4  138.79    5.60
  -3   5   4  157.38   25.30
  -3   5   4  112.29   22.80
  -3   5   4  139.09   12.60
  -3   5   4  143.69    6.90
  -3   5   4  128.09   11.80
   3   5   4  113.69   13.10
   3  -5  -4  142.99    6.90
  -3  -5   4  129.79    5.70
   3   5   4  127.79   23.20
   3  -5  -4  133.39    6.70
   3   5   4  139.09    7.10
  -3   6   4   52.89    3.60
   3  -6   4   55.49    3.40
  -3  -6  -4   50.79    3.60
   3  -6   4   54.89    2.50
  -3   6   4   48.70    8.90
   3  -6   4   61.29    3.70
  -3   6   4   53.39    9.10
  -3  -6   4   55.19    2.70
   3   6   4   59.19    9.90
   3   6   4   52.39    9.00
   3  -6  -4   55.19    3.70
   3   6   4   57.79    3.80
  -3  -6   4   51.39    3.50
  -3  -7  -4   75.39    4.80
  -3   7   4   72.09    4.50
  -3   7   4   67.09   10.90
  -3   7   4   68.09   10.60
   3  -7   4   72.49    4.60
   3  -7   4   73.49    4.40
   3  -7  -4   76.99    4.80
   3  -7  -4   75.29    4.70
   3   7   4   79.59   11.50
   3   7   4   55.69   10.10
   3   7   4   73.19    4.70
  -3  -7   4   68.79    4.60
   3  -8   4   29.70    3.30
  -3   8   4   20.60    6.30
  -3  -8  -4   32.00    3.60
   3  -8   4   34.00    2.90
  -3   8   4   29.40    3.10
  -3   8   4   27.60    7.10
   3  -8  -4   35.80    3.70
   3  -8  -4   37.30    3.90
   3   8   4   36.60    9.10
   3   8   4   24.50    8.20
  -3  -8   4   31.50    3.40
   3   8   4   34.00    3.50
  -3   9   4   28.50    7.70
  -3  -9  -4   35.70    4.00
   3  -9   4   37.00    3.30
   3  -9   4   34.70    3.70
  -3   9   4   31.20    3.30
  -3  -9   4   34.40    3.80
   3   9   4   16.60    5.80
   3   9   4   33.90    3.60
   3  -9  -4   35.20    3.90
   3  -9  -4   42.00    4.20
  -3 -10  -4   10.40    2.40
   3 -10   4   13.80    2.50
  -3  10   4   12.90    2.10
   3 -10  -4   23.50    3.40
   3 -10  -4   13.60    2.70
   3  10   4   18.40    2.70
  -3 -11  -4   13.40    2.90
   3 -11   4   11.30    2.40
   3 -11   4   12.40    2.40
  -3 -11  -4   12.70    2.60
   3  11   4   16.70    3.40
  -3 -11   4   12.40    2.90
   3 -11  -4   15.80    3.00
   3 -11  -4   11.10    2.50
  -3 -11   4   13.50    2.70
   3 -12   4    7.50    2.20
  -3 -12  -4    3.80    2.00
   3 -12   4    8.90    2.30
  -3 -12   4    8.40    2.30
   3 -12  -4    8.30    2.40
  -3 -12   4    6.00    2.20
  -3   0  -5   69.39    3.00
   3   0  -5   65.29    3.30
  -3   0  -5   56.79   12.00
   3   0   5   69.79    3.00
   3   0   5   65.39   11.30
   3   0  -5   64.39    7.40
  -3   0  -5   68.79    3.00
   3   0  -5   66.59    3.20
  -3   0  -5   70.49    8.00
  -3   0   5   69.29    6.10
  -3   0   5   82.29   12.80
   3   0   5   62.59    5.90
   3   0   5   72.29    3.60
  -3   0   5   69.39    3.50
  -3   0   5   70.49    3.40
   3   0  -5   75.09   13.00
   3   0  -5   69.69    3.40
   3   0   5   70.49    3.50
  -3   0  -5   67.89    3.20
   3  -1   5  704.93   37.90
  -3   1   5  676.83   42.70
  -3   1   5  697.63   33.70
  -3  -1  -5  732.33   34.50
   3   1  -5  700.63   40.10
  -3  -1  -5  653.63   43.80
   3  -1   5  710.93   31.40
   3   1   5  735.23   43.90
  -3  -1   5  717.93   31.40
  -3  -1   5  726.83   37.70
   3   1   5  688.23   33.70
  -3   1  -5  710.83   39.90
   3  -2   5   54.29    2.40
   3   2  -5   50.39    2.50
   3  -2   5   56.99    2.50
   3  -2   5   62.69    6.90
  -3   2   5   61.39    3.30
  -3   2   5   44.90    7.20
  -3  -2  -5   59.49   14.10
  -3  -2  -5   54.89    2.70
   3  -2   5   57.09    2.60
  -3   2   5   62.39   14.30
   3  -2   5   52.79    2.70
   3  -2   5   55.19    2.60
  -3  -2  -5   52.39    8.00
  -3   2   5   48.20   12.90
  -3   2   5   54.79    7.70
  -3  -2  -5   55.09    2.80
   3  -2   5   53.79    3.90
  -3  -2   5   52.59    2.60
  -3  -2   5   66.29    6.90
  -3  -2   5   64.39    4.10
   3   2   5   60.89    8.10
  -3   2  -5   48.40    4.30
  -3  -2   5   60.79    2.60
   3   2   5   54.09   13.50
   3   2   5   54.59    2.80
  -3   2  -5   55.79    8.80
   3  -2  -5   50.19    2.60
  -3  -2   5   51.99    2.80
  -3  -2   5   51.69    2.50
   3   2   5   47.40    3.20
   3  -2  -5   51.69    3.00
   3   2   5   57.69    3.40
   3  -3   5  475.15   22.20
  -3   3   5  533.75   39.60
  -3   3   5  506.15   27.80
  -3  -3  -5  541.35   28.20
   3  -3   5  492.45   19.90
  -3   3   5  480.65   39.70
  -3  -3  -5  408.46   37.50
  -3   3   5  491.75   27.10
   3   3   5  484.45   27.10
   3   3   5  476.85   38.00
  -3  -3   5  513.75   22.90
  -3  -3   5  485.85   19.60
  -3   4   5   32.00   12.40
  -3   4   5   46.60   14.30
   3  -4   5   31.50    2.20
  -3  -4  -5   30.40    6.60
   3  -4   5   32.30    1.40
  -3   4   5   32.60    2.50
  -3   4   5   15.70    5.00
  -3  -4  -5   29.70   13.80
   3  -4   5   29.90    2.00
   3  -4   5   32.30    1.40
  -3  -4  -5   29.60    2.30
  -3   4   5   30.30    6.50
   3  -4  -5   25.80    2.20
   3  -4  -5   30.80    2.10
   3   4   5   45.30   14.50
   3   4   5   32.00    2.60
  -3  -4   5   31.20    1.50
   3   4   5   29.50    6.30
  -3   5   5  245.98   11.90
  -3   5   5  314.17   20.10
   3  -5   5  262.77   11.60
   3  -5   5  262.97   11.40
  -3  -5  -5  254.57   11.90
  -3   5   5  260.07   19.30
   3   5   5  232.18   18.10
   3   5   5  273.97   12.30
  -3  -5   5  262.67   10.60
   3  -5  -5  264.07   11.70
   3  -5  -5  266.17   12.00
   3  -6   5   13.60    1.70
  -3   6   5   11.20    1.90
  -3   6   5   16.60    5.60
  -3   6   5    8.90    3.70
   3  -6   5   15.80    1.90
  -3  -6   5   12.60    1.80
   3  -6  -5   12.90    2.00
   3   6   5   21.40    6.20
   3   6   5    9.00    4.30
   3  -6  -5   18.90    2.20
   3   6   5   17.30    2.30
  -3  -7  -5  116.49    6.60
  -3   7   5  106.79   14.20
  -3   7   5  112.79    6.40
  -3   7   5  122.59   15.60
   3  -7   5  106.19    6.20
   3  -7   5  114.09    6.10
   3   7   5  120.29   15.20
   3  -7  -5  115.09    6.40
  -3  -7   5  117.89    6.40
   3  -7  -5  115.69    6.60
   3   7   5  125.09    6.80
   3   7   5  103.19   13.50
   3  -8   5    5.20    1.50
  -3   8   5    6.10    3.40
   3  -8   5    4.00    1.20
  -3   8   5    5.80    1.60
  -3  -8  -5    4.10    1.60
  -3   8   5    7.80    4.30
   3  -8  -5    6.40    1.70
   3  -8  -5    4.60    1.50
   3   8   5    7.10    4.10
  -3  -8   5    4.40    1.40
   3   8   5    6.00    1.60
   3   8   5    6.90    3.80
   3  -9   5   34.50    3.20
   3  -9   5   34.20    3.70
  -3   9   5   36.40    3.70
  -3  -9  -5   36.50    4.20
  -3   9   5   23.90    7.50
  -3  -9   5   41.20    3.60
   3  -9  -5   47.00    4.50
  -3  -9   5   36.30    4.00
   3   9   5   41.40    3.60
   3   9   5   31.10    8.00
  -3 -10  -5    2.00    1.50
   3 -10   5    3.20    1.40
   3 -10   5    0.40    1.10
  -3 -10  -5    0.90    1.30
  -3  10   5    0.50    0.90
   3  10   5    1.30    1.20
  -3 -10   5    0.80    1.40
  -3 -10   5    1.60    1.80
   3 -10  -5    2.40    1.50
   3 -10  -5    0.30    1.10
  -3  11   5    9.40    2.00
   3 -11   5    8.80    2.20
  -3 -11  -5   12.30    2.70
  -3 -11  -5    6.80    2.20
   3 -11   5   11.60    2.40
  -3 -11   5    7.90    2.20
   3  11   5   10.10    2.20
   3 -11  -5    6.20    1.90
  -3 -11   5   11.20    2.50
   3 -11  -5    4.60    1.70
  -3 -12  -5   -1.00    1.20
  -3 -12  -5   -1.10    1.10
   3 -12   5    0.90    1.30
  -3 -12   5    0.50    1.30
   3 -12  -5    3.00    1.70
   3 -12  -5    0.40    1.30
   3   0  -6  123.09    5.70
  -3   0   6  100.49   17.10
   3   0   6  125.69    5.30
  -3   0  -6  128.99    9.90
   3   0   6  124.89    6.00
   3   0   6  114.39   18.60
  -3   0  -6  127.29    5.30
   3   0   6  128.49   10.80
   3   0   6  131.79    6.10
  -3   0  -6  137.99   19.40
  -3   0  -6  126.89    5.20
  -3   0   6  126.69   10.60
  -3   0   6  123.59    5.90
  -3   0   6  126.59   17.70
  -3   0   6  122.29    9.20
  -3   0  -6  132.39    5.50
   3   0  -6  123.69    5.70
   3   0  -6  124.49    5.60
   3  -1   6  510.55   31.00
  -3   1   6  512.75   36.10
   3  -1   6  482.85   19.30
  -3  -1  -6  480.35   19.90
  -3   1   6  471.55   26.10
   3  -1   6  504.45   23.60
  -3  -1  -6  426.06   25.50
  -3   1   6  413.46   35.00
  -3  -1  -6  478.75   19.30
   3   1  -6  479.45   19.30
  -3  -1  -6  515.55   38.20
  -3   1   6  518.35   25.90
   3  -1  -6  485.35   20.00
  -3  -1   6  501.55   30.90
  -3  -1   6  482.35   19.80
  -3  -1   6  466.45   23.30
   3   1   6  493.25   19.60
  -3   1  -6  466.55   32.50
   3   1   6  486.05   20.30
  -3  -1   6  488.45   24.30
   3   1   6  493.05   25.70
   3   1   6  467.65   35.10
  -3  -1   6  450.25   32.00
  -3   1  -6  523.85   24.70
  -3  -2  -6  115.59    4.80
  -3   2   6  121.49   10.40
   3  -2   6  108.29    4.90
   3  -2   6  104.29    4.60
   3  -2   6  106.29    6.70
   3  -2   6  108.89    4.70
  -3  -2  -6  124.69   21.60
  -3  -2  -6  110.99    5.10
  -3   2   6  136.69   21.60
  -3  -2  -6  104.29   10.10
  -3   2   6  100.39    5.50
  -3   2   6  146.29   23.20
   3  -2   6  107.69    5.00
   3  -2   6  107.49   10.80
  -3   2   6  124.29   10.80
  -3  -2   6  101.09   10.10
  -3  -2   6  114.49    4.90
  -3  -2   6  111.69    4.60
   3   2   6   91.09   18.30
   3   2   6  128.29   10.60
   3   2   6  110.59    5.80
  -3  -2   6   92.39    6.40
   3  -2  -6  106.79    4.80
   3  -2  -6  113.59    5.40
   3   2   6  107.39    5.60
   3   2   6  103.39    5.00
  -3  -2   6  127.19   13.40
  -3  -2   6  103.59    7.50
   3  -3   6  366.06   16.50
   3  -3   6  354.66   14.80
  -3   3   6  353.56   22.70
   3  -3   6  389.06   20.90
  -3   3   6  430.36   37.90
   3  -3   6  364.06   14.80
   3  -3   6  355.46   14.70
   3  -3   6  373.56   14.80
  -3  -3  -6  367.16   15.30
  -3  -3  -6  371.66   15.00
  -3   3   6  458.65   37.00
   3  -3   6  356.26   14.50
  -3   3   6  373.96   22.60
   3  -3   6  351.66   15.50
  -3   3   6  355.06   15.80
   3  -3   6  353.26   18.00
   3   3   6  341.87   33.40
  -3  -3   6  348.17   16.70
   3   3   6  361.36   15.90
   3  -3  -6  373.66   15.50
  -3  -3   6  358.26   21.20
  -3  -3   6  346.57   14.80
  -3  -3   6  343.97   14.70
   3   3   6  388.16   22.90
  -3  -3   6  350.36   15.60
  -3  -3   6  374.76   18.50
   3  -3  -6  362.16   15.00
   3   3   6  351.26   16.00
  -3  -4  -6   68.69    4.00
   3  -4   6   71.89    3.20
   3  -4   6   78.19    3.80
   3  -4   6   75.79    3.10
   3  -4   6   75.59    3.00
  -3   4   6   73.69   10.60
  -3   4   6   94.29   12.30
  -3   4   6   74.09    4.50
  -3  -4   6   74.19    3.20
   3  -4  -6   67.69    4.20
   3   4   6   81.79    4.80
  -3  -4   6   74.19    3.10
   3   4   6   51.69    9.00
   3  -4  -6   65.39    3.80
   3  -5   6  229.18    9.10
  -3   5   6  222.08   10.80
  -3   5   6  222.28   18.20
   3  -5   6  239.68   10.00
  -3   5   6  206.28   17.10
  -3  -5  -6  226.08   10.50
   3  -5   6  223.48   10.10
   3  -5  -6  222.48   10.60
   3  -5  -6  227.88   10.30
  -3  -5   6  217.38    9.10
   3   5   6  221.38   17.60
   3   5   6  238.28   11.10
   3   5   6  217.98   18.10
  -3   6   6   30.40    7.50
   3  -6   6   37.60    2.60
  -3  -6  -6   39.90    3.00
  -3   6   6   37.90    8.60
   3  -6   6   34.40    2.60
   3  -6  -6   35.00    3.00
   3   6   6   35.00    7.90
   3   6   6   34.90    8.50
  -3  -6   6   31.60    1.80
  -3  -6   6   43.40    3.00
   3  -6  -6   38.20    2.90
   3  -7   6  133.89    6.80
  -3   7   6  130.89    7.20
  -3  -7  -6  135.49    7.30
  -3   7   6  110.69   14.70
  -3   7   6  121.99   16.20
   3  -7   6  128.59    6.60
   3  -7  -6  133.99    7.30
   3   7   6  144.99    7.60
  -3  -7   6  116.19    6.80
   3  -7  -6  124.39    7.00
   3   7   6  108.99   15.70
   3   7   6  100.79   14.50
  -3   8   6   22.20    2.90
  -3  -8  -6   14.60    2.50
   3  -8   6   13.60    2.20
  -3   8   6   21.10    7.20
   3  -8   6   14.00    2.10
  -3   8   6    9.50    4.60
  -3  -8   6   18.50    2.60
   3  -8  -6   17.00    2.70
   3   8   6   12.60    5.40
   3  -8  -6   11.30    2.10
   3   8   6   15.20    5.80
   3   8   6   12.80    2.40
  -3  -8   6   14.60    2.30
   3  -9   6   54.49    4.20
   3  -9   6   56.69    4.20
  -3   9   6   69.99    4.70
  -3  -9  -6   63.19    8.70
   3  -9  -6   71.19    4.90
  -3  -9   6   63.49    4.70
  -3  -9   6   54.99    4.40
   3  -9  -6   56.89    4.70
   3   9   6   56.69    4.60
  -3  10   6    5.10    1.60
   3 -10   6    6.00    1.70
   3 -10   6    3.70    1.50
  -3 -10  -6    3.20    1.50
  -3 -10  -6    4.40    1.80
  -3 -10   6    4.10    1.80
   3 -10  -6    5.10    1.80
   3  10   6    4.50    1.70
   3 -10  -6    5.40    1.70
  -3 -10   6    6.80    1.90
  -3 -11  -6   19.80    3.40
  -3 -11  -6   27.50    3.90
   3 -11   6   23.60    3.30
   3 -11   6   25.30    3.30
  -3  11   6   24.70    3.20
   3 -11  -6   21.40    3.40
  -3 -11   6   18.70    3.20
   3  11   6   26.60    3.50
   3 -11  -6   31.60    3.90
  -3 -11   6   22.60    3.30
   3 -12   6    1.10    1.40
   3 -12   6    3.20    1.70
  -3 -12  -6   -0.20    1.40
  -3 -12  -6    2.40    1.70
   3 -12  -6    2.10    1.80
   3 -12  -6    0.00    1.20
  -3 -12   6    0.10    1.60
  -3 -12   6    3.00    2.10
   3   0  -7  112.79    5.20
  -3   0   7  139.09   19.50
   3   0   7  114.89    5.90
   3   0  -7  117.29    5.30
  -3   0   7  118.59    9.40
   3   0   7  122.39    5.80
   3   0   7  110.49    5.00
  -3   0   7  116.39   19.60
   3   0  -7  115.79    5.40
   3   0   7  105.09   17.90
  -3   0  -7  115.19    5.10
   3   0   7  116.99    9.50
  -3   0   7  128.39   10.30
  -3   0   7  116.19    5.70
  -3   1   7   14.70    4.00
   3  -1   7   13.60    0.80
   3  -1   7   13.00    3.10
  -3   1   7    7.20    3.20
   3  -1   7   12.40    3.40
   3   1  -7   11.80    0.60
   3  -1   7   29.00    9.30
   3  -1   7   15.90    1.70
  -3   1   7   11.10    1.60
   3  -1   7    8.30    5.70
  -3   1   7   19.90    9.70
  -3  -1  -7   12.40    0.70
   3  -1   7   11.90    1.40
  -3   1   7    9.90    8.80
  -3  -1  -7   14.10    1.00
   3   1   7   17.50    4.40
   3   1   7   11.80    1.70
  -3  -1   7   14.70    1.50
  -3  -1   7   17.80    3.50
  -3  -1   7   19.60    6.60
   3  -1  -7   15.20    1.60
   3   1   7   11.40    1.70
  -3  -1   7   10.60    3.00
  -3  -1   7    5.90    6.40
   3   1   7   21.30    9.80
   3   1   7   11.50    1.00
   3  -2   7   97.49    4.00
  -3   2   7   98.09    5.20
   3  -2   7   83.69    7.10
   3  -2   7  105.29    4.70
   3  -2   7   87.99    4.50
   3  -2   7   98.19    4.10
  -3   2   7   77.79   10.40
  -3  -2  -7   90.59    4.50
  -3   2   7  104.59   12.20
  -3  -2  -7   95.99    4.20
   3  -2   7   85.09    6.40
  -3  -2   7   84.09    7.10
  -3  -2   7   95.69    3.90
  -3  -2   7   93.19    6.50
   3   2   7   95.39    5.30
   3   2   7  102.89   11.70
   3   2   7   88.39    5.20
  -3  -2   7   91.89    3.90
   3   2   7   84.89    4.40
  -3  -2   7   99.89    4.40
   3  -2  -7  100.29    4.90
   3  -2  -7   95.39    4.10
  -3   3   7    6.00    3.40
   3  -3   7    7.30    0.80
   3  -3   7    7.50    0.80
  -3   3   7    4.80    1.30
   3  -3   7    7.50    0.70
  -3  -3  -7    8.40    1.20
   3  -3   7    7.20    0.90
   3  -3   7    3.80    1.40
   3  -3   7    7.90    0.90
   3  -3   7    7.60    1.40
  -3   3   7    8.70    3.80
  -3  -3  -7    7.50    0.90
   3  -3  -7    7.50    1.00
  -3  -3   7    6.20    0.70
  -3  -3   7    7.50    0.80
  -3  -3   7    6.60    1.80
   3   3   7    7.10    1.50
   3   3   7    1.80    2.30
  -3  -3   7    6.30    0.80
   3   3   7    9.10    1.70
  -3  -3   7    9.20    1.50
   3   3   7    8.50    4.00
   3  -3  -7    5.50    1.10
   3  -4   7   55.59    2.70
  -3   4   7   45.70    9.00
   3  -4   7   59.29    2.60
  -3   4   7   63.89   10.20
   3  -4   7   57.39    3.00
  -3  -4  -7   56.19    3.40
   3  -4   7   57.59    2.40
   3  -4  -7   54.99    3.20
   3   4   7   61.59   10.70
  -3  -4   7   52.99    2.90
   3  -4  -7   51.69    3.50
  -3  -4   7   58.79    2.50
   3   4   7   63.49   10.10
  -3  -5  -7    2.40    0.90
   3  -5   7    3.50    0.80
   3  -5   7    1.50    0.30
  -3   5   7    1.10    2.20
  -3   5   7    1.10    1.00
   3  -5   7    2.20    0.70
  -3   5   7    1.40    2.20
   3   5   7   -1.60    1.00
   3   5   7    0.80    2.30
  -3  -5   7    1.90    0.40
   3  -5  -7    1.90    0.90
  -3  -5   7    1.00    0.70
   3   5   7    0.30    0.90
   3  -5  -7    0.90    0.80
  -3   6   7   21.00    2.80
  -3  -6  -7   29.50    2.60
   3  -6   7   28.50    1.40
   3  -6   7   27.50    2.20
  -3   6   7   26.00    7.40
  -3   6   7   22.50    6.40
   3  -6   7   25.90    2.10
   3  -6  -7   27.70    3.10
   3   6   7   29.00    7.60
  -3  -6   7   26.60    1.40
  -3  -6   7   27.00    2.30
   3   6   7   16.00    5.60
   3   6   7   35.70    3.70
   3  -6  -7   31.40    2.50
  -3  -6   7   29.00    2.40
  -3   7   7   -2.20    1.60
   3  -7   7    0.20    0.20
  -3  -7  -7    0.00    0.80
   3  -7   7   -0.40    0.50
   3  -7   7    1.60    0.80
  -3   7   7    2.00    2.20
  -3   7   7   -1.10    0.70
  -3  -7   7    0.20    0.80
   3   7   7    0.90    3.00
  -3  -7   7    0.30    0.90
   3  -7  -7   -0.40    0.50
   3  -7  -7    0.50    0.90
   3   7   7   -1.20    0.80
   3   7   7    1.70    2.30
  -3   8   7   15.80    2.50
   3  -8   7   15.00    2.00
   3  -8   7   13.90    2.10
  -3   8   7    7.10    3.90
  -3  -8  -7   13.10    2.40
  -3  -8   7   15.30    2.20
   3  -8  -7   11.80    2.30
  -3  -8   7   12.30    2.20
   3   8   7   11.50    2.40
   3   8   7   24.00    9.40
   3   8   7    7.80    4.60
   3  -8  -7   15.20    2.40
   3  -9   7   -0.70    0.70
   3  -9   7    1.50    1.00
  -3   9   7    0.50    1.10
  -3  -9  -7    1.40    1.30
  -3  -9   7    1.00    1.10
   3  -9  -7    0.90    1.20
  -3  -9   7    1.40    1.30
   3  -9  -7    1.00    1.00
   3   9   7    1.50    1.20
  -3 -10  -7    5.20    1.80
  -3 -10  -7    6.50    2.10
   3 -10   7    5.30    1.60
   3 -10   7    5.90    1.70
   3 -10  -7    6.50    2.00
   3 -10  -7    4.70    1.90
  -3 -10   7    9.50    2.10
  -3 -10   7    7.40    1.90
   3 -11   7    0.20    1.10
   3 -11   7    2.10    1.50
  -3 -11  -7    0.30    1.50
  -3  11   7    4.10    1.50
  -3 -11  -7    2.70    1.70
   3 -11  -7   -1.30    1.30
   3  11   7    2.00    1.40
   3 -11  -7    4.10    1.70
  -3 -11   7    0.20    1.30
  -3 -11   7    1.70    1.40
   3   0   8  387.96   15.90
   3   0   8  423.16   23.60
  -3   0   8  427.16   23.60
   3   0   8  398.96   22.30
  -3   0  -8  386.76   16.10
   3   0   8  386.76   17.00
  -3   0   8  410.06   22.30
  -3   0   8  385.86   16.80
   3   0  -8  381.76   16.10
   3   0   8  399.26   17.00
  -3   1   8    7.70    3.30
   3  -1   8   15.20    3.90
   3  -1   8   13.80    0.80
  -3  -1  -8   11.50    1.00
  -3   1   8   10.10    3.60
   3  -1   8   11.60    3.20
  -3   1   8   10.10    1.60
   3  -1   8   13.70    1.70
   3  -1   8   11.70    1.60
   3   1   8   18.50    5.00
  -3  -1   8    9.00    1.30
   3   1   8   15.70    2.00
   3   1   8    9.80    3.50
   3   1   8   12.70    1.80
   3  -1  -8   10.60    1.30
  -3  -1   8    9.70    2.80
   3  -1  -8   12.00    1.50
   3   1   8   13.20    1.10
  -3  -1   8   15.90    4.10
   3  -2   8  333.57   14.60
  -3  -2  -8  340.67   14.40
   3  -2   8  330.37   18.50
   3  -2   8  344.77   17.70
  -3   2   8  322.97   22.30
  -3   2   8  332.97   15.30
   3  -2   8  341.47   13.90
  -3  -2  -8  353.56   14.00
  -3   2   8  358.66   22.30
   3  -2   8  353.56   14.70
  -3  -2   8  332.67   18.70
  -3  -2   8  350.06   17.50
   3   2   8  354.46   15.60
   3   2   8  335.77   15.40
   3  -2  -8  359.86   14.90
   3   2   8  321.17   21.70
  -3  -2   8  355.16   14.40
   3  -2  -8  347.57   13.80
   3   2   8  343.27   22.90
   3  -3   8   10.50    0.80
   3  -3   8   12.60    1.30
  -3  -3  -8   13.20    1.10
  -3   3   8   11.00    4.30
   3  -3   8   10.40    0.90
   3  -3   8   10.40    1.80
  -3  -3  -8   11.60    1.50
   3  -3   8   11.40    0.80
   3  -3   8    9.90    1.20
  -3   3   8   11.70    1.90
  -3   3   8   10.50    4.20
   3  -3  -8   10.20    1.50
   3   3   8   18.40    5.50
   3   3   8   12.80    2.10
  -3  -3   8   10.40    0.70
  -3  -3   8   11.60    2.50
   3  -3  -8   12.00    1.30
   3   3   8   18.80    5.80
  -3  -3   8   12.20    0.90
  -3  -3   8   10.50    0.70
  -3   4   8  233.28   18.70
   3  -4   8  228.38   10.00
   3  -4   8  249.68   10.20
  -3   4   8  209.48   18.50
  -3   4   8  232.28   11.50
   3  -4   8  236.48   10.20
   3  -4   8  245.28    9.90
  -3  -4  -8  245.28   10.90
   3  -4   8  242.68   10.20
   3  -4   8  244.28    9.70
   3  -4  -8  242.58   10.40
   3  -4  -8  244.78   11.90
   3   4   8  253.47   11.90
  -3  -4   8  231.88   10.10
   3   4   8  223.78   18.50
  -3  -4   8  247.18    9.80
   3   4   8  245.08   19.80
  -3   5   8    8.00    4.30
   3  -5   8    7.30    1.10
  -3   5   8    7.80    1.80
   3  -5   8    8.50    1.10
   3  -5   8    9.20    0.80
  -3  -5  -8    7.70    1.90
  -3   5   8    8.40    4.10
   3   5   8    8.90    4.50
   3   5   8    6.40    1.70
  -3  -5   8   10.10    1.30
   3  -5  -8    9.10    1.70
   3  -5  -8    7.20    1.30
   3   5   8    9.30    4.30
  -3   6   8  135.29   17.90
   3  -6   8  133.99    5.90
   3  -6   8  143.39    6.80
  -3   6   8  164.78   18.90
  -3  -6  -8  150.58    7.60
   3  -6   8  139.99    6.80
  -3   6   8  135.19    7.80
  -3  -6   8  144.39    6.90
   3  -6  -8  154.78    7.20
   3   6   8  131.89   17.90
   3   6   8  137.79   17.10
   3   6   8  138.79    8.10
   3  -6  -8  135.89    7.60
   3  -7   8    3.80    1.10
  -3  -7  -8    4.40    1.40
  -3   7   8    9.90    2.10
   3  -7   8    3.80    1.10
  -3   7   8    4.30    4.20
  -3   7   8    7.60    4.50
   3   7   8    5.80    1.90
   3  -7  -8    5.10    1.60
   3   7   8    5.10    3.90
   3   7   8    8.00    4.80
   3  -7  -8    4.70    1.30
  -3  -7   8    8.20    1.60
   3  -8   8   70.09    4.20
  -3   8   8   62.39    4.80
   3  -8   8   64.59    4.20
  -3   8   8   61.49   12.80
  -3  -8  -8   66.89    4.80
  -3  -8  -8   66.09    4.90
   3   8   8   71.49   13.40
   3   8   8   63.19    5.10
   3  -8  -8   69.79    4.60
  -3  -8   8   63.39    4.30
  -3  -8   8   60.49    4.40
   3   8   8   51.79   11.60
  -3  -9  -8    2.40    1.50
  -3  -9  -8    3.50    1.90
   3  -9   8    0.70    0.90
   3  -9   8    3.60    1.30
  -3  -9   8    3.60    1.40
  -3  -9   8    0.70    1.00
   3  -9  -8    2.60    1.50
   3 -10   8   24.60    3.10
  -3 -10  -8   25.00    3.50
   3 -10   8   28.90    3.30
  -3  10   8   22.30    3.30
  -3 -10  -8   23.70    3.50
  -3 -10   8   29.40    3.40
  -3 -10   8   23.50    3.40
   3 -10  -8   27.90    3.90
   3  10   8   30.60    4.00
   3 -10  -8   28.30    3.50
   3 -11   8    2.70    1.50
  -3  11   8    3.10    1.50
  -3 -11  -8    1.90    1.60
  -3 -11   8   -0.30    1.10
   3  11   8    3.40    1.70
   3 -11  -8    0.80    1.40
  -3 -11   8    0.90    1.40
   3 -11  -8   -0.90    1.10
  -3   0   9   56.49    8.00
   3   0   9   51.99    8.10
   3   0   9   60.99    2.80
  -3   0   9   64.59    9.30
  -3   0  -9   53.69    2.80
   3   0  -9   59.39    3.00
   3   0  -9   59.89    2.90
   3   0   9   53.19    3.70
  -3   0   9   61.19    3.60
   3   0   9   68.79   12.50
   3   0   9   52.19    3.60
   3  -1   9   13.50    1.80
   3  -1   9   14.80    1.90
   3  -1   9   13.80    4.00
  -3  -1  -9   11.10    1.20
  -3   1   9   19.80    5.20
  -3   1   9   13.00    1.90
  -3   1   9   14.80    4.80
   3  -1   9   11.50    0.80
   3   1   9   11.80    1.10
   3  -1  -9   15.60    1.60
  -3  -1   9    9.40    2.90
   3   1   9   15.80    2.20
   3   1   9   11.80    1.90
   3   1   9    6.60    3.20
  -3  -1   9   12.40    1.60
   3  -1  -9   11.20    1.40
   3   1   9   25.70    6.40
   3  -2   9   52.19    3.10
   3  -2   9   61.99    5.60
  -3  -2  -9   51.29    2.90
   3  -2   9   50.99    2.30
  -3   2   9   49.00    9.10
  -3   2   9   45.70    3.50
  -3   2   9   39.50    7.80
  -3  -2  -9   50.29    2.30
   3  -2   9   48.10    3.10
  -3  -2  -9   50.19    2.20
   3  -2   9   53.19    6.70
   3   2   9   47.50    3.70
   3   2   9   49.70    8.80
  -3  -2   9   56.49    5.30
   3   2   9   61.49    4.00
   3   2   9   41.10    8.50
  -3  -2   9   52.69    2.90
   3  -2  -9   53.69    3.30
  -3  -2   9   57.29    7.10
   3  -3   9    8.60    0.50
  -3  -3  -9   10.50    1.10
  -3   3   9    8.90    1.80
   3  -3   9    9.30    1.90
  -3   3   9    6.50    3.30
  -3  -3  -9    8.30    1.20
   3  -3   9    6.10    1.90
  -3  -3  -9   10.60    1.70
   3  -3   9    8.20    0.70
   3  -3   9    8.60    1.10
   3  -3   9    8.00    0.70
   3  -3   9    9.00    1.30
  -3   3   9    5.10    3.60
  -3  -3   9    8.80    1.00
   3   3   9   13.00    4.90
   3   3   9   10.50    4.80
  -3  -3   9    6.90    1.60
   3  -3  -9    7.10    0.80
   3  -3  -9    8.40    1.50
  -3  -3   9   12.60    2.60
   3   3   9    8.30    1.90
   3  -4   9   40.00    2.40
  -3   4   9   25.40    6.70
  -3  -4  -9   38.80    2.70
   3  -4   9   39.90    2.10
  -3   4   9   39.40    8.80
   3  -4   9   34.80    2.10
  -3  -4  -9   38.80    2.50
   3  -4   9   42.30    2.00
   3  -4   9   36.60    1.80
  -3   4   9   37.30    3.80
   3   4   9   42.20    3.60
   3  -4  -9   41.70    2.30
  -3  -4   9   41.00    1.90
   3   4   9   32.80    7.90
  -3  -4   9   33.80    1.90
   3   4   9   40.70    9.30
  -3  -4   9   40.20    2.00
   3  -4  -9   45.80    3.10
  -3   5   9    6.50    1.80
  -3   5   9   -1.80    1.90
  -3  -5  -9    2.40    1.00
   3  -5   9    3.60    0.80
   3  -5   9    4.50    0.80
   3  -5   9    4.30    0.70
  -3   5   9    7.60    3.90
  -3  -5  -9    3.90    1.20
   3  -5  -9    5.70    1.10
   3   5   9   11.70    5.50
   3  -5  -9    5.80    1.40
   3   5   9    4.40    3.80
   3   5   9    2.40    1.20
  -3  -5   9    4.70    0.80
   3  -6   9   26.60    2.00
  -3   6   9   23.90    8.00
   3  -6   9   24.10    1.90
  -3  -6  -9   27.00    2.90
  -3   6   9   19.00    6.20
  -3   6   9   26.30    3.40
   3  -6  -9   22.90    2.90
   3  -6  -9   25.90    2.20
   3   6   9   38.10    9.50
  -3  -6   9   28.20    2.40
  -3  -6   9   21.80    1.90
   3   6   9   25.00    3.50
   3   6   9   23.50    7.10
   3  -7   9    1.30    0.80
  -3   7   9    1.60    1.40
  -3   7   9    2.80    2.60
  -3  -7  -9    1.30    1.10
  -3   7   9    0.50    2.80
  -3  -7  -9    2.00    1.20
   3   7   9    2.70    3.40
  -3  -7   9    1.00    0.80
   3   7   9    4.00    3.60
   3   7   9    1.60    1.40
   3  -7  -9    0.90    1.00
   3  -7  -9    1.70    1.20
  -3  -7   9    2.70    1.20
   3  -8   9   10.00    1.70
  -3  -8  -9   14.20    2.20
  -3  -8  -9   12.90    2.50
  -3   8   9   12.70    2.60
   3  -8   9    8.40    1.60
   3  -8  -9   11.60    2.00
   3  -8  -9   16.00    2.80
   3   8   9   12.30    2.70
  -3  -8   9   12.90    2.10
  -3  -8   9   10.80    1.70
  -3  -9  -9    0.50    1.20
   3  -9   9   -0.10    0.90
  -3   9   9    1.30    1.30
  -3  -9  -9    0.70    1.30
   3  -9  -9    0.70    1.30
   3  -9  -9   -0.30    1.00
  -3  -9   9    0.50    1.00
   3   9   9    0.40    1.20
  -3 -10  -9    6.90    2.10
  -3 -10  -9    6.20    1.80
   3 -10   9    6.50    1.70
  -3  10   9    9.90    2.30
   3  10   9    7.80    2.30
   3 -10  -9    5.80    2.40
  -3 -10   9    6.40    1.70
   3 -10  -9    8.40    2.10
  -3 -10   9    5.30    1.80
   3   0  10    5.60    0.70
   3   0  10    6.00    1.40
  -3   0  10    6.70    1.40
   3   0  10    6.50    3.10
  -3   0 -10    5.00    0.70
   3   0  10    5.60    1.50
   3   0  10    5.00    3.00
  -3   0  10    3.80    2.80
  -3   0  10    4.00    2.70
   3   0 -10    7.50    0.80
   3   0 -10    6.00    0.70
  -3   0 -10    5.70    0.70
  -3   1  10   72.39    4.40
   3  -1  10   63.99    4.00
  -3   1  10   60.99    9.40
  -3   1  10   65.39   10.40
   3  -1  10   70.69    4.30
   3  -1  10   75.29    9.40
   3  -1  10   63.79    2.90
   3   1  10   60.49    4.30
   3   1  10   72.39    4.50
   3   1  10   73.39   10.50
   3   1  10   73.59   11.20
  -3  -1  10   63.59    7.80
   3  -1 -10   66.69    3.70
  -3  -1  10   63.69    3.80
   3   1  10   60.69    3.30
   3  -1 -10   68.89    3.60
  -3   2  10    1.60    2.40
   3  -2  10    4.20    2.20
   3  -2  10    4.90    1.10
  -3   2  10    6.20    1.50
  -3  -2 -10    5.00    0.90
  -3   2  10   -0.20    1.30
   3  -2  10    7.00    1.30
   3   2  10    5.90    3.50
  -3  -2  10    4.10    0.90
   3  -2 -10    4.00    1.10
  -3  -2  10    2.40    1.40
   3   2  10    5.00    3.40
   3  -2 -10    4.80    1.10
   3   2  10    5.50    1.50
   3  -3  10   53.69    3.00
  -3  -3 -10   53.69    2.40
  -3   3  10   57.29    4.10
   3  -3  10   50.89    3.30
  -3  -3 -10   53.19    3.20
   3  -3  10   56.29    4.90
  -3   3  10   33.90    8.30
   3  -3  10   50.59    2.20
  -3  -3 -10   51.69    2.50
   3   3  10   44.90    9.20
  -3  -3  10   53.59    4.30
  -3  -3  10   55.79    2.80
   3  -3 -10   54.59    3.50
   3   3  10   53.89    4.20
   3  -4  10    2.00    0.40
  -3  -4 -10    1.60    0.60
  -3  -4 -10    2.20    0.90
  -3   4  10    4.60    3.60
   3  -4  10    2.70    0.50
  -3   4  10    3.60    1.40
   3  -4  10    3.00    0.60
  -3   4  10    0.90    1.80
   3  -4  10    2.60    0.80
   3   4  10    1.80    1.20
  -3  -4  10    1.80    0.40
   3   4  10   -0.60    1.70
   3  -4 -10    2.30    0.80
   3   4  10    3.90    3.50
   3  -4 -10    3.60    1.20
   3  -5  10   34.90    2.30
  -3  -5 -10   34.50    2.70
  -3   5  10   41.30    4.20
  -3   5  10   30.30    8.50
  -3  -5 -10   31.70    2.30
  -3   5  10   20.20    6.60
   3   5  10   36.90    9.10
   3  -5 -10   34.50    2.20
   3  -5 -10   35.90    3.00
   3   5  10   30.30    8.40
   3   5  10   35.10    4.20
  -3   6  10    2.70    2.50
  -3   6  10   -1.60    1.60
   3  -6  10    0.80    0.90
  -3  -6 -10   -1.20    0.70
   3  -6  10    0.40    0.60
   3   6  10    1.60    2.20
  -3  -6  10   -1.10    0.60
   3  -6 -10    3.10    1.30
   3  -6 -10    0.60    0.80
  -3  -6  10    0.20    0.60
   3   6  10   -0.80    2.00
   3  -7  10   18.20    1.90
  -3  -7 -10   17.60    2.50
  -3  -7 -10   19.00    2.30
  -3   7  10   17.60    2.90
   3   7  10   18.40    3.10
   3  -7 -10   14.50    1.90
   3  -7 -10   21.00    2.90
  -3  -7  10   15.60    2.20
  -3  -8 -10   -0.10    1.00
  -3  -8 -10   -0.90    0.90
  -3   8  10   -1.00    1.00
   3   8  10   -1.20    0.90
   3  -8 -10   -0.70    0.80
   3  -8 -10   -0.10    1.00
  -3  -8  10    0.10    1.00
  -3   9  10    5.20    2.00
  -3  -9 -10   12.60    2.30
  -3  -9 -10    5.80    2.00
   3  -9 -10    8.60    1.90
   3   9  10   10.40    2.60
   3  -9 -10    5.90    2.00
  -3  -9  10    7.40    1.80
  -3 -10 -10   -0.60    1.20
  -3 -10 -10    0.40    1.40
   3 -10 -10    0.10    1.20
   3 -10 -10   -0.10    1.20
   3   0 -11    9.00    0.80
  -3   0  11   11.00    1.80
   3   0  11   12.30    4.20
  -3   0  11   12.70    4.00
  -3   0 -11   11.70    0.70
   3   0  11   15.00    2.20
  -3   1  11  287.07   13.30
  -3   1  11  248.88   19.10
   3  -1  11  290.97   18.90
   3  -1  11  294.87   13.10
   3   1  11  262.17   20.40
  -3  -1  11  276.97   17.40
  -3  -1  11  298.57   12.80
   3  -1 -11  279.47   12.20
   3   1  11  288.47   13.60
  -3   2  11   14.60    5.10
  -3   2  11    9.20    1.90
   3  -2  11   18.70    4.10
  -3  -2 -11   12.20    1.30
   3  -2  11    9.70    1.50
   3  -2  11    8.90    1.60
   3   2  11   10.90    2.30
  -3  -2  11   12.20    2.90
   3  -2 -11   10.60    1.60
   3  -2 -11   10.00    1.50
  -3  -2  11   10.90    1.40
   3   2  11    8.90    4.20
   3  -3  11  226.28   10.30
  -3   3  11  223.28   11.60
   3  -3  11  232.98   10.80
   3  -3  11  225.98   12.70
  -3  -3 -11  238.88   10.50
  -3   3  11  211.28   18.50
   3   3  11  195.38   18.90
  -3  -3  11  243.18   10.10
   3  -3 -11  240.08   10.90
   3   3  11  254.57   12.20
  -3  -3  11  249.28   12.40
   3  -4  11    7.90    1.30
   3  -4  11    7.20    0.80
  -3   4  11    2.00    2.00
  -3  -4 -11    7.90    1.40
   3   4  11    8.50    2.50
  -3  -4  11    7.80    0.80
   3  -4 -11    6.50    1.40
   3   4  11    7.60    6.50
  -3   5  11  166.08    8.90
  -3  -5 -11  151.88    7.70
  -3  -5 -11  147.59    6.90
   3   5  11  154.28    9.00
   3  -5 -11  149.99    8.00
  -3  -6 -11    3.20    1.00
  -3  -6 -11    2.00    1.10
  -3   6  11    2.00    1.30
  -3  -6  11    4.80    1.40
   3  -6 -11    4.30    1.00
   3   6  11    2.70    1.50
  -3   7  11   72.49    5.60
   3  -7 -11   63.79    4.20
   3  -7 -11   86.69    5.40
   3   7  11   78.19    6.00
  -3  -7  11   75.99    4.70
  -3  -8 -11    0.30    1.30
  -3  -8 -11    2.20    2.00
  -3   8  11    2.40    1.60
   3  -8 -11    1.20    1.20
   3   8  11    4.20    1.90
  -3   9  11   26.20    3.80
  -3  -9 -11   35.70    4.10
   3   9  11   30.50    4.30
   3  -9 -11   33.50    5.00
  -3   0  12    8.80    1.60
   3   0  12    8.70    1.80
   3  -1  12    2.30    1.10
  -3  -1 -12    4.80    0.90
  -3  -1  12    4.70    1.20
   3  -1 -12    7.40    1.00
   3  -2  12    6.70    2.60
   3  -2  12    5.10    1.20
  -3   2  12    7.50    1.80
  -3  -2  12    8.40    1.30
   3   2  12    7.00    2.00
   3  -2 -12    8.50    1.40
  -3  -2  12    8.60    2.70
   3  -3  12    9.10    2.50
   3  -3  12    4.30    1.00
  -3   3  12    2.20    1.20
  -3  -3 -12    5.20    1.00
   3  -3 -12    4.90    1.40
  -3  -3  12    2.60    1.40
   3   3  12    3.60    1.60
   3  -3 -12    3.70    1.10
  -3  -3  12    6.00    0.90
  -3   4  12    3.00    1.50
  -3  -4 -12    4.70    1.10
   3  -4  12    3.00    0.60
   3  -4 -12    3.20    1.20
  -3  -4  12    3.50    0.60
   3   4  12    0.70    1.40
  -3  -5 -12    2.90    1.10
  -3   5  12    1.10    1.20
   3   5  12    4.20    1.80
   3  -5 -12    1.10    1.10
  -3   6  12    2.10    1.50
  -3  -6 -12   -0.30    0.80
   3   6  12    1.00    1.40
   3  -6 -12   -0.30    1.10
  -3  -7 -12    3.20    1.30
  -3   7  12    1.10    1.30
   3  -7 -12    3.70    1.60
   3   7  12    5.50    2.10
  -3   8  12    0.80    1.20
  -3  -8 -12   -0.20    1.10
   3   8  12    2.60    1.70
   3  -8 -12   -0.10    0.90
  -3   0  13   12.00    1.90
   3   0  13   12.70    2.20
   3  -1  13   15.20    2.10
  -3   1  13   15.40    2.30
  -3  -1  13   12.10    1.80
   3   1  13   17.50    2.60
  -3  -2 -13   11.40    1.50
  -3   2  13    8.50    1.90
   3  -2 -13   12.50    1.50
   3   2  13    6.70    2.00
  -3   3  13   15.00    2.50
   3  -3  13   12.60    1.50
  -3  -3  13   16.70    1.40
   3  -3 -13   17.10    2.10
   3   3  13   10.10    2.40
   3  -3 -13   14.30    1.90
   3  -4  13    7.60    0.80
  -3   4  13    8.20    2.10
   3  -4 -13    6.40    1.70
  -3  -4  13    8.70    0.80
   3  -4 -13    7.40    1.50
   3   4  13    7.70    2.10
  -3   5  13    9.70    2.30
   3  -5 -13   15.00    2.40
   3  -5 -13    9.60    1.90
   3   5  13   14.40    2.90
   3  -6 -13    6.90    1.70
  -3   7  13   10.30    2.30
   3  -7 -13   11.80    2.30
   3   7  13   13.00    2.70
  -3   0  14   64.29    4.30
   3   0  14   59.59    4.40
   3  -1  14   -0.30    0.70
  -3   1  14    1.90    1.00
  -3  -1  14   -0.10    0.70
   3   1  14    0.40    1.10
  -3   2  14   49.00    4.10
  -3  -2  14   54.39    3.30
   3   2  14   48.30    4.30
   3  -3  14   -0.20    0.50
  -3   3  14    2.10    1.40
  -3  -3 -14    1.10    1.00
  -3  -3  14    0.40    0.50
   3   3  14    0.50    1.10
   3  -3 -14    1.10    0.90
   3  -4 -14   35.60    3.10
  -3   5  14   -0.40    1.00
   3   5  14    1.20    1.40
   3  -5 -14   -1.00    1.00
   3  -5 -14    1.20    1.00
  -3   0  15   10.50    1.80
   3   0  15    7.00    1.70
   3  -1  15    7.20    1.60
  -3  -1  15   10.00    1.60
  -3   2  15    7.40    1.80
   3  -2  15    8.90    1.40
   3   2  15   12.90    2.60
  -3  -2  15    8.50    1.40
  -3   3  15    5.20    1.80
   3  -3  15    5.20    1.00
   3   3  15    4.30    1.70
  -3  -3  15    5.30    0.90
  -4   0   0   19.70    1.00
   4   0   0   11.80    4.80
  -4   0   0   17.50    1.00
   4   0   0   16.50    2.00
  -4   0   0   26.10    4.10
   4   0   0   17.10    0.90
   4   0   0   19.00    1.00
   4   0   0   20.00    1.10
   4   0   0   18.90    3.60
  -4   0   0   19.00    1.00
  -4   0   0   20.10    1.80
  -4   0   0   19.10    1.00
   4   0   0   17.70    1.00
  -4   0   0   18.10    5.10
   4  -1   0 3482.05  151.58
   4   1   0 3655.03  153.78
  -4  -1   0 3524.85  152.48
   4  -1   0 3500.65  145.29
  -4   2   0   27.10    1.30
   4  -2   0   23.80    1.40
   4  -2   0   24.80    3.30
  -4   2   0   31.00    3.40
  -4  -2   0   31.00    8.20
   4   2   0   15.30    4.70
  -4  -2   0   29.50    3.50
   4  -2   0   26.10    1.50
   4   2   0   21.60    3.30
  -4   2   0   27.00    1.50
   4   2   0   27.40    1.50
   4   2   0   26.20    1.30
  -4   2   0   20.90    1.40
   4   2   0   19.70    8.10
   4  -2   0   30.30    5.80
   4  -2   0    7.90    5.80
  -4  -2   0   23.30    1.40
  -4  -2   0   25.80    1.50
  -4   2   0   28.90    5.20
   4  -2   0   27.40    1.50
  -4  -2   0   30.30    5.80
  -4   3   0 1876.21   83.89
  -4  -3   0 1871.81   86.19
   4   3   0 1842.22  100.89
  -4  -3   0 1903.21   97.19
  -4   3   0 1911.71  110.99
   4  -3   0 1909.41   96.39
   4  -3   0 1908.51   86.29
  -4   4   0   10.10    2.40
   4   4   0    8.70    1.10
  -4  -4   0    7.00    5.60
   4   4   0   14.20    5.70
   4  -4   0    8.90    1.00
   4   4   0   13.30    2.90
   4  -4   0    7.80    5.10
   4  -4   0    8.50    2.60
  -4   4   0   14.00    5.20
  -4  -4   0    7.20    1.10
   4  -4   0   12.10    1.40
  -4  -4   0    8.40    2.60
  -4   4   0   10.70    0.80
  -4  -4   0   10.30    1.10
   4  -4   0    9.60    1.30
  -4  -5   0  961.50   54.19
  -4   5   0  911.21   49.99
   4   5   0  988.90   42.10
  -4  -5   0  955.40   43.10
   4   5   0  851.41   49.99
  -4   5   0  905.61   41.50
   4  -6   0    0.30    0.50
   4  -6   0    0.40    0.50
   4   6   0    1.10    0.60
  -4   6   0    0.50    0.40
  -4   6   0    1.30    1.60
  -4   6   0    0.80    1.00
   4  -6   0    1.00    0.70
   4   6   0    0.60    1.20
  -4  -6   0    1.50    0.80
  -4  -6   0    0.70    1.20
  -4   6   0   -4.30    5.00
  -4  -6   0   -1.30    7.00
  -4   6   0    4.00    6.40
   4   6   0    9.90    6.70
   4   7   0  394.16   23.30
  -4   7   0  405.46   16.70
   4   7   0  382.96   23.80
  -4   7   0  436.16   22.20
   4  -7   0  384.56   17.20
   4  -7   0  454.95   18.90
   4   7   0  406.86   17.10
   4  -7   0  386.46   17.80
  -4  -7   0  382.06   17.80
   4  -8   0    0.00    0.80
   4  -8   0   -0.80    0.70
   4   8   0   -0.40    1.30
  -4   8   0   -0.60    0.30
   4   8   0   -0.80    0.90
  -4   8   0    1.00    1.60
  -4  -8   0   -0.30    0.60
   4  -8   0    0.20    0.50
  -4   8   0   -1.30    0.50
   4   8   0   -0.10    0.60
  -4  -9   0  162.88    8.90
  -4   9   0  151.68    7.10
  -4   9   0  152.88   13.00
   4  -9   0  156.48    8.60
   4   9   0  156.68    7.50
   4  -9   0  162.58    8.80
  -4  10   0    1.20    1.80
   4  10   0   -1.10    1.00
   4 -10   0   -1.30    1.00
   4 -11   0   49.00    5.20
  -4 -11   0   56.59    4.70
   4 -11   0   43.00    4.80
  -4 -12   0   -0.70    1.20
   4 -12   0   -1.00    1.20
   4 -12   0   -0.20    1.20
  -4 -12   0    0.00    1.30
   4 -13   0   11.00    2.70
  -4 -13   0   14.00    3.50
  -4 -13   0   14.60    3.70
   4 -13   0   15.70    4.60
   4   0  -1 1957.70   82.49
  -4   0  -1 1674.23   88.19
  -4   0   1 1900.81   81.79
  -4   0  -1 2013.70   82.99
   4   0   1 1987.00   90.59
   4   0   1 1993.00   82.29
  -4   0   1 2082.29   91.29
   4   0  -1 2007.80   89.29
  -4  -1  -1  257.67   22.90
  -4   1   1  285.77   25.00
  -4  -1  -1  278.67   18.50
   4   1  -1  300.17   21.10
  -4   1   1  314.57   18.20
   4  -1   1  338.17   21.60
   4  -1   1  298.17   15.80
  -4  -1  -1  307.97   14.40
  -4   1   1  283.97   13.90
  -4  -1   1  276.97   15.70
   4   1   1  297.47   14.10
   4   1   1  328.47   26.80
   4  -1  -1  297.97   24.10
   4  -1  -1  268.77   17.90
   4   1   1  306.07   18.30
  -4  -1   1  283.57   20.40
   4  -1  -1  291.17   14.20
  -4   1  -1  294.77   15.90
  -4   2   1 1163.48   53.59
   4  -2   1 1071.89   55.29
   4   2  -1 1129.59   58.39
  -4  -2  -1 1109.49   54.99
  -4  -2  -1 1061.39   64.49
  -4   2   1 1051.39   66.39
   4  -2   1 1102.89   49.90
   4   2  -1 1107.29   49.20
   4   2   1 1141.29   69.49
   4  -2  -1 1107.19   54.59
   4  -2  -1 1203.58   65.89
  -4  -2   1 1144.69   50.59
  -4   2  -1 1091.19   57.69
   4   2   1 1090.59   53.49
  -4   2  -1 1081.89   48.70
   4  -3   1  186.08    8.00
   4   3  -1  175.68   12.90
  -4   3   1  179.28    8.00
   4   3  -1  167.48   24.20
  -4  -3  -1  176.78    8.00
   4  -3   1  186.68    7.70
   4  -3   1  183.78   18.10
  -4  -3  -1  197.88   11.70
   4  -3   1  181.18   14.10
  -4  -3  -1  180.38    7.90
   4  -3   1  182.48    7.90
  -4  -3  -1  179.38   16.90
   4   3  -1  179.38    7.70
   4   3  -1  200.58    9.70
  -4   3   1  187.48   11.00
  -4   3   1  184.68   16.40
   4   3  -1  177.78    7.50
  -4   3   1  174.58    7.80
  -4  -3  -1  167.48   27.60
   4  -3   1  171.38    9.90
  -4   3  -1  174.08   22.80
   4  -3  -1  188.78    8.00
  -4  -3   1  181.28    7.70
   4  -3  -1  182.68    8.10
  -4   3  -1  186.58    9.40
  -4  -3   1  176.18   18.40
  -4   3  -1  201.78   13.00
   4  -3  -1  190.98   27.20
   4   3   1  191.28    8.10
   4   3   1  168.08   28.60
  -4  -3   1  188.68   10.20
   4  -3  -1  182.18    8.10
   4   3   1  185.08    8.00
  -4   3  -1  184.98    7.90
   4  -3  -1  178.58   11.50
   4   3   1  174.18   10.90
  -4  -3   1  206.28   15.30
   4  -3  -1  169.38   16.80
  -4  -4  -1  473.95   33.50
  -4  -4  -1  458.65   24.30
   4   4  -1  429.06   26.60
   4  -4   1  490.25   29.60
  -4   4   1  465.25   23.70
   4  -4   1  463.05   22.70
   4   4  -1  481.95   21.90
  -4   4   1  440.06   30.90
  -4  -4   1  511.45   30.10
   4  -4  -1  472.65   19.60
   4  -4  -1  480.35   24.70
  -4   4  -1  489.55   20.00
  -4   4  -1  465.85   26.60
   4  -4  -1  472.95   33.70
  -4  -4   1  490.55   23.00
  -4  -4   1  478.15   19.30
  -4   5   1   86.49    4.30
  -4  -5  -1   63.29   13.50
  -4   5   1   77.19    7.40
   4  -5   1   88.39    4.70
   4   5  -1   81.89    4.10
  -4  -5  -1   83.89    4.70
   4  -5   1   82.89    4.10
   4   5  -1   80.59   11.90
  -4   5   1   93.19   15.50
   4  -5   1   92.09    4.60
  -4  -5  -1   95.59    8.60
   4   5  -1   91.79    6.60
  -4   5  -1   92.59    3.90
   4  -5  -1   87.49    4.70
   4  -5  -1   84.99    4.60
  -4  -5   1   84.29   13.80
   4   5   1   79.19    4.40
  -4  -5   1   89.39    7.30
  -4  -5   1   78.19    4.60
  -4   6   1  255.67   16.60
  -4   6   1  249.48   24.50
   4   6  -1  254.17   10.40
  -4   6   1  234.98   26.30
   4   6  -1  230.78   13.60
   4   6  -1  235.08   20.40
   4  -6   1  244.38   10.50
  -4  -6  -1  212.78   15.80
  -4  -6  -1  297.37   29.10
   4  -6   1  244.38   11.20
  -4  -6  -1  245.08   11.20
  -4   6   1  241.08   10.50
  -4   6   1  235.88   15.30
   4  -6   1  224.48   10.90
   4  -6  -1  252.97   11.20
   4  -6  -1  211.28   10.60
  -4  -6   1  250.77   11.20
  -4  -6   1  197.88   21.80
   4  -6  -1  242.48   11.10
  -4   6  -1  268.77   13.80
  -4   6  -1  238.58   10.00
  -4   6  -1  226.48   19.20
   4   6   1  235.48   10.80
   4   6   1  226.28   15.20
   4   6   1  242.08   24.00
  -4  -6   1  229.58   14.70
  -4   6  -1  281.17   24.40
  -4   6  -1  243.98   14.80
  -4   7   1   37.10    2.40
   4  -7   1   36.50    2.80
   4  -7   1   36.90    2.50
   4   7  -1   29.80    5.70
  -4   7   1   39.90    6.70
  -4   7   1   27.50    5.90
  -4  -7  -1   39.00    3.10
   4   7  -1   34.30    2.30
   4  -7   1   34.00    2.90
   4   7  -1   36.70    5.40
  -4   7  -1   46.60    5.80
  -4   7  -1   34.90    2.00
   4  -7  -1   33.90    2.60
   4  -7  -1   35.50    3.00
   4  -7  -1   37.70    3.00
   4   7   1   38.60    3.00
   4   7   1   31.10    6.10
  -4   7  -1   29.10    5.30
  -4  -7   1   37.10    3.00
   4  -8   1  118.59    6.60
  -4   8   1  122.29    6.20
  -4  -8  -1  111.09    6.60
   4   8  -1  101.59    8.60
  -4   8   1  109.09   10.30
   4  -8   1  101.59    5.60
   4  -8   1  111.89    6.40
   4   8  -1  114.29   10.00
   4   8  -1  115.09    5.50
  -4   8   1   94.19   11.90
  -4   8  -1  112.79    5.10
  -4   8  -1  100.69    9.40
   4  -8  -1  124.09    6.70
   4   8   1  110.19    5.90
   4   8   1  119.19   10.60
  -4  -8   1  120.69    6.70
   4  -8  -1  108.69    6.50
  -4   8  -1  102.09    8.40
   4   8   1  100.29   14.20
  -4  -9  -1   15.30    2.70
   4   9  -1   14.50    2.10
  -4   9   1   15.50    1.80
   4  -9   1   15.90    2.60
   4  -9   1   19.10    2.80
  -4   9   1   22.90    6.20
   4   9  -1   16.10    3.60
   4  -9  -1   12.00    2.30
   4   9   1   15.00    2.00
  -4  -9   1   15.80    2.60
   4   9   1   17.20    4.70
  -4   9  -1   16.40    4.10
   4  -9  -1   17.80    2.80
  -4  10   1   43.10    3.00
   4  10  -1   34.70    5.70
   4 -10   1   44.00    5.40
  -4  10   1   37.00    7.70
   4 -10   1   41.40    3.70
  -4 -10   1   41.70    5.60
   4 -10  -1   52.39    6.30
   4  10   1   33.90    6.80
   4  10   1   39.00    3.00
  -4  10  -1   33.20    6.10
  -4 -11  -1    4.70    1.90
   4 -11   1    5.90    1.90
   4 -11   1    5.90    2.00
   4 -11  -1    7.70    2.10
   4 -11  -1    4.90    1.90
  -4 -11   1    4.40    1.70
   4 -12   1   17.00    3.10
   4 -12   1   16.00    2.90
  -4 -12  -1   17.20    3.20
  -4 -12  -1   13.90    3.00
   4 -12  -1   15.90    3.30
  -4 -12   1   14.50    3.10
  -4 -12   1   13.30    2.80
   4 -12  -1   15.90    3.10
   4   0   2 1650.33   70.19
   4   0  -2 1522.45   83.59
  -4   0   2 1627.24   81.19
  -4   0   2 1536.55   69.29
   4   0   2 1615.64   81.49
   4   1  -2  831.72   43.50
  -4   1   2  837.82   41.70
  -4  -1  -2  676.03   49.40
   4   1  -2  785.02   37.70
  -4   1   2  831.02   61.79
  -4  -1  -2  804.12   42.70
   4  -1   2  741.13   43.80
   4  -1   2  851.81   37.40
   4  -1  -2  883.61   43.40
  -4   1  -2  801.82   43.20
   4   1   2  791.42   53.99
  -4  -1   2  817.82   45.10
   4   1   2  802.12   42.10
  -4  -1   2  846.92   37.40
   4  -1  -2  889.81   53.19
  -4   1  -2  871.31   38.60
   4  -2   2 1049.70   51.49
  -4  -2  -2 1040.20   54.09
   4   2  -2  974.60   44.90
   4  -2   2  994.20   44.80
   4   2  -2 1074.49   52.49
  -4   2   2 1205.38   72.19
  -4   2   2 1011.60   56.59
  -4  -2  -2 1056.39   66.79
   4   2   2  985.10   51.99
   4  -2  -2 1047.30   53.89
  -4   2  -2 1028.50   51.29
  -4   2  -2  970.80   44.80
   4  -2  -2 1009.20   65.59
   4   2   2 1224.98   73.19
  -4  -2   2  936.51   50.59
  -4  -2   2 1047.20   45.60
   4   3  -2  324.97   14.20
   4  -3   2  295.97   13.00
   4   3  -2  327.37   17.40
  -4   3   2  304.57   17.10
   4  -3   2  291.37   18.30
   4  -3   2  301.77   14.60
  -4  -3  -2  340.17   43.00
  -4   3   2  349.87   25.30
  -4  -3  -2  291.97   24.90
  -4  -3  -2  312.17   17.80
   4  -3   2  311.47   21.90
  -4   3   2  250.87   38.70
   4   3  -2  338.17   26.40
  -4  -3   2  323.77   19.10
   4  -3  -2  313.07   25.60
   4  -3  -2  308.17   13.30
   4   3   2  376.66   47.90
   4   3   2  316.17   24.60
  -4   3  -2  327.27   17.00
   4  -3  -2  337.27   41.70
  -4   3  -2  325.47   25.40
   4  -3  -2  337.47   18.30
  -4  -3   2  326.67   22.70
   4   3   2  329.97   17.50
  -4   3  -2  313.27   13.00
  -4  -3   2  337.07   15.10
   4  -4   2  432.76   20.60
  -4  -4  -2  460.15   24.30
  -4   4   2  475.85   23.70
  -4   4   2  460.45   32.70
   4  -4   2  410.96   25.50
   4   4  -2  443.06   23.40
  -4  -4  -2  443.96   33.70
  -4  -4   2  480.85   21.00
   4   4   2  418.96   23.10
   4  -4  -2  440.86   34.10
  -4  -4   2  478.65   26.80
   4   4   2  378.56   30.80
   4  -4  -2  444.76   24.30
  -4   4  -2  452.05   23.10
   4  -4  -2  437.76   18.50
  -4   4  -2  434.96   18.20
  -4  -4   2  432.86   17.90
   4   5  -2   95.29    6.20
   4   5  -2  124.49   10.70
  -4   5   2   92.29   17.40
  -4   5   2  117.39    9.60
  -4  -5  -2  139.09   21.90
  -4  -5  -2   97.49   11.10
   4  -5   2  100.49    5.30
   4  -5   2   93.49    4.60
  -4   5   2  102.79    5.10
   4  -5   2   99.19    5.10
  -4   5   2  101.59   17.50
  -4   5   2   81.59   10.30
  -4  -5  -2   95.49    5.30
  -4   5  -2  117.49   10.20
  -4  -5   2   99.39    4.60
  -4  -5   2  106.99    5.30
  -4  -5   2  114.59    7.60
  -4   5  -2  102.99    6.40
   4   5   2  103.49    9.10
   4   5   2  102.89    5.30
   4   5   2   94.49   17.00
   4  -5  -2   98.69    5.30
  -4  -5   2  107.09   14.00
   4  -5  -2   98.39    5.30
   4  -5  -2   96.49    5.10
  -4  -6  -2  201.98    9.70
  -4  -6  -2  230.98   16.10
   4   6  -2  208.08   11.10
   4  -6   2  198.88    9.60
  -4   6   2  208.58   14.60
   4  -6   2  197.88    8.80
  -4   6   2  212.08    9.30
   4  -6   2  208.78    9.50
   4  -6  -2  207.38    9.70
  -4  -6   2  206.48    9.70
  -4   6  -2  172.58   11.70
   4  -6  -2  195.38    9.60
  -4   6  -2  203.68   10.90
   4   6   2  200.38    9.50
  -4   7   2   38.50    6.90
  -4   7   2   29.80    2.40
   4  -7   2   30.40    2.10
   4  -7   2   32.30    2.80
   4   7  -2   36.30    4.50
   4   7  -2   35.40    5.20
   4  -7   2   28.80    2.60
   4   7  -2   26.30    1.80
  -4  -7  -2   33.30    3.40
  -4   7  -2   27.80    3.80
   4  -7  -2   32.10    2.70
  -4   7  -2   33.50    1.60
  -4  -7   2   31.70    2.80
  -4   7  -2   24.30    4.30
   4  -7  -2   34.50    2.90
   4   7   2   31.90    2.60
   4   7   2   20.50    5.60
  -4   8   2   85.79   11.50
  -4   8   2   85.89   11.10
   4  -8   2   79.99    5.00
   4   8  -2   81.69    7.50
   4   8  -2   77.09    6.30
   4  -8   2   80.89    5.10
   4   8  -2   75.79    3.80
  -4  -8  -2   75.79    5.20
   4  -8   2   78.19    4.20
  -4   8   2   88.79    4.60
   4   8   2   86.19   11.00
  -4   8  -2   77.69    3.50
   4  -8  -2   87.29    5.30
   4   8   2   59.59   11.30
   4  -8  -2   79.29    5.10
   4   8   2   77.69    4.80
  -4   8  -2   80.09    6.20
  -4   8  -2   79.49    7.20
  -4  -8   2   79.99    5.20
  -4   9   2   12.70    5.00
   4  -9   2    6.90    1.70
  -4  -9  -2    7.90    2.00
   4   9  -2   12.60    2.80
   4  -9   2   11.20    2.20
  -4   9   2    6.50    1.40
   4   9   2    9.40    1.70
   4  -9  -2    9.50    2.10
  -4   9  -2    5.70    2.30
   4   9   2    9.90    4.00
   4  -9  -2    6.00    1.90
  -4  -9   2    7.50    1.80
   4 -10   2   36.60    6.50
  -4 -10  -2   24.50    3.60
  -4  10   2   27.10    2.30
   4  10  -2   27.50    4.10
   4 -10   2   33.70    3.80
   4 -10  -2   22.90    3.50
   4  10   2   27.00    2.90
  -4  10  -2   31.70    5.10
  -4 -10   2   24.20    4.20
   4 -10  -2   32.40    4.70
   4 -11   2    4.80    1.80
   4 -11   2    3.00    1.60
  -4 -11  -2    3.00    1.70
  -4 -11   2    1.80    1.50
   4 -11  -2    2.60    1.60
   4 -11  -2    4.60    1.90
   4 -12   2    8.60    2.30
  -4 -12  -2    9.30    2.40
   4 -12   2    6.90    2.40
  -4 -12  -2    5.60    2.10
  -4 -12   2   11.90    2.80
   4 -12  -2    9.40    2.50
   4 -12  -2    9.60    2.60
  -4 -12   2    9.80    2.60
  -4   0   3   69.89    5.20
  -4   0   3   71.99    3.30
   4   0  -3   61.29   14.30
  -4   0   3   85.49   16.90
  -4   0  -3   71.29    5.60
  -4   0   3   73.69    8.40
   4   0  -3   73.69    3.40
   4   0  -3   71.19    3.60
   4   0   3   71.89    3.30
  -4   0  -3   62.29   10.10
   4   0   3   78.59   10.60
  -4   0   3   71.59    3.30
   4   0   3   66.09    3.10
   4   0  -3   69.89    3.20
   4   0   3   69.89    5.20
  -4   0   3   71.39    3.10
  -4   0  -3   71.89    3.10
   4   0  -3   72.29    3.10
   4   0   3   65.39   16.40
  -4   0  -3   71.89    2.90
   4   0  -3   54.89    5.10
  -4   0  -3   71.29    3.20
   4   1  -3  259.97   21.00
   4   1  -3  245.38   12.10
   4  -1   3  241.78   14.90
  -4  -1  -3  237.48   10.00
   4   1  -3  223.48   15.80
   4  -1   3  262.07   23.90
  -4  -1  -3  268.27   20.70
  -4   1   3  226.48   18.40
  -4   1   3  241.68   10.10
   4  -1   3  241.58   11.60
  -4   1   3  241.38    9.80
  -4   1   3  248.98   13.30
  -4   1   3  232.38   34.20
  -4  -1  -3  260.57   14.10
   4   1  -3  235.18    9.80
  -4  -1  -3  235.28   31.60
  -4   1  -3  198.78   15.20
  -4   1  -3  235.08   12.10
   4  -1  -3  258.37   32.30
  -4  -1   3  225.68   14.50
  -4  -1   3  266.57   23.80
   4   1   3  281.17   36.80
   4   1   3  250.67   19.20
   4  -1  -3  225.88   10.10
  -4   1  -3  232.78    9.80
   4   1   3  249.38   13.40
  -4  -1   3  248.98    9.80
   4  -1  -3  251.77   19.90
  -4  -1   3  243.78   11.50
   4  -1  -3  228.88   13.60
  -4   1  -3  237.68   20.30
   4  -2   3   32.50    8.70
  -4  -2  -3   31.80    5.30
  -4   2   3   27.00    4.50
  -4  -2  -3   29.40    1.90
  -4   2   3   27.70    1.80
  -4   2   3   29.90    1.90
   4   2  -3   36.00    5.60
   4   2  -3   35.90    7.70
   4  -2   3   32.00    1.50
  -4   2   3   22.00   13.40
  -4  -2  -3   29.40    1.70
   4  -2   3   31.50    1.70
  -4   2   3   34.50    8.80
   4  -2   3   30.30    1.50
   4   2  -3   32.00    2.70
   4  -2   3   28.30    2.30
   4   2  -3   29.30    1.50
   4  -2   3   34.10    1.50
   4  -2   3   37.90    4.30
  -4  -2  -3   31.20    1.80
  -4  -2  -3   31.80    8.80
  -4  -2  -3   17.60   10.70
   4  -2  -3   33.00   14.50
  -4   2  -3   38.30    2.90
  -4  -2   3   26.80    8.40
   4  -2  -3   29.60    8.80
   4   2   3   28.50    2.00
  -4   2  -3   23.50    4.70
   4   2   3   30.30    4.90
  -4  -2   3   31.20    1.50
   4  -2  -3   28.10    1.90
  -4  -2   3   31.40    1.70
   4  -2  -3   31.70    2.00
   4   2   3   49.99   19.30
  -4  -2   3   33.20    1.50
   4  -2  -3   32.10    1.80
   4   2   3   39.80    9.60
  -4   2  -3   26.50    6.40
   4   2   3   32.30    2.10
   4  -2  -3   33.50    5.40
  -4   2  -3   30.50    1.80
   4  -3   3   90.99    4.40
  -4  -3  -3  144.29   23.60
   4  -3   3   86.39    5.10
  -4   3   3  104.19   16.20
  -4  -3  -3  128.59   11.20
   4  -3   3   94.09    7.60
   4   3  -3   83.19    3.90
  -4  -3  -3   94.09    4.50
   4  -3   3   94.79    3.90
   4  -3   3   92.29    4.20
   4   3  -3   94.89    7.50
   4   3  -3   96.79    5.20
  -4   3   3   77.69    7.50
  -4   3   3   95.59    4.60
   4  -3  -3   88.69    4.60
  -4  -3   3   88.79    5.30
   4   3   3   90.19    4.60
   4   3   3   92.79    4.70
  -4  -3   3   95.39    8.10
   4  -3  -3   86.59    8.30
   4  -3  -3   93.39    4.60
   4  -3  -3   74.59   15.40
   4   3   3   99.49   15.90
   4   3   3   92.29    8.00
  -4   3  -3   80.69    7.00
   4  -3  -3   92.29    4.40
  -4  -3   3   92.19    3.90
  -4  -3   3   91.69    3.90
  -4   3  -3   91.49    5.10
   4  -4   3    6.90    0.60
   4  -4   3    8.70    1.20
  -4  -4  -3    4.70    2.80
   4  -4   3    6.70    3.30
   4   4  -3    7.10    0.50
   4  -4   3    8.50    1.70
  -4  -4  -3    5.60    7.30
  -4   4   3   19.30    8.70
  -4   4   3    5.10    2.40
   4  -4   3    7.40    1.00
  -4   4   3    7.20    1.20
   4   4  -3    8.70    0.60
   4   4  -3    7.30    1.30
   4   4  -3    9.90    2.70
  -4  -4  -3    5.90    1.10
  -4  -4   3    7.00    0.60
   4   4   3   11.20    7.10
   4   4   3    8.50    3.00
   4   4   3    8.10    1.30
   4   4   3    6.40    1.30
  -4  -4   3    7.00    1.60
  -4  -4   3   11.50    4.30
   4  -4  -3    9.90    1.40
   4  -4  -3    7.00    1.20
  -4   4  -3    5.30    1.10
  -4   4  -3   12.50    3.00
  -4   5   3   32.40    2.40
   4  -5   3   32.10    1.80
   4   5  -3   44.60    5.90
   4   5  -3   33.70    1.50
  -4   5   3   45.70    7.60
  -4  -5  -3   37.50    7.10
  -4   5   3   28.40    6.30
   4  -5   3   33.70    2.50
   4   5  -3   38.40    2.80
  -4  -5  -3   36.80    2.60
  -4   5   3   62.29   16.10
  -4   5   3   45.10   13.90
   4   5  -3   35.10    1.60
  -4  -5  -3   45.10   14.40
   4  -5   3   33.90    2.30
  -4  -5   3   34.10    7.10
   4   5   3   49.30   13.40
  -4   5  -3   33.30    2.90
  -4  -5   3   33.30    1.80
  -4   5  -3   34.30    1.50
  -4   5  -3   37.70    7.10
   4  -5  -3   36.10    2.50
   4   5   3   34.80    2.70
  -4   5  -3   31.30    3.70
   4   5   3   30.00    6.00
   4  -5  -3   31.00    2.50
  -4   5  -3   39.00    6.20
  -4  -5   3   38.20    3.50
   4   6  -3    5.50    1.30
  -4   6   3    0.60    1.40
  -4   6   3    4.30    1.00
  -4   6   3    2.60    2.60
   4  -6   3    3.60    1.00
  -4  -6  -3    6.10    3.10
   4   6  -3    3.30    0.40
   4  -6   3    3.90    1.10
  -4  -6  -3    4.50    1.20
   4  -6   3    3.60    0.70
  -4   6  -3    3.20    0.30
   4  -6  -3    3.60    1.10
   4  -6  -3    4.40    1.20
  -4  -6   3    4.30    1.20
  -4   6  -3    4.50    1.60
  -4   6  -3    3.50    1.00
   4   6   3    4.70    3.10
   4   6   3    5.60    1.40
   4  -7   3   16.30    2.10
   4  -7   3   17.20    1.30
  -4   7   3   21.70    5.40
   4  -7   3   16.80    2.20
  -4   7   3   12.90    4.70
   4   7  -3   17.30    2.90
  -4  -7  -3   14.70    2.30
   4   7  -3   14.10    0.90
   4   7  -3   12.30    2.60
  -4   7   3   18.20    2.10
  -4   7  -3   17.80    2.30
   4  -7  -3   19.80    2.50
   4  -7  -3   20.60    2.50
   4   7   3   13.30    4.40
   4   7   3   18.20    2.40
  -4  -7   3   21.10    2.60
   4   7   3   21.40    6.00
   4  -8   3    1.20    1.00
   4  -8   3    2.00    0.70
   4   8  -3    2.40    1.00
  -4   8   3    4.80    3.10
   4  -8   3    0.30    0.90
  -4  -8  -3    1.20    1.10
  -4   8   3    3.30    2.90
   4   8  -3    3.30    1.50
  -4   8   3    4.70    1.20
   4   8   3    1.40    1.00
   4  -8  -3    3.00    1.30
  -4   8  -3    1.10    0.80
  -4  -8   3    2.20    1.10
   4   8   3    2.50    2.60
   4  -8  -3    1.10    0.80
   4   8   3    0.00    1.40
  -4   8  -3    1.90    1.20
   4  -9   3   11.30    2.10
   4   9  -3    8.30    1.80
  -4  -9  -3    9.80    2.10
  -4   9   3   12.70    1.90
   4  -9   3    6.20    1.80
  -4   9  -3    9.50    2.10
   4  -9  -3   14.20    2.50
   4  -9  -3    9.10    2.10
  -4  -9   3   12.70    2.40
   4   9   3    8.50    1.80
   4 -10   3   -0.30    1.00
  -4  10   3    2.60    1.00
   4  10  -3    0.30    0.60
  -4 -10  -3    1.10    1.20
   4  10   3    0.20    0.90
   4 -10  -3   -1.50    0.80
   4 -10  -3    0.30    0.90
   4 -11   3    5.40    1.80
   4 -11   3    3.00    1.50
  -4 -11  -3    3.40    1.70
   4 -11  -3    2.50    1.60
  -4 -11   3    3.70    1.80
   4 -11  -3    4.80    1.90
  -4 -11   3    6.30    2.10
  -4 -12  -3    2.70    1.90
  -4 -12  -3   -2.70    1.20
   4 -12   3   -0.10    1.20
   4 -12   3    0.10    1.40
   4 -12  -3    0.70    1.60
  -4 -12   3    1.40    1.60
  -4 -12   3    0.80    1.40
   4 -12  -3   -0.30    1.40
  -4   0   4    4.20    1.60
  -4   0  -4    2.70    1.40
  -4   0  -4    4.60    0.60
   4   0   4    3.80    1.50
   4   0  -4    4.30    0.70
   4   0   4    8.40    9.10
  -4   0   4    3.50    0.60
   4   0   4    5.30    0.80
  -4   0   4    5.30    8.50
   4   0   4    5.90    0.60
   4   0  -4    4.20    0.40
   4   0   4    4.50    0.70
  -4   0  -4    5.20    4.30
   4   0  -4    4.00    0.60
  -4   0  -4    4.30    0.30
   4   0   4    2.80    3.50
  -4   0   4    9.10    4.30
  -4   0   4    4.30    0.70
   4   0  -4    0.30    7.40
   4   0  -4    4.10    0.60
  -4   0   4    4.70    0.50
  -4   0  -4    5.40    0.50
   4   1  -4  249.08   18.90
  -4  -1  -4  273.87   11.00
  -4  -1  -4  232.98   15.20
  -4   1   4  273.37   11.30
  -4   1   4  261.77   21.40
   4  -1   4  267.27   17.80
  -4  -1  -4  266.97   11.20
   4   1  -4  285.07   14.30
  -4  -1  -4  252.97   22.60
   4  -1   4  260.97   31.70
   4   1  -4  272.97   10.90
   4  -1   4  273.77   13.40
   4   1  -4  251.37   23.80
  -4   1   4  267.47   11.00
  -4  -1  -4  218.88   33.10
  -4   1   4  242.58   38.20
   4   1  -4  265.07   11.10
  -4   1   4  240.38   14.70
  -4   1  -4  272.47   24.70
  -4  -1   4  209.78   28.00
  -4  -1   4  273.47   11.00
  -4  -1   4  285.97   17.80
   4   1   4  242.58   37.90
   4   1   4  278.77   22.10
  -4   1  -4  272.37   10.90
   4  -1  -4  264.67   15.70
   4  -1  -4  255.87   22.60
  -4   1  -4  287.67   20.00
  -4   1  -4  286.97   14.30
   4  -1  -4  210.78   32.30
   4   1   4  264.67   15.10
  -4  -1   4  264.67   13.20
  -4  -1   4  269.47   11.20
   4  -2   4    8.40    1.50
   4   2  -4    8.00    0.70
   4  -2   4    8.60    0.70
  -4  -2  -4    8.30    1.00
  -4  -2  -4   15.40    7.60
   4  -2   4    8.40    0.60
   4  -2   4    7.60    0.60
   4  -2   4    8.00    2.70
   4  -2   4    9.70    0.90
   4   2  -4    6.90    2.40
  -4  -2  -4   11.60    1.10
  -4   2   4   15.10    7.20
  -4  -2  -4    9.30    3.10
  -4   2   4    8.90    1.20
  -4   2   4   10.10    3.00
   4   2  -4    6.70    5.20
  -4   2  -4   10.40    2.10
   4   2   4   11.00    1.40
   4   2   4    8.20    0.90
  -4  -2   4    8.30    2.80
  -4  -2   4    8.10    0.70
   4   2   4    8.90    2.90
   4  -2  -4   12.80    7.80
  -4   2  -4    8.80    0.90
  -4  -2   4    9.60    0.60
   4  -2  -4    8.10    1.10
  -4  -2   4    8.00    1.40
  -4   2  -4   17.40    4.50
   4  -2  -4   10.00    1.00
   4   2   4   10.30    1.40
  -4  -2   4    7.50    0.60
   4  -2  -4    7.80    2.80
   4   2   4   14.80    7.00
  -4   3   4  186.98   24.50
  -4   3   4  212.18   14.10
   4   3  -4  210.38   13.60
   4  -3   4  212.58    8.50
  -4  -3  -4  197.58    8.80
   4  -3   4  204.98    8.20
  -4  -3  -4  259.37   25.40
   4  -3   4  201.28    9.30
  -4  -3  -4  198.38    8.90
   4  -3   4  204.38    8.70
  -4   3   4  204.58    9.20
   4  -3   4  195.68    8.20
   4  -3   4  185.78   11.50
  -4  -3  -4  218.58   14.80
   4   3  -4  191.98    9.90
   4   3   4  205.78   14.00
  -4   3  -4  178.38   12.80
   4   3   4  196.98    9.20
  -4  -3   4  227.28   12.60
   4   3   4  158.88   22.70
   4   3   4  209.18    9.40
  -4  -3   4  200.18    8.60
   4  -3  -4  208.78    8.80
   4  -3  -4  197.58    9.10
  -4  -3   4  196.08    8.20
   4  -3  -4  211.58   27.50
  -4  -3   4  208.68    9.60
   4  -3  -4  219.58   15.00
  -4   3  -4  204.68    9.90
  -4  -4  -4   10.90    1.50
  -4   4   4   11.20    9.50
  -4   4   4   17.80    9.10
   4   4  -4    8.20    1.30
  -4  -4  -4   10.40    3.70
  -4   4   4   12.20    4.20
  -4   4   4    8.30    3.20
   4  -4   4   11.90    1.40
  -4  -4  -4   10.80    9.10
   4  -4   4    7.90    1.30
   4   4  -4   10.40    3.10
   4  -4   4    9.40    0.60
  -4   4   4   10.00    1.50
   4  -4   4   14.40    3.10
  -4  -4   4    7.10    3.10
  -4  -4   4   11.90    1.80
   4   4   4    8.70    1.50
  -4   4  -4    7.60    2.60
   4  -4  -4    8.90    1.30
   4  -4  -4   11.40    1.60
  -4  -4   4    8.80    0.70
   4   4   4   12.90    1.70
   4   4   4    3.60    2.30
  -4   4  -4   11.40    1.50
   4   4   4    9.80    8.60
   4  -5   4  102.69    5.00
   4  -5   4  105.79    4.40
  -4   5   4  100.79   22.00
   4   5  -4  106.39    5.10
  -4   5   4   92.99    5.30
   4  -5   4   99.49    5.20
  -4   5   4   68.59   10.40
  -4   5   4  113.39   12.70
   4   5  -4  110.69    7.30
  -4  -5  -4   94.29   12.50
  -4  -5  -4  101.69    5.50
  -4   5   4   76.09   17.90
  -4  -5  -4   77.49   18.30
   4   5   4   89.39   19.80
   4   5   4  104.29    5.70
   4   5   4   99.19   11.90
  -4   5  -4  101.89    6.40
   4  -5  -4   99.89    5.30
   4  -5  -4  101.89    5.50
  -4   5  -4  101.29    4.80
   4  -6   4    3.70    1.00
   4   6  -4    4.50    0.90
   4  -6   4    3.70    0.60
  -4  -6  -4    3.50    1.00
  -4   6   4    3.40    1.10
  -4   6   4    4.50    3.50
  -4   6   4    6.80    3.20
   4  -6   4    3.10    1.00
   4   6  -4    5.40    1.00
  -4  -6   4    3.10    0.60
   4   6   4    2.60    1.10
   4  -6  -4    4.50    1.20
   4  -6  -4    4.30    1.20
   4   6   4    3.30    2.90
  -4  -6   4    4.00    1.10
   4  -7   4   40.30    2.10
  -4   7   4   42.80    8.60
   4  -7   4   41.80    3.10
   4  -7   4   38.40    3.10
   4   7  -4   39.40    2.10
  -4  -7  -4   41.80    3.40
  -4   7   4   41.00    3.10
  -4   7   4   42.10    8.20
   4   7  -4   43.40    2.30
  -4  -7   4   48.40    3.40
   4   7   4   46.90    8.60
   4  -7  -4   39.80    3.30
   4  -7  -4   39.60    3.20
   4   7   4   41.90    8.50
   4   7   4   43.40    3.40
  -4   8   4    1.20    1.00
  -4   8   4    3.30    3.30
   4  -8   4    0.60    0.90
  -4   8   4    0.90    1.80
   4  -8   4    0.20    0.90
  -4  -8  -4   -0.30    0.90
   4   8   4    0.90    1.80
  -4  -8   4    2.10    1.10
   4  -8  -4    0.10    0.90
   4   8   4    1.00    1.00
   4  -8  -4   -0.50    0.90
  -4  -9  -4   19.10    2.90
   4  -9   4   16.00    2.50
  -4   9   4   15.70    6.00
  -4   9   4   14.70    2.30
   4  -9   4   18.90    2.70
   4   9   4   15.10    2.40
   4   9   4   21.90    6.50
  -4  -9   4   14.90    2.50
   4  -9  -4   19.10    2.90
   4  -9  -4   15.00    2.70
  -4 -10  -4    1.20    1.10
  -4  10   4   -0.50    0.70
   4 -10   4    0.60    1.10
   4 -10   4    1.60    1.30
   4 -10  -4   -1.30    0.90
   4  10   4    0.60    1.10
   4 -10  -4   -0.10    1.00
  -4 -10   4    0.90    1.50
   4 -11   4    6.20    1.90
   4 -11   4    4.50    1.60
  -4 -11  -4    6.90    2.20
  -4 -11  -4    5.80    2.10
   4 -11  -4    7.10    2.10
  -4 -11   4    3.40    1.70
   4 -11  -4    2.60    1.60
   4  11   4    2.50    1.50
  -4 -11   4    3.70    2.10
   4 -12   4   -0.70    1.30
  -4 -12  -4   -0.60    1.20
   4 -12   4   -1.00    1.00
  -4 -12  -4    0.60    1.80
   4 -12  -4   -0.10    1.20
  -4 -12   4    0.50    1.50
  -4 -12   4   -0.80    1.30
   4   0   5    4.50    0.40
  -4   0   5    8.30    5.40
   4   0  -5    4.70    0.40
  -4   0   5    5.60    2.00
   4   0   5    7.30    4.90
   4   0  -5    5.50    0.80
   4   0  -5    5.40    0.80
  -4   0  -5    5.10    0.30
   4   0  -5    4.60    0.70
   4   0   5    6.50    2.20
  -4   0   5    5.20    0.80
  -4   0   5    7.00    1.00
  -4   0  -5    5.90    0.60
  -4   0  -5    4.70    0.60
  -4   0  -5    1.00    5.20
  -4   0   5    4.50    0.40
   4   0   5    5.90    1.00
  -4   0  -5    2.50    1.60
   4   0   5    5.10    0.90
   4   0   5    5.10    0.60
  -4   1   5   96.09    8.00
   4  -1   5  115.29   11.50
  -4   1   5   89.89    4.60
   4  -1   5   94.09    4.00
   4  -1   5   89.09    6.50
  -4  -1  -5   92.59    4.00
  -4   1   5   74.59   13.80
   4   1  -5   89.29    3.90
   4  -1   5   90.99    4.40
  -4  -1  -5   85.99    4.30
   4   1  -5   95.09    7.30
  -4  -1  -5  109.89   17.90
   4   1  -5   92.89    4.00
   4   1  -5   86.49   13.10
  -4  -1  -5   92.39    4.10
  -4  -1  -5   88.69    8.20
   4  -1   5   99.39    4.30
   4  -1  -5   86.79    4.40
   4   1   5   95.59   15.50
  -4  -1   5   90.29    6.40
   4  -1  -5  102.69   17.20
   4   1   5   81.29    7.60
  -4  -1   5   92.19    4.20
   4  -1  -5   87.09    9.80
   4  -1  -5   91.79    4.50
   4  -1  -5   92.59    4.00
   4   1   5   93.19    4.80
  -4  -1   5   65.39   10.10
  -4   1  -5   93.19    4.00
   4   1   5   91.39    4.70
   4   1   5   94.29    4.10
  -4   1  -5   94.69    3.90
  -4   1  -5  111.59   14.90
  -4   1  -5   98.29    7.30
  -4  -1   5   89.59    4.30
  -4  -1   5   92.09    3.90
   4  -2   5    5.90    0.50
  -4   2   5   17.40    7.70
  -4  -2  -5    7.30    3.00
   4  -2   5    6.60    0.70
  -4   2   5    7.40    1.20
  -4  -2  -5   10.10    8.50
   4  -2   5    7.70    1.60
   4  -2   5    8.40    3.20
   4   2  -5   13.20    2.70
   4   2  -5    5.20    0.70
   4  -2   5    7.70    0.90
  -4  -2  -5    7.30    0.90
   4  -2   5    8.60    0.90
   4  -2   5    7.30    0.40
  -4   2   5    7.80    2.80
   4   2  -5    8.10    4.10
  -4  -2   5    6.00    0.70
   4   2   5    7.40    2.90
  -4   2  -5    9.00    4.70
  -4  -2   5    6.40    0.70
   4   2   5    7.70    1.30
  -4  -2   5    7.20    0.60
   4   2   5   13.90    7.80
   4   2   5    6.20    0.80
   4  -2  -5    8.40    0.90
   4   2   5    6.00    1.20
  -4   2  -5    4.00    1.40
   4  -2  -5    8.60    1.10
  -4  -2   5    7.10    3.20
  -4  -2   5    9.00    1.70
  -4  -3  -5   58.19    8.80
  -4  -3  -5   62.39    3.40
   4   3  -5   60.39    2.60
  -4   3   5   55.69    3.50
   4   3  -5   60.19    4.50
   4  -3   5   66.09    2.90
  -4   3   5   57.59    9.00
  -4   3   5   54.09    8.20
  -4   3   5   48.40   13.50
   4   3  -5   59.29    8.10
   4  -3   5   59.29    2.70
  -4   3   5   41.60   13.50
  -4  -3  -5   53.19   15.00
   4  -3   5   61.49    3.10
  -4  -3  -5   61.79    3.30
   4  -3   5   57.09    2.60
  -4  -3   5   62.19    3.00
  -4   3  -5   60.89    4.30
   4   3   5   96.79   18.00
  -4  -3   5   61.89    2.70
   4  -3  -5   59.49    3.50
  -4  -3   5   56.69    2.70
   4  -3  -5   62.59    3.20
   4   3   5   56.49    3.60
   4   3   5   57.49    3.70
  -4  -3   5   63.19    3.80
   4   3   5   70.99    9.40
  -4  -3   5   72.19    6.30
  -4   3  -5   75.49    9.30
  -4  -4  -5    6.30    1.10
  -4  -4  -5   22.20   11.00
  -4   4   5   -0.10    1.30
   4  -4   5    5.00    0.80
  -4   4   5    8.20    9.80
  -4   4   5   -4.50   10.30
   4  -4   5    6.10    1.00
  -4  -4  -5    2.80    2.30
   4  -4   5    5.90    0.40
  -4   4   5    3.50    1.00
   4  -4   5    5.10    0.50
  -4   4   5    7.20    3.70
   4   4   5    5.90    1.30
   4   4   5    3.60    1.10
  -4  -4   5    5.60    1.00
   4  -4  -5    4.10    1.00
  -4  -4   5    5.00    2.40
   4   4   5   12.20    9.90
  -4  -4   5    5.00    0.40
   4  -4  -5    5.50    1.00
   4   4   5    4.10    2.70
  -4  -4   5    5.60    0.50
   4  -5   5   36.50    1.60
  -4   5   5   32.20    2.70
  -4   5   5   44.00    8.60
   4  -5   5   34.70    2.30
  -4  -5  -5   45.70    3.00
  -4   5   5   42.30    8.00
   4  -5   5   35.20    2.50
  -4  -5  -5   42.70    8.40
   4  -5  -5   34.50    2.80
   4   5   5   41.10    3.20
  -4  -5   5   36.00    1.80
   4  -5  -5   38.90    2.70
   4   5   5   44.60    8.20
   4  -6   5    2.00    0.70
   4  -6   5    2.70    0.90
  -4   6   5    2.10    1.80
  -4   6   5    2.80    1.00
  -4   6   5    4.50    3.30
   4   6   5    0.10    2.10
   4  -6  -5    1.00    0.90
   4   6   5    0.50    0.90
   4   6   5    2.00    2.80
   4  -6  -5    1.00    0.80
  -4  -6   5    2.40    0.50
  -4   7   5   22.50    6.20
   4  -7   5   21.10    2.30
   4  -7   5   19.20    2.40
  -4   7   5   16.70    2.30
  -4   7   5   12.10    5.10
  -4  -7  -5   19.80    2.70
   4  -7  -5   21.00    2.60
   4   7   5   21.30    6.10
   4   7   5   12.40    5.00
   4   7   5   16.60    2.50
   4  -7  -5   19.60    2.60
  -4  -7   5   19.40    2.50
  -4   8   5    0.60    2.20
  -4   8   5    0.00    0.80
  -4  -8  -5    0.90    1.00
  -4   8   5   -0.40    1.60
   4  -8   5   -0.50    0.80
   4  -8   5   -0.10    0.80
   4  -8  -5    0.00    0.90
   4   8   5    1.10    2.10
  -4  -8   5    0.30    0.80
   4  -8  -5    2.40    1.30
   4   8   5    1.20    2.50
   4   8   5    1.20    1.30
  -4   9   5   16.20    6.50
   4  -9   5    9.50    1.80
  -4   9   5    9.70    1.90
   4  -9   5   10.20    2.00
  -4  -9  -5    7.80    2.10
   4   9   5    6.70    4.40
  -4  -9   5   12.40    2.30
   4  -9  -5    9.50    2.10
   4  -9  -5    6.60    1.90
   4   9   5    8.10    2.00
   4 -10   5   -0.70    0.80
   4 -10   5   -1.00    0.90
  -4  10   5   -1.90    0.70
  -4 -10  -5   -1.30    1.20
  -4 -10   5    0.40    1.00
  -4 -10   5   -0.30    1.30
   4  10   5   -2.00    0.90
   4 -10  -5   -2.00    0.80
   4 -10  -5   -1.20    0.90
  -4 -11  -5    2.80    1.70
  -4 -11  -5    3.80    1.80
   4 -11   5    5.60    1.90
   4 -11   5    5.90    1.80
  -4  11   5    3.40    1.30
   4  11   5    4.90    1.70
  -4 -11   5    4.40    1.90
  -4 -11   5   -0.20    1.30
   4 -11  -5    3.90    1.80
   4 -11  -5    3.40    1.60
   4 -12   5   -0.10    1.20
  -4 -12  -5    0.40    1.30
  -4 -12  -5   -0.40    1.10
   4 -12  -5    0.60    1.50
   4 -12  -5   -0.10    1.40
  -4   0   6    1.40    4.40
  -4   0   6    9.70    2.80
   4   0  -6    8.70    1.00
   4   0  -6   10.40    1.20
   4   0  -6    8.00    0.90
   4   0   6    8.30    0.60
  -4   0  -6    3.30    6.20
   4   0   6    6.70    1.10
   4   0   6    8.80    1.20
  -4   0  -6    7.10    0.60
  -4   0  -6    9.90    3.10
  -4   0   6    8.00    1.10
  -4   0  -6    7.30    0.80
  -4  -1  -6 1127.29   66.89
  -4   1   6 1195.18   64.89
  -4  -1  -6 1188.78   53.89
  -4   1   6 1164.78   52.69
   4  -1   6 1118.79   58.09
   4   1   6 1191.68   65.39
   4   1   6 1162.38   52.89
  -4   2   6    4.50    2.50
  -4  -2  -6    6.60    9.00
   4  -2   6    6.10    0.40
   4  -2   6    5.40    1.50
  -4   2   6    6.40    1.20
   4  -2   6    6.20    0.40
   4  -2   6    5.90    0.70
  -4   2   6    7.30    8.10
  -4  -2  -6    6.40    2.90
  -4   2   6    5.20    9.10
   4  -2   6    5.20    0.80
   4  -2   6    4.80    3.80
   4  -2   6    6.90    0.90
  -4   2   6    9.80    3.70
   4   2   6    4.40    1.10
  -4   2  -6    5.00    2.40
   4   2   6   14.40    4.10
  -4   2  -6   -0.90    5.00
   4   2   6    7.00    1.30
   4  -2  -6    7.60    1.20
  -4  -2   6    8.10    1.90
   4  -2  -6    9.00    0.90
  -4  -2   6    3.50    3.50
   4   2   6   14.50    9.40
  -4  -2   6    6.50    0.60
   4   2   6    6.10    0.80
  -4  -2   6    5.10    0.70
   4   3  -6  919.31   36.50
  -4   3   6 1017.80   47.20
  -4  -3  -6  857.41   61.09
   4  -3   6  961.30   41.50
  -4   3   6  927.91   59.79
  -4   3   6  964.20   63.59
  -4  -3  -6  928.91   46.40
  -4   3   6  958.00   45.60
   4   3   6  834.72   58.29
   4   3   6  894.91   45.20
  -4  -3   6  910.31   45.60
  -4  -3   6  915.91   39.60
  -4  -3   6  893.01   41.50
  -4  -4  -6    6.40    1.20
   4  -4   6    5.20    0.60
  -4  -4  -6    7.00    3.40
   4  -4   6    4.10    0.80
   4  -4   6    5.20    0.80
  -4   4   6    0.10    1.50
  -4   4   6    1.70    2.30
   4  -4   6    5.20    0.40
  -4   4   6    6.70    1.40
   4  -4   6    5.70    0.60
   4   4   6    6.10    1.30
   4  -4  -6    4.60    1.10
   4   4   6    5.50    1.40
   4  -4  -6    4.20    0.90
  -4  -4   6    3.90    0.60
  -4  -4   6    4.50    0.60
   4   4   6    5.50    3.30
  -4  -4   6    4.80    0.70
  -4  -4   6    4.70    0.50
   4  -5   6  625.74   25.10
   4  -5   6  632.34   26.10
  -4   5   6  641.84   35.40
  -4   5   6  621.64   36.40
  -4  -5  -6  624.54   26.50
  -4   5   6  608.14   26.80
   4  -5   6  653.73   25.90
  -4  -5   6  626.34   25.20
   4   5   6  630.54   35.50
   4  -5  -6  648.94   26.30
   4   5   6  634.34   27.10
  -4   6   6    6.60    1.50
   4  -6   6    3.60    1.00
   4  -6   6    3.10    0.90
   4  -6   6    3.40    0.50
  -4   6   6    6.10    3.40
  -4   6   6    1.90    2.80
  -4  -6  -6    4.60    1.30
  -4  -6   6    3.40    0.50
   4   6   6    2.80    3.20
   4   6   6    2.70    2.70
   4   6   6    3.60    1.30
   4  -6  -6    3.40    1.20
   4  -6  -6    2.80    1.10
  -4  -7  -6  362.76   16.40
  -4   7   6  375.96   16.40
  -4   7   6  327.37   24.10
   4  -7   6  345.07   15.80
  -4   7   6  356.36   26.10
   4  -7   6  361.86   15.70
  -4  -7   6  364.06   16.20
   4  -7  -6  350.76   16.10
   4  -7  -6  360.86   16.50
   4   7   6  375.66   25.50
   4   7   6  359.66   16.60
   4   7   6  322.87   25.40
   4  -8   6    1.90    1.10
   4  -8   6    0.90    1.10
  -4   8   6    1.80    2.70
  -4  -8  -6    0.10    1.00
  -4   8   6    0.80    1.00
  -4   8   6    2.00    2.80
   4  -8  -6    1.00    1.10
   4   8   6    0.60    2.40
  -4  -8   6    1.70    1.20
   4   8   6   -0.50    0.90
   4  -8  -6    3.50    1.40
   4   8   6    2.30    2.80
   4  -9   6  170.48    8.60
  -4  -9  -6  198.18   13.10
   4  -9   6  164.78    8.70
  -4   9   6  167.08    8.90
  -4  -9   6  163.08    9.00
   4   9   6  169.78    9.30
   4  -9  -6  162.18    9.30
  -4  -9   6  158.18    8.90
   4  -9  -6  150.38    8.80
  -4 -10  -6    0.70    1.20
   4 -10   6   -0.10    0.90
  -4  10   6   -0.30    1.10
   4 -10   6   -0.50    1.00
   4  10   6    1.90    1.40
  -4 -10   6   -0.40    1.00
   4 -10  -6   -0.90    1.10
   4 -10  -6    0.10    1.20
  -4 -10   6   -0.10    1.10
  -4 -11  -6   58.79    5.20
   4 -11   6   66.09    4.80
  -4  11   6   53.89    4.90
   4 -11   6   57.39    4.70
  -4 -11  -6   57.79    5.10
  -4 -11   6   55.39    4.90
   4 -11  -6   76.59    5.40
   4 -11  -6   63.89    5.30
   4  11   6   49.30    5.80
  -4 -12  -6    1.70    1.60
   4 -12   6    1.80    1.50
  -4 -12  -6    0.50    1.40
   4 -12   6   -0.70    1.00
  -4 -12   6    1.80    1.60
   4 -12  -6   -0.40    1.10
   4 -12  -6    2.10    2.50
  -4 -12   6    0.60    1.30
  -4   0  -7  382.06   32.80
  -4   0   7  391.36   22.20
   4   0   7  381.46   15.40
  -4   0  -7  434.66   22.90
   4   0  -7  379.96   15.80
   4   0   7  386.76   16.50
  -4   0  -7  378.96   15.90
   4   0   7  429.76   31.30
  -4   0   7  381.16   16.30
   4   0   7  382.96   16.50
  -4   0   7  388.66   30.60
   4   0   7  358.06   20.80
  -4   0  -7  386.76   15.40
   4   0  -7  376.66   16.10
  -4   0   7  393.96   21.10
  -4   0   7  376.56   32.40
  -4   1   7   26.60    2.10
  -4  -1  -7   28.60    1.40
  -4   1   7   23.30    9.60
   4  -1   7   24.40    1.90
  -4   1   7   21.00   10.60
   4   1  -7   26.10    1.30
  -4  -1  -7   31.90    6.40
   4  -1   7   24.70    2.00
   4  -1   7   37.80    8.90
  -4   1   7   17.20    4.60
   4   1  -7   29.00    1.40
   4  -1   7   26.40    4.40
  -4  -1  -7   29.10    1.60
   4  -1   7   26.10    1.30
  -4   1   7   17.70    4.40
  -4  -1  -7   21.60   10.70
   4   1   7   26.40    2.20
  -4  -1   7   14.30    7.20
  -4   1  -7   35.20   10.80
   4  -1  -7   23.30    1.80
   4   1   7   25.00    2.20
   4   1   7   41.20    6.70
  -4  -1   7   35.80   10.10
  -4  -1   7   28.70    4.40
   4   1   7   26.50   10.00
   4  -1  -7   28.50    1.20
   4   1   7   23.70    1.50
  -4  -1   7   26.20    4.80
  -4   1  -7   31.40    5.40
  -4  -1   7   27.00    1.80
   4  -1  -7   24.70    1.90
  -4   2   7  301.77   20.10
  -4   2   7  335.97   21.70
   4  -2   7  342.97   14.40
  -4  -2  -7  325.17   21.60
  -4   2   7  337.67   14.70
  -4  -2  -7  345.37   13.70
  -4  -2  -7  331.17   13.90
   4  -2   7  342.47   16.70
   4  -2   7  335.77   13.20
   4  -2   7  333.47   13.20
   4  -2   7  333.47   14.10
   4  -2   7  334.07   13.50
  -4  -2   7  332.57   13.30
   4  -2  -7  328.97   13.60
  -4  -2   7  301.17   17.60
  -4  -2   7  363.46   16.80
   4   2   7  334.77   13.90
  -4  -2   7  340.07   13.80
   4   2   7  293.67   20.10
   4  -2  -7  332.27   14.40
   4   2   7  325.07   14.80
   4   2   7  329.27   14.90
   4  -3   7   20.40    1.20
   4  -3   7   20.80    1.40
  -4   3   7   22.60    2.50
   4  -3   7   19.30    1.10
   4  -3   7   22.50    2.60
   4  -3   7   19.20    3.10
  -4  -3  -7   19.90    1.60
  -4   3   7   21.90    5.80
  -4   3   7   15.50    5.10
   4  -3   7   19.70    1.40
   4  -3   7   18.90    1.30
   4  -3   7   20.20    1.20
   4  -3  -7   19.80    1.40
  -4  -3   7   18.60    1.20
  -4  -3   7   20.30    2.50
   4   3   7   25.70    2.90
  -4  -3   7   18.80    1.20
   4   3   7   23.80    2.70
   4  -3  -7   21.90    2.20
   4   3   7   21.40    5.80
  -4  -3   7   18.90    3.10
  -4   4   7  195.08   17.30
   4  -4   7  230.98    9.20
   4  -4   7  222.38    8.90
   4  -4   7  221.08    9.20
  -4   4   7  217.58   17.10
  -4   4   7  214.58   10.70
  -4  -4  -7  225.38   10.10
   4  -4   7  222.98    9.40
   4  -4   7  222.18    9.60
   4   4   7  230.88   11.00
  -4  -4   7  219.08    9.00
   4  -4  -7  223.88   10.30
   4   4   7  213.28   17.20
  -4  -4   7  203.78    9.20
   4  -4  -7  223.48    9.70
  -4   5   7   15.70    2.30
  -4   5   7   14.70    5.10
  -4   5   7   11.60    4.70
   4  -5   7   17.00    1.40
   4  -5   7   15.90    1.00
   4  -5   7   17.80    1.80
  -4  -5  -7   16.60    2.10
   4   5   7   20.50    6.50
   4   5   7   19.50    6.00
   4  -5  -7   22.70    2.50
   4  -5  -7   21.20    2.10
  -4  -5   7   14.30    1.00
   4   5   7   12.70    2.20
  -4   6   7  112.49    6.40
   4  -6   7  111.89    5.60
  -4   6   7   85.09   12.80
  -4   6   7   85.59   13.80
   4  -6   7  110.29    4.60
   4  -6   7  113.09    5.50
  -4  -6  -7  108.69    6.10
   4   6   7   91.29   13.40
   4   6   7  108.29    6.60
   4  -6  -7  118.29    6.00
   4  -6  -7  101.09    6.20
  -4  -6   7  106.09    4.70
   4   6   7  100.69   14.50
  -4   7   7   12.00    5.10
   4  -7   7   11.70    1.70
  -4  -7  -7   12.70    2.20
   4  -7   7   10.10    0.70
  -4   7   7    1.40    2.90
   4  -7   7   12.00    1.70
  -4   7   7   12.10    2.20
   4   7   7   10.10    4.70
   4   7   7    9.80    5.00
   4  -7  -7   10.30    1.80
   4   7   7    9.60    2.10
  -4  -7   7   10.40    1.90
   4  -7  -7   10.70    2.00
  -4   8   7   43.20    3.70
  -4   8   7   38.50   11.50
  -4   8   7   36.40    8.80
  -4  -8  -7   49.20    3.90
   4  -8   7   42.50    3.20
   4  -8   7   47.90    3.50
  -4  -8   7   44.40    3.60
   4   8   7   46.10    4.70
   4   8   7   39.60    9.50
  -4  -8   7   44.10    3.60
   4  -8  -7   40.10    3.40
   4  -8  -7   34.10    4.00
  -4   9   7    7.70    1.90
  -4  -9  -7   10.90    2.30
   4  -9   7    7.10    1.70
   4  -9   7    4.40    1.40
  -4  -9   7    7.50    1.90
  -4  -9   7    7.10    1.80
   4  -9  -7    4.40    1.60
   4   9   7    4.90    1.80
   4 -10   7   13.90    2.30
   4 -10   7   15.00    2.40
  -4 -10  -7   15.20    2.90
  -4 -10  -7   12.40    2.60
   4 -10  -7   15.70    2.70
  -4 -10   7   17.10    2.90
  -4 -10   7   18.20    2.90
   4 -10  -7   15.00    2.80
  -4  11   7    2.70    1.40
  -4 -11  -7    2.80    1.70
   4 -11   7    1.80    1.40
   4 -11   7    2.10    1.40
  -4 -11   7    4.00    1.70
   4  11   7    5.80    2.00
  -4 -11   7    0.90    1.30
   4 -11  -7    4.50    1.90
   4 -11  -7    6.10    2.20
  -4   0   8  236.98   16.40
   4   0  -8  242.08    9.90
  -4   0  -8  215.68   10.20
   4   0   8  241.78   10.90
   4   0   8  229.38   15.30
  -4   0   8  231.48   15.10
   4   0   8  233.38   10.70
  -4   0   8  236.58   10.50
   4   0   8  236.88    9.60
  -4   1   8    0.40    1.20
  -4   1   8    5.30    3.00
   4  -1   8   -0.10    0.80
  -4  -1  -8    0.70    0.40
   4  -1   8   -0.60    1.10
  -4  -1  -8    1.30    0.30
  -4   1   8   -0.60    0.40
   4  -1   8    0.80    0.60
   4  -1   8   -0.10    0.50
   4   1   8    0.70    0.80
   4   1   8    1.40    0.80
   4  -1  -8    0.70    0.60
  -4  -1   8    1.00    1.20
   4   1   8    1.90    1.80
   4  -1  -8    1.00    0.50
  -4  -1   8    0.90    0.60
  -4  -1   8    4.30    2.20
   4   1   8    1.10    0.40
   4  -2   8  228.78   13.80
  -4   2   8  203.18   16.60
  -4   2   8  211.88   10.10
  -4  -2  -8  218.48    9.20
  -4   2   8  189.18   15.30
   4  -2   8  224.48   12.40
   4  -2   8  209.18    8.70
   4  -2   8  212.88    9.50
  -4  -2  -8  210.58    8.90
   4  -2   8  215.58    9.60
   4   2   8  204.18   15.90
   4  -2  -8  219.08    8.70
   4   2   8  192.08    9.50
  -4  -2   8  216.48    9.20
   4  -2  -8  217.98    9.70
  -4  -2   8  222.88   12.20
   4   2   8  220.88   10.40
   4   2   8  214.18   10.40
  -4  -2   8  209.88   13.50
  -4  -3  -8    0.20    0.50
  -4   3   8    0.10    1.40
   4  -3   8    1.30    0.40
   4  -3   8    0.60    0.30
   4  -3   8    1.10    0.30
  -4   3   8   -0.10    0.80
  -4  -3  -8    1.30    0.50
   4  -3   8    1.40    0.30
   4  -3   8   -0.10    0.50
   4  -3   8    0.30    0.40
  -4   3   8   -0.60    1.60
  -4  -3   8    1.00    0.30
  -4  -3   8    1.70    0.90
  -4  -3   8    1.00    0.40
   4   3   8    0.80    0.80
  -4  -3   8    1.00    0.30
  -4  -3   8    1.80    1.20
   4   3   8    0.40    1.90
   4   3   8    4.10    3.10
   4   3   8    0.30    0.80
   4  -3  -8    1.20    0.70
  -4   4   8  151.78    8.10
  -4   4   8  165.48   14.70
   4  -4   8  147.29    6.60
   4  -4   8  158.78    6.90
   4  -4   8  158.78    6.90
  -4   4   8  149.59   17.50
  -4  -4  -8  145.39    7.40
   4  -4   8  156.38    6.60
   4  -4   8  158.48    6.70
   4  -4   8  153.98    6.40
   4  -4  -8  158.48    7.80
   4   4   8  161.68   18.30
   4  -4  -8  156.28    7.10
   4   4   8  137.89   16.00
  -4  -4   8  158.28    6.40
  -4  -4   8  148.49    6.70
   4   4   8  172.38    8.60
   4  -5   8    1.10    0.40
  -4  -5  -8    1.90    1.00
  -4   5   8    6.10    3.40
   4  -5   8    0.90    0.60
  -4   5   8    3.10    3.10
   4  -5   8    1.60    0.60
   4  -5   8    0.90    0.50
  -4   5   8    1.60    1.10
   4   5   8    4.10    3.20
   4   5   8    0.40    2.20
   4  -5  -8   -0.10    0.70
  -4  -5   8    1.40    0.70
   4  -5  -8    0.70    0.70
   4   5   8    1.70    1.20
  -4  -6  -8   93.09    5.40
   4  -6   8   88.29    4.70
  -4   6   8   61.79   11.80
   4  -6   8   86.09    4.00
  -4   6   8   75.59   12.40
  -4   6   8   83.99    5.60
   4  -6   8   91.49    4.60
   4   6   8   82.29   14.20
  -4  -6   8   90.49    4.90
   4   6   8  103.19   14.60
   4  -6  -8   99.19    5.20
   4  -6  -8   87.89    5.50
   4   6   8   90.19    5.90
  -4   7   8    0.90    2.00
   4  -7   8    0.40    0.70
  -4   7   8   -0.50    1.00
   4  -7   8    0.40    0.70
  -4  -7  -8    1.40    1.10
  -4   7   8    0.90    3.00
   4   7   8    5.00    4.00
   4   7   8    1.10    1.30
   4   7   8   -1.00    2.30
  -4  -7   8    0.50    1.00
  -4  -7   8    2.20    1.20
   4  -7  -8    2.90    1.30
   4  -7  -8    2.00    1.10
   4  -8   8   38.90    3.00
  -4   8   8   32.40    3.80
  -4  -8  -8   43.10    3.70
   4  -8   8   41.90    3.20
  -4   8   8   44.40   10.20
  -4   8   8   57.99   14.80
   4  -8  -8   33.20    3.50
   4   8   8   30.90   10.40
  -4  -8   8   29.70    3.50
   4   8   8   41.50    4.60
   4   8   8   33.10    9.50
   4  -8  -8   42.00    3.60
  -4  -8   8   47.70    3.40
   4  -9   8    2.10    1.10
  -4  -9  -8    2.00    1.40
   4  -9   8    1.40    1.00
  -4   9   8   -0.50    1.10
  -4  -9  -8    0.10    1.10
   4   9   8    1.30    1.60
   4  -9  -8    3.90    1.70
  -4  -9   8    0.20    1.00
  -4 -10  -8   21.80    3.30
  -4  10   8   18.70    3.00
   4 -10   8   14.40    2.30
  -4 -10  -8   14.60    2.70
  -4 -10   8   21.50    2.90
   4 -10  -8   18.50    2.90
   4 -10  -8   20.90    3.40
  -4 -10   8   14.80    2.60
   4  10   8   14.90    2.90
  -4  11   8    1.20    1.30
   4 -11   8   -1.00    1.00
  -4 -11  -8   -0.20    1.50
   4  11   8    1.60    1.40
   4 -11  -8   -2.10    0.90
  -4 -11   8    2.00    1.60
  -4 -11   8    2.10    1.50
   4   0  -9   12.90    1.10
  -4   0   9   13.60    3.90
   4   0   9   14.40    2.00
   4   0   9   14.40    2.00
   4   0   9   15.20    5.50
  -4   0  -9   12.90    1.10
  -4   0   9   14.90    1.90
   4   0   9   11.50    4.50
   4   0   9   12.70    0.80
  -4   0   9    9.60    5.30
   4   0  -9   12.60    1.20
  -4  -1  -9   68.69    3.10
   4  -1   9   68.29    4.00
   4  -1   9   64.69    3.90
   4  -1   9   57.19    7.70
  -4   1   9   54.09    9.20
  -4   1   9   59.19    9.10
  -4   1   9   60.59    4.00
   4  -1   9   67.59    8.90
  -4  -1   9   58.39    7.10
   4  -1  -9   63.49    3.70
   4   1   9   62.09    4.20
   4   1   9   63.39    9.40
   4  -1  -9   65.79    3.60
  -4  -1   9   88.59   10.40
   4   1   9   71.09    4.40
  -4  -1   9   65.99    3.70
   4   1   9   60.29    9.70
   4  -2   9    8.60    1.60
  -4  -2  -9   10.90    1.20
   4  -2   9   10.00    3.20
   4  -2   9   10.00    1.50
  -4   2   9   20.40    5.70
   4  -2   9    9.50    2.60
  -4   2   9    8.60    3.50
  -4   2   9   10.20    1.80
  -4  -2  -9   11.20    0.80
  -4  -2   9   10.30    2.60
   4  -2  -9   13.20    1.70
  -4  -2   9    7.50    2.90
   4   2   9   14.80    4.90
   4   2   9   12.50    2.10
   4   2   9   11.30    2.00
  -4  -2   9   11.80    2.20
   4   2   9   13.70    5.20
   4  -3   9   49.00    3.00
   4  -3   9   42.50    2.70
   4  -3   9   53.59    2.30
   4  -3   9   48.90    2.50
  -4   3   9   34.80    7.30
   4  -3   9   46.50    5.40
   4  -3   9   45.50    3.90
  -4   3   9   49.99    9.50
  -4  -3  -9   52.69    3.00
  -4   3   9   45.70    3.60
  -4  -3  -9   47.80    2.50
   4   3   9   50.79    9.30
  -4  -3   9   41.90    5.30
   4   3   9   53.89    4.00
   4  -3  -9   50.89    2.40
   4   3   9   45.50    9.10
  -4  -3   9   48.40    2.60
  -4  -3   9   45.60    3.90
  -4  -4  -9    6.70    1.30
   4  -4   9    5.80    1.50
   4  -4   9    6.00    0.80
  -4   4   9    6.80    3.70
   4  -4   9    5.70    0.60
   4  -4   9    6.30    0.60
  -4   4   9    9.50    4.60
  -4   4   9    7.00    1.70
   4  -4   9    5.20    0.60
  -4  -4   9    5.60    0.70
   4  -4  -9    4.60    0.90
  -4  -4   9    5.20    0.60
   4   4   9    8.00    4.30
   4  -4  -9    6.00    1.40
   4   4   9    7.50    4.10
  -4  -4   9    5.80    0.60
   4   4   9    4.90    1.60
  -4   5   9   26.20    7.30
   4  -5   9   26.60    1.80
   4  -5   9   24.00    1.70
  -4  -5  -9   27.30    2.40
  -4   5   9   25.20    7.80
  -4   5   9   29.50    3.40
   4   5   9   18.10    6.50
   4  -5  -9   33.10    3.30
  -4  -5   9   26.00    1.80
   4  -5  -9   26.40    2.10
   4   5   9   34.90    3.90
   4   5   9   30.10    8.10
  -4   6   9    0.70    2.80
  -4   6   9    5.20    1.60
  -4   6   9    1.80    2.10
  -4  -6  -9    1.80    1.10
   4  -6   9    3.50    0.90
   4  -6   9    1.80    0.70
   4   6   9    1.00    1.30
   4   6   9    1.30    2.90
   4  -6  -9    2.00    1.10
   4  -6  -9    1.20    1.10
   4   6   9    6.60    4.40
  -4  -6   9    1.90    0.80
  -4   7   9   12.10    2.50
  -4   7   9    5.10    3.40
  -4   7   9   14.60    6.80
   4  -7   9   12.30    1.60
   4  -7   9   14.30    1.70
  -4  -7  -9   15.30    2.20
  -4  -7  -9   11.80    2.10
   4   7   9   13.10    2.70
  -4  -7   9   12.80    2.10
   4  -7  -9   10.20    2.50
   4   7   9    7.40    5.10
   4  -7  -9   11.10    1.80
  -4  -7   9   12.40    1.70
   4   7   9    6.80    4.40
  -4  -8  -9    0.90    1.40
   4  -8   9    1.70    1.00
  -4   8   9    1.00    1.30
  -4  -8  -9    1.90    1.30
   4  -8  -9   -0.60    0.80
  -4  -8   9    0.60    0.90
   4   8   9    1.70    1.60
  -4  -8   9    0.30    0.90
   4  -8  -9   -0.50    0.90
  -4  -9  -9    5.50    1.60
   4  -9   9    2.40    1.10
  -4  -9  -9    3.80    1.60
  -4   9   9    4.00    1.70
  -4  -9   9    5.60    1.60
  -4  -9   9    6.80    1.60
   4  -9  -9    4.30    1.70
   4   9   9    3.80    1.80
   4  -9  -9    4.90    1.60
  -4 -10  -9   -1.60    0.80
   4 -10   9   -1.20    0.80
  -4  10   9    0.70    1.40
  -4 -10  -9    1.20    1.40
  -4 -10   9   -0.70    0.90
  -4 -10   9   -1.60    0.90
   4  10   9    2.60    1.70
   4 -10  -9   -0.60    0.90
   4   0  10   12.10    4.30
   4   0 -10    7.70    0.90
  -4   0  10    8.10    4.00
   4   0  10    8.70    1.70
  -4   0 -10    8.70    0.90
  -4   0  10   10.00    3.50
   4   0 -10    9.00    0.90
   4   0  10   11.00    1.90
   4   0  10    7.60    3.90
  -4   0  10    8.70    1.50
  -4   1  10   46.20    8.00
   4  -1  10   57.29    3.80
   4  -1  10   66.39    9.10
  -4   1  10   63.99    4.10
   4  -1  10   69.59    4.10
  -4   1  10   52.09    9.40
   4  -1 -10   59.69    3.40
   4   1  10   60.49    9.40
  -4  -1  10   57.09    3.50
   4   1  10   62.79    4.30
   4   1  10   54.49    4.10
   4   1  10   75.29   11.50
  -4  -1  10   67.09    8.20
   4  -2  10    6.30    1.30
   4  -2  10    8.40    3.00
  -4   2  10    9.20    1.80
  -4  -2 -10    8.30    1.10
  -4   2  10   12.80    4.60
  -4   2  10   12.10    4.70
   4  -2  10    7.90    1.40
   4  -2 -10    8.00    1.70
  -4  -2  10    6.30    1.10
  -4  -2  10    8.60    2.40
   4   2  10    1.90    2.40
   4   2  10    9.40    4.20
   4  -2 -10    7.30    1.40
   4   2  10    8.40    1.80
   4   2  10    9.50    2.00
  -4   3  10   51.29    3.80
   4  -3  10   46.00    3.00
  -4  -3 -10   44.90    2.20
  -4   3  10   45.20    9.70
   4  -3  10   42.90    2.80
  -4  -3 -10   45.40    2.80
  -4   3  10   31.80    7.70
  -4  -3 -10   45.70    2.30
   4  -3  10   41.60    5.10
   4  -3  10   38.70    3.00
   4  -3 -10   50.89    3.30
   4   3  10   46.00    3.90
  -4  -3  10   43.80    4.00
  -4  -3  10   50.09    2.60
   4   3  10   40.30    8.50
  -4   4  10    4.50    1.40
   4  -4  10    4.40    0.50
  -4   4  10    0.10    2.10
   4  -4  10    5.20    0.90
  -4  -4 -10    6.00    1.30
   4  -4  10    5.00    0.60
   4  -4  10    5.90    1.10
  -4  -4 -10    3.20    0.80
  -4   4  10    0.90    2.00
   4  -4 -10    5.30    0.80
   4   4  10    8.60    4.50
   4   4  10    2.90    1.50
   4   4  10    3.20    3.20
   4  -4 -10    4.30    1.30
   4  -5  10   25.20    1.70
   4  -5  10   29.30    2.00
  -4  -5 -10   29.30    2.50
  -4   5  10   23.10    6.60
  -4   5  10   25.80    8.00
  -4  -5 -10   26.10    2.10
  -4   5  10   33.70    3.80
   4  -5 -10   24.20    1.90
   4   5  10   26.00    7.30
   4  -5 -10   29.20    3.10
   4   5  10   27.10    3.60
   4   5  10   23.30    7.50
  -4  -6 -10    3.60    1.30
   4  -6  10    2.40    0.80
  -4  -6 -10    2.00    1.00
  -4   6  10    4.20    4.30
  -4   6  10    3.80    5.00
   4  -6 -10    1.70    0.90
   4  -6 -10    2.50    1.20
  -4  -6  10    1.90    1.00
   4   6  10    4.00    4.60
  -4  -7 -10   15.10    2.40
   4  -7  10   12.70    1.80
  -4  -7 -10   16.00    2.20
  -4   7  10   12.70    2.50
   4  -7 -10   12.10    1.80
   4   7  10   13.90    2.70
   4  -7 -10   12.40    2.30
  -4  -7  10   11.20    2.00
  -4   8  10    1.30    1.30
  -4  -8 -10   -0.20    1.00
  -4  -8 -10    1.20    1.30
   4   8  10    1.50    1.50
  -4  -8  10   -0.30    1.10
   4  -8 -10   -1.10    0.90
   4  -8 -10    1.30    1.20
  -4  -9 -10    4.20    1.50
  -4  -9 -10    7.70    2.00
  -4   9  10    3.10    1.80
   4   9  10    3.50    1.80
   4  -9 -10    5.70    2.00
   4  -9 -10    4.90    1.60
  -4  -9  10    4.20    1.60
   4   0  11   83.89   11.80
   4   0  11  100.59    6.20
  -4   0  11   98.69   11.70
  -4   0  11  109.09    6.00
   4   0  11  104.09    6.40
   4   0 -11  124.99    5.20
  -4   0 -11  115.09    4.80
   4  -1  11  129.79    6.60
  -4   1  11   98.39   12.30
   4  -1  11   93.59   11.50
  -4   1  11  116.69    6.50
   4  -1  11  119.79    6.70
   4   1  11  120.49   15.00
   4   1  11  122.89    6.90
  -4  -1  11  111.89    9.70
   4   1  11  119.19    6.90
   4  -1 -11  119.99    5.70
  -4  -1  11  121.79    6.10
   4  -2  11   89.59    8.50
   4  -2  11   91.59    5.30
  -4   2  11   72.59   11.30
   4  -2  11   95.79    5.10
  -4  -2 -11   92.19    4.30
  -4   2  11   87.09    5.50
  -4  -2  11   89.89    4.60
   4  -2 -11   91.89    5.00
   4   2  11   91.39    5.90
   4  -2 -11   87.89    4.80
   4   2  11  112.49   14.70
  -4  -2  11   79.39    7.10
  -4   3  11   90.09    5.90
   4  -3  11   99.39    7.30
   4  -3  11  104.59    5.00
   4  -3  11   87.89    5.20
  -4  -3 -11   97.49    4.90
  -4   3  11   87.99   15.10
   4   3  11  102.79    6.40
   4   3  11   85.79   14.60
  -4  -3  11   89.89    6.40
   4  -3 -11  104.39    5.60
   4  -3 -11  108.39    5.60
  -4  -3  11   94.09    4.60
  -4  -4 -11   62.99    3.90
   4  -4  11   71.69    4.00
   4  -4  11   61.99    3.20
  -4  -4  11   66.09    3.10
   4  -4 -11   72.29    4.40
  -4  -5 -11   60.09    3.90
  -4   5  11   63.89    4.80
  -4  -5 -11   62.79    3.40
   4  -5 -11   59.99    4.30
   4   5  11   65.69    5.20
  -4   6  11   31.00    3.80
  -4  -6 -11   37.40    3.00
  -4  -6  11   33.60    2.80
   4   6  11   31.90    4.10
   4  -6 -11   30.10    2.70
  -4  -7 -11   34.40    2.80
  -4   7  11   32.60    4.00
   4   7  11   32.80    4.30
   4  -7 -11   36.30    3.90
  -4  -8 -11   19.30    2.90
  -4   8  11   16.60    2.80
  -4  -8 -11   16.00    2.60
   4  -8 -11   18.20    2.80
   4   8  11   12.10    2.70
  -4  -9 -11   13.90    2.70
  -4   9  11   12.00    2.50
   4  -9 -11   15.90    2.90
   4   9  11   19.30    3.30
  -4   0  12   42.60    3.30
   4   0  12   49.99    3.80
   4  -1  12   83.09    5.20
  -4  -1 -12   89.09    4.30
   4  -1  12   88.09    5.50
  -4  -1  12   91.19    4.90
   4   1  12   70.39    6.10
   4  -1 -12   87.79    4.20
   4  -2  12   40.50    3.00
  -4   2  12   45.20    3.70
   4  -2  12   42.80    3.40
   4  -2  12   33.70    6.30
   4  -2 -12   45.50    2.90
   4   2  12   45.50    4.50
  -4  -2  12   34.70    6.20
  -4  -2  12   42.50    2.70
   4  -3  12   65.89    3.80
  -4  -3 -12   65.69    3.60
  -4   3  12   75.39    5.10
   4  -3  12   55.49    6.80
   4  -3  12   63.59    4.70
  -4  -3  12   69.19    5.20
   4  -3 -12   61.29    4.10
   4   3  12   88.99    5.70
  -4  -3  12   64.29    3.40
   4  -3 -12   67.09    4.20
  -4  -4 -12   34.60    2.50
   4  -4  12   30.90    3.30
  -4   4  12   39.20    4.20
   4  -4  12   32.10    1.90
   4  -4 -12   29.50    2.70
  -4  -4  12   33.30    1.80
   4   4  12   29.80    4.10
  -4  -5 -12   43.80    3.10
  -4   5  12   39.60    4.30
   4   5  12   33.40    4.20
  -4   6  12   13.70    2.70
  -4  -6 -12   18.90    2.40
   4  -6 -12   20.20    2.80
   4   6  12   21.10    3.50
  -4  -7 -12   19.90    2.70
  -4   7  12   23.10    3.40
   4  -7 -12   23.20    3.10
   4   7  12   20.10    3.50
  -4  -8 -12   10.00    2.20
  -4   8  12   14.40    2.80
   4   8  12    9.50    2.60
   4  -8 -12   10.50    2.70
   4   0  13  273.57   13.20
  -4   0  13  276.07   12.80
   4  -1  13    3.70    1.20
  -4   1  13    4.10    1.30
   4   1  13    3.30    1.50
  -4  -1  13    3.90    1.10
  -4   2  13  262.07   12.50
  -4  -2  13  258.17   11.90
   4  -2 -13  242.28   11.10
   4  -3  13    2.60    0.90
  -4   3  13    3.40    1.50
   4  -3 -13    3.70    1.20
   4   3  13    7.40    2.00
  -4  -3  13    1.40    0.90
   4  -3 -13    0.80    0.90
   4  -4  13  183.68    7.60
   4   4  13  181.48   10.30
   4  -4 -13  183.28    9.10
   4  -4 -13  154.88    9.50
  -4  -4  13  184.28    7.50
  -4   5  13    0.90    1.30
   4  -5 -13    1.50    1.10
   4   5  13    2.60    1.60
   4  -5 -13    1.20    1.20
  -4   6  13   74.09    7.00
   4   6  13  111.09    8.70
   4  -6 -13  105.79    6.20
  -4   7  13   -0.20    1.20
   4  -7 -13    0.70    1.20
   4   7  13    3.20    1.80
  -4   0  14   28.40    3.00
   4   0  14   24.30    3.10
  -4   1  14    2.40    1.20
   4  -1  14    4.10    1.30
  -4  -1  14    2.80    1.00
   4   1  14    3.20    1.40
   4  -2  14   22.40    2.40
  -4   2  14   21.80    2.90
  -4  -2  14   28.00    2.10
   4   2  14   25.20    3.40
  -4  -3 -14    2.60    1.10
   4  -3  14    3.50    0.90
  -4   3  14    0.70    1.00
  -4  -3  14    2.00    0.70
   4   3  14    2.20    1.40
   4  -3 -14    1.90    1.50
  -4   4  14   14.60    2.80
   4  -4 -14   16.80    2.20
   4  -4 -14   17.50    2.30
   4   4  14   19.60    5.10
  -4   5  14    2.40    1.40
   4  -5 -14    2.00    1.20
   4  -5 -14    0.60    1.10
   4   5  14    0.20    1.30
  -4   0  15    3.50    1.40
   4   0  15    5.20    1.80
  -4   1  15   10.40    2.40
  -4  -1  15   19.70    2.20
   4   1  15   25.10    3.90
  -4   2  15    5.90    1.70
   4  -2  15    3.30    1.10
  -4  -2  15    3.80    1.00
   4   2  15    6.30    1.90
   4  -3  15   19.10    2.30
  -4   3  15   20.10    3.00
   4   3  15   13.40    2.80
  -4  -3  15   18.40    1.50
  -5   0   0   -0.50    2.80
   5   0   0   -0.10    0.20
  -5   0   0   -0.20    1.20
   5   0   0    0.00    0.10
  -5   0   0   -0.10    0.10
  -5   0   0    0.00    0.10
  -5   0   0    0.30    0.40
   5   0   0    0.00    3.20
   5   0   0    0.30    0.20
  -5   0   0    0.10    0.10
   5   0   0    0.40    0.10
   5   0   0   -0.40    1.20
  -5   0   0    0.10    0.20
   5  -1   0    0.20    0.10
   5   1   0    0.10    0.20
  -5  -1   0    0.20    0.40
   5  -1   0    1.30    0.70
  -5   1   0    0.60    0.20
  -5  -1   0    0.50    0.20
  -5   1   0    0.10    0.10
  -5  -1   0    0.60    3.80
  -5   1   0    0.00    0.30
  -5   1   0    0.90    0.30
   5   1   0    0.40    1.50
   5   1   0    0.20    0.20
   5   1   0   -0.10    0.30
   5  -1   0    0.00    0.10
   5   1   0    0.30    0.10
  -5  -1   0    0.30    0.20
  -5   1   0    5.60    4.80
  -5   1   0   -0.40    1.30
   5   1   0    4.90    4.40
   5  -1   0    0.70    0.30
   5  -1   0    2.90    3.60
  -5  -1   0    0.30    1.60
  -5  -1   0    0.10    0.10
   5  -1   0    0.70    1.70
   5   2   0    0.00    0.10
   5  -2   0    0.10    0.20
  -5   2   0    0.40    0.50
  -5   2   0    0.80    0.40
  -5   2   0   -6.80    5.10
  -5   2   0   -1.10    1.80
  -5  -2   0   -0.70    2.10
  -5  -2   0   -0.30    0.20
   5   2   0    3.10    5.90
   5  -2   0    0.00    0.20
   5  -2   0    0.60    1.90
   5  -2   0   -0.10    0.40
  -5  -2   0   -0.30    0.10
   5  -2   0   -0.10    0.20
   5   2   0   -0.80    1.80
  -5  -2   0    0.20    4.60
  -5   2   0    0.30    0.20
   5  -2   0   -1.00    4.00
  -5   2   0    0.20    0.20
  -5  -2   0    0.20    0.20
   5   2   0    0.00    0.10
   5  -3   0    2.00    3.30
  -5  -3   0    0.00    0.20
  -5   3   0    0.50    0.30
  -5   3   0    3.10    2.80
  -5  -3   0    3.10    3.10
  -5   3   0    0.20    0.30
   5  -3   0    0.10    0.70
  -5  -3   0    0.20    0.70
   5  -3   0    0.40    6.50
  -5  -3   0    5.30    6.80
   5  -3   0    0.10    0.20
  -5   3   0   -0.20    0.20
   5   3   0    1.90    8.10
   5   3   0    0.20    0.20
   5   3   0    0.30    0.30
   5   3   0    0.10    0.20
   5  -3   0    0.20    0.30
  -5   3   0    0.30    0.60
   5  -3   0    0.30    0.30
   5  -4   0   -0.50    3.80
  -5   4   0    0.30    0.30
  -5  -4   0   -0.20    0.50
   5   4   0   -3.40    3.20
   5  -4   0    0.50    0.30
  -5   4   0    0.20    0.60
   5   4   0    0.00    0.50
   5   4   0    0.20    0.40
   5  -4   0    0.30    0.90
   5  -4   0    0.00    0.40
  -5   4   0   -1.10    3.20
   5  -4   0    0.40    0.40
  -5  -4   0    1.10    4.40
  -5   5   0    0.20    0.30
   5  -5   0    0.70    0.60
  -5  -5   0    0.50    0.60
   5  -5   0   -0.20    5.40
  -5  -5   0    0.30    0.90
   5   5   0   -0.80    0.50
   5   5   0   -0.10    0.50
   5   5   0    2.80    4.90
   5  -5   0    0.60    1.10
  -5  -5   0    0.30    5.20
   5  -5   0    1.60    0.70
   5  -5   0    0.00    0.30
  -5  -6   0    0.70    0.70
   5  -6   0   -0.10    0.40
  -5   6   0    0.80    1.40
   5  -6   0   -0.10    0.50
  -5   6   0   -0.50    0.40
   5   6   0    0.30    0.50
  -5  -6   0   -1.10    0.60
   5  -6   0    0.30    0.60
   5   6   0   -0.80    0.60
  -5   6   0    0.20    0.40
  -5   7   0    2.20    2.90
  -5   7   0   -0.20    0.30
   5   7   0    0.30    1.40
   5   7   0    0.20    0.60
  -5   7   0   -0.40    0.80
  -5  -7   0    0.30    0.80
   5  -7   0   -0.60    0.50
   5  -7   0    0.80    0.90
  -5   8   0    1.20    1.60
   5  -8   0   -0.20    0.60
  -5   8   0   -1.20    0.50
   5  -8   0   -0.30    0.80
   5  -8   0    0.00    0.70
   5   8   0    0.00    1.10
  -5   8   0   -0.30    0.40
   5   8   0   -0.90    1.10
  -5  -8   0   -0.20    0.80
   5   8   0    0.00    0.60
   5  -9   0   -0.70    0.90
  -5   9   0   -0.20    0.40
  -5   9   0    0.60    1.60
  -5  -9   0    0.90    1.10
   5   9   0   -0.70    1.20
   5  -9   0    0.40    0.90
   5   9   0    0.80    0.80
   5 -10   0   -0.30    1.20
   5  10   0    0.10    1.40
  -5  10   0    3.00    2.50
  -5 -11   0    0.40    1.30
   5 -11   0   -1.10    1.00
   5 -11   0   -1.70    0.80
  -5 -12   0   -0.80    1.20
   5 -12   0   -3.40    0.80
   5 -12   0    0.00    1.20
  -5 -12   0   -1.50    1.00
   5   0   1  300.37   24.40
   5   0  -1  302.47   18.20
  -5   0  -1  333.37   18.90
   5   0  -1  359.36   25.20
  -5   0  -1  337.47   24.50
  -5   0  -1  322.27   14.90
  -5   0   1  282.57   27.20
  -5   0   1  314.77   18.10
  -5  -1  -1   -0.50    3.90
  -5  -1  -1    1.60    0.40
  -5  -1  -1    1.40    2.30
   5   1  -1    1.90    0.30
  -5   1   1    2.50    0.90
   5   1  -1   -1.00    3.50
   5  -1   1   -1.00    3.30
   5   1  -1    2.10    0.40
   5   1  -1    1.00    1.50
  -5   1   1    1.10    5.20
  -5  -1  -1    4.00    0.50
   5  -1   1    1.80    0.30
   5  -1   1    1.30    0.60
  -5  -1  -1    2.00    1.00
   5  -1   1    1.20    1.30
  -5   1   1    2.00    0.40
  -5   1   1    3.20    2.40
   5   1  -1    2.50    0.40
   5  -1   1    2.20    0.40
  -5   1   1    1.90    0.40
   5  -1   1    2.40    0.40
   5  -1   1    2.40    0.30
  -5   1   1    1.90    0.40
   5   1   1    2.30    0.40
  -5  -1   1    1.90    0.70
  -5  -1   1    2.40    0.40
  -5   1  -1    1.70    0.30
   5   1   1    2.40    1.00
   5  -1  -1    2.20    0.40
   5  -1  -1    2.10    0.40
  -5  -1   1    2.30    0.30
  -5   1  -1   -0.10    3.00
   5  -1  -1    2.50    4.20
  -5  -1   1    2.10    0.40
   5   1   1    2.20    0.40
  -5   1  -1    3.30    0.40
   5  -1  -1    1.60    0.30
  -5   1  -1    1.80    0.40
  -5  -1   1    6.30    4.20
  -5   1  -1    1.00    0.60
   5  -1  -1    2.40    2.60
   5   1   1    2.10    0.40
  -5  -1   1    1.70    1.60
  -5   1  -1    2.20    0.30
   5  -1  -1    1.80    0.40
   5   1   1    1.20    2.20
   5   1   1    6.40    6.50
  -5   1  -1    2.80    1.70
   5  -1  -1    1.20    0.80
  -5   2   1  184.88   14.90
  -5  -2  -1  181.48   25.60
   5   2  -1  181.88   12.80
   5   2  -1  203.58   10.40
  -5  -2  -1  186.38    8.50
  -5  -2  -1  225.78   11.80
   5  -2   1  198.88   10.00
   5   2  -1  194.48   19.60
  -5  -2  -1  175.08    8.70
  -5   2   1  136.19   23.00
  -5  -2  -1  201.88   16.90
   5  -2   1  158.38   16.50
   5  -2   1  172.28   12.90
  -5   2   1  205.48   10.90
  -5   2  -1  196.68   12.70
  -5   2  -1  208.38    8.60
  -5  -2   1  186.98    8.10
  -5   2  -1  208.48    9.70
   5  -2  -1  195.98    8.30
   5   2   1  204.18   11.10
  -5   2  -1  194.88    8.10
  -5  -2   1  194.88    8.20
  -5  -2   1  196.58   18.00
   5   2   1  189.78    8.30
   5   2   1  193.48   15.60
   5   2   1  175.98   27.40
   5  -2  -1  236.28   17.70
   5  -2  -1  260.97   25.70
  -5   2  -1  201.88   19.30
   5  -2  -1  198.58   11.30
   5  -2  -1  197.78    8.30
  -5  -2   1  186.08   13.70
  -5  -2   1  189.18   10.00
  -5  -3  -1    4.40    1.90
  -5   3   1    1.50    1.10
   5   3  -1    2.70    1.00
   5  -3   1    3.50    0.50
  -5   3   1    1.80    0.50
   5  -3   1    1.80    1.00
  -5  -3  -1    2.60    4.20
   5   3  -1    3.60    0.50
   5  -3   1    4.70    3.10
   5  -3   1    3.60    0.70
   5  -3   1    3.80    0.70
  -5   3   1   -0.40   10.10
   5   3  -1    6.90    6.10
   5   3  -1    6.20    3.30
  -5   3   1    3.00    0.70
  -5   3   1    7.50    4.20
   5   3  -1    2.60    0.40
  -5  -3  -1    3.30    0.60
  -5   3   1    2.20    0.50
   5  -3   1   10.00    4.80
  -5  -3  -1    1.00    8.90
  -5   3  -1    2.50    0.60
  -5   3  -1    3.00    0.40
  -5  -3   1   15.90    7.30
   5   3   1    2.50    0.60
   5  -3  -1    2.70    0.60
  -5   3  -1    2.50    7.10
   5  -3  -1   -5.40    6.90
   5   3   1    4.70    1.70
   5  -3  -1    3.60    0.70
  -5  -3   1    2.10    0.50
   5  -3  -1    3.60    4.10
  -5  -3   1    5.20    1.70
  -5  -3   1    0.50    2.50
   5  -3  -1    2.90    0.70
  -5   3  -1    2.80    0.60
   5   3   1    2.30    0.60
   5   3   1    3.70    4.10
   5   3   1   -2.60    8.90
  -5   3  -1    7.60    3.00
  -5   3  -1    2.50    1.00
   5  -3  -1    1.80    1.30
  -5  -4  -1   77.19    7.20
  -5  -4  -1   65.99   13.30
   5  -4   1   63.79   10.80
   5  -4   1   68.59    3.30
   5   4  -1   71.09    5.30
   5  -4   1   69.69    3.60
   5   4  -1   81.69   10.70
  -5  -4  -1   64.89    3.70
  -5   4   1   63.69    3.40
   5  -4   1   66.19    5.80
  -5   4   1   59.99   11.50
   5   4  -1   71.09    3.40
  -5   4   1   66.99    6.20
   5  -4   1   70.79    3.70
   5   4   1   75.59    3.60
  -5   4  -1   82.59    8.80
   5  -4  -1   70.09    3.60
  -5  -4   1   63.99    5.80
  -5   4  -1   68.19    3.10
  -5  -4   1   65.29    3.30
  -5   4  -1   78.09    5.30
   5   4   1   68.59    3.70
   5  -4  -1   66.59    3.70
  -5  -4   1   43.20    9.00
   5  -4  -1   72.59   13.80
   5  -4  -1   63.19    3.70
   5  -4  -1   58.79    7.60
   5  -5   1    4.50    0.80
   5  -5   1    6.80    1.20
  -5   5   1    5.70    0.90
  -5  -5  -1    1.40    1.80
   5   5  -1    5.40    1.80
   5  -5   1    5.30    1.10
  -5  -5  -1    5.40    1.20
  -5   5   1   -1.60    4.70
  -5  -5  -1    9.70    7.40
  -5   5   1    4.40    2.10
   5   5  -1    4.80    0.80
   5  -5   1    4.80    2.20
   5   5  -1   -1.80    3.80
   5  -5   1    4.00    5.50
  -5   5  -1    6.10    0.70
   5  -5  -1    4.10    1.00
  -5   5  -1   11.10    5.20
  -5  -5   1    3.20    0.80
  -5   5  -1    4.40    1.80
   5   5   1    4.60    1.00
   5  -5  -1    4.90    0.90
  -5  -5   1   18.40    7.20
  -5  -5   1    6.40    2.20
   5  -5  -1    1.10    7.20
   5  -5  -1    2.60    1.90
   5  -5  -1    4.80    1.00
  -5  -6  -1   18.00    4.80
   5   6  -1   17.20    1.50
  -5   6   1   22.40    5.20
   5   6  -1   16.10    3.20
   5  -6   1   19.10    2.30
  -5  -6  -1   17.40    2.20
   5  -6   1   19.60    1.60
  -5   6   1   22.40    4.70
   5  -6   1   19.00    2.10
  -5   6   1   20.60    1.60
   5   6   1   21.50    2.20
  -5  -6   1   18.50    2.30
  -5   6  -1   16.00    3.20
  -5   6  -1   12.50    3.40
  -5   6  -1   16.40    1.20
   5  -6  -1   18.20    2.20
   5   6   1   14.40    3.70
   5  -6  -1   20.00    2.00
   5  -6  -1   18.30    2.20
  -5  -6   1   17.60    4.00
  -5  -7  -1    5.10    3.00
   5   7  -1    2.80    0.80
   5   7  -1    2.90    1.60
   5  -7   1    4.20    1.00
   5  -7   1    2.30    1.00
   5  -7   1    3.90    1.30
  -5   7   1    4.50    2.70
  -5   7   1    1.70    1.80
  -5  -7  -1    4.50    1.30
  -5  -7   1    5.60    1.50
   5   7   1    5.00    1.20
  -5   7  -1    2.80    1.90
  -5   7  -1    3.00    1.60
  -5   7  -1    4.30    0.70
   5  -7  -1    2.70    1.10
   5   7   1    2.10    1.80
   5  -7  -1    4.70    1.30
  -5  -8  -1    4.00    1.40
   5  -8   1    2.60    1.30
   5   8  -1    4.30    0.90
   5   8  -1    3.70    2.00
  -5   8   1   -0.10    1.20
  -5   8   1    4.60    2.70
   5   8  -1    4.00    2.40
   5  -8   1    1.70    1.10
  -5   8   1    3.80    0.90
   5  -8   1    5.40    1.10
  -5   8  -1    3.90    1.80
   5   8   1    4.20    1.20
  -5   8  -1    2.50    2.10
   5   8   1    6.90    3.20
   5  -8  -1    3.80    1.30
   5  -8  -1    4.50    1.50
  -5  -8   1    5.00    1.40
  -5   8  -1    2.70    0.60
   5   8   1    1.10    1.90
  -5   9   1    1.30    2.10
  -5  -9  -1    1.70    1.30
   5   9  -1    2.20    1.70
   5  -9   1    3.00    1.40
   5   9  -1    2.60    0.80
  -5   9   1    2.70    0.90
   5  -9   1    0.60    1.10
  -5  -9   1    0.20    1.00
   5  -9  -1    2.60    1.10
   5   9   1    1.10    0.80
   5   9   1    3.40    2.40
  -5   9  -1    4.90    2.40
  -5   9  -1    1.60    0.70
   5  -9  -1    0.70    1.10
   5  10  -1    0.10    1.10
   5 -10   1    1.30    1.30
  -5 -10  -1    2.00    1.40
   5 -10   1    1.30    1.60
  -5  10   1    1.30    0.70
  -5  10   1    0.80    2.40
   5 -10  -1    2.70    1.50
   5  10   1   -0.20    2.10
   5 -10  -1    0.80    1.40
  -5  10  -1    2.30    1.90
   5  10   1    0.90    0.90
   5 -11   1    0.40    1.20
  -5 -11  -1    0.40    1.30
   5 -11   1    0.80    1.20
   5 -11  -1    0.50    1.30
  -5 -11   1   -0.70    1.10
   5 -11  -1    3.40    1.60
  -5 -12  -1   -0.30    1.30
   5 -12   1    0.20    1.30
   5 -12   1   -0.90    1.00
  -5 -12  -1    0.40    1.30
  -5 -12   1    0.50    1.50
  -5 -12   1    1.60    1.50
   5 -12  -1    0.00    1.30
   5 -12  -1   -0.20    1.30
   5   0  -2   -0.20    0.30
  -5   0  -2    0.20    0.20
   5   0  -2    0.00    0.20
  -5   0   2    0.30    0.20
  -5   0  -2    0.20    0.50
   5   0   2    1.10    2.00
   5   0   2    0.00    0.20
   5   0  -2    0.40    0.20
   5   0   2   -3.20    5.10
   5   0  -2    0.20    0.20
  -5   0  -2    0.90    4.20
  -5   0   2    0.10    0.20
  -5   0   2    0.40    0.20
  -5   0  -2    0.50    0.20
  -5   0   2    0.00    1.80
  -5   0  -2    1.60    2.10
  -5   0   2   -8.80    4.50
  -5   0   2    0.20    0.10
   5   0  -2    0.50    5.90
   5   0  -2    0.10    0.20
   5   0  -2    0.30    1.80
   5   0   2    0.20    0.20
  -5   0   2    0.10    0.40
   5   0   2    0.00    0.40
   5   0   2    0.50    0.20
   5  -1   2  170.88    8.70
  -5  -1  -2  192.18   10.70
   5   1  -2  172.98   16.40
  -5   1   2  170.08   14.00
  -5   1   2  176.28    9.90
   5  -1   2  180.78   11.90
  -5  -1  -2  187.08   15.80
  -5  -1  -2  169.48    7.30
  -5   1   2  141.19   23.70
  -5   1   2  165.98    7.30
   5   1  -2  176.48    7.30
   5  -1   2  150.18   19.50
  -5  -1  -2  187.38    7.30
  -5  -1  -2  183.78   25.30
  -5   1   2  178.08    7.50
  -5  -1   2  168.58    7.20
  -5   1  -2  166.68    7.00
  -5  -1   2  165.28   11.40
  -5  -1   2  177.58    7.30
   5  -1  -2  181.48   24.90
   5  -1  -2  160.98   14.80
   5   1   2  176.48   14.60
   5   1   2  169.38    7.40
  -5  -1   2  157.98   19.60
  -5   1  -2  172.28    7.30
  -5  -1   2  175.58    8.70
   5   1   2  166.88    7.40
  -5   1  -2  184.28   12.60
  -5   1  -2  175.98    9.10
   5   1   2  199.68   28.40
   5   1   2  181.48   10.10
   5  -1  -2  168.28    7.30
   5  -1  -2  178.98    7.40
  -5   1  -2  169.28    7.10
   5  -1  -2  183.48   10.50
  -5   2   2    0.40    0.30
  -5  -2  -2   -2.20    3.80
  -5   2   2    0.70    9.30
  -5  -2  -2    0.30    0.30
   5  -2   2   -0.40    4.40
  -5  -2  -2    0.10    0.20
  -5   2   2   -0.20    0.20
  -5   2   2    2.40    2.70
  -5  -2  -2    0.70    0.80
   5  -2   2    0.20    0.20
   5   2  -2    0.20    0.40
  -5  -2  -2    0.00    0.20
  -5   2   2   -0.30    0.40
   5  -2   2    0.40    1.60
   5   2  -2    0.20    1.50
   5  -2   2    1.20    0.60
   5   2  -2   -4.10    4.10
   5  -2   2    0.30    0.20
   5   2  -2    0.10    0.10
   5  -2   2    0.20    0.20
  -5  -2  -2    1.80    8.40
   5  -2   2    0.10    0.20
   5  -2  -2   -0.40    3.30
  -5   2  -2    0.20    0.10
  -5  -2   2   -1.20    1.70
   5   2   2    0.30    3.90
  -5  -2   2    0.30    0.20
   5  -2  -2    0.30    0.30
   5  -2  -2   -0.30    0.20
  -5  -2   2   -0.30    3.40
  -5   2  -2    3.80    4.30
  -5  -2   2    0.40    0.50
   5  -2  -2   -0.20    0.60
   5  -2  -2    1.70    7.20
   5   2   2   -9.90   10.30
  -5   2  -2   -0.10    0.20
  -5  -2   2    0.60    0.20
   5  -2  -2   -0.20    0.10
   5   2   2    0.40    0.80
   5   2   2    1.10    0.40
  -5   2  -2   -1.00    1.50
  -5  -2   2    0.00    0.20
   5   2   2   -0.10    0.20
  -5   2  -2    0.00    0.30
   5  -3   2   98.29    4.50
   5  -3   2   95.59    4.70
   5   3  -2  109.79   17.70
   5   3  -2  103.89    5.80
  -5  -3  -2  108.59    4.80
  -5   3   2   94.39    4.60
  -5   3   2  101.99    7.90
  -5  -3  -2  125.89   17.90
   5  -3   2   97.49    4.20
   5  -3   2   97.59    6.10
  -5  -3  -2   99.69    4.90
   5   3  -2  100.69    8.50
   5   3  -2   98.89    4.20
  -5  -3  -2   99.29    8.30
  -5   3   2   70.79   22.80
  -5  -3  -2   76.29   20.30
   5  -3   2  101.09    9.30
  -5   3   2  104.99   15.10
   5  -3  -2   77.29    7.70
   5  -3  -2   94.09    4.70
   5  -3  -2  100.59    4.80
   5  -3  -2   78.29   21.10
  -5  -3   2  100.89    6.30
  -5   3  -2  103.99    8.40
  -5   3  -2  102.89    4.20
  -5   3  -2  129.99   18.70
  -5  -3   2  107.29   10.00
   5   3   2   99.49    4.80
   5  -3  -2   96.19    4.70
   5   3   2   73.09   13.00
  -5   3  -2  102.99    4.70
  -5   3  -2   94.69    4.50
   5  -3  -2   84.99   15.00
   5   3   2   96.99    4.90
   5   3   2  106.59    8.10
  -5   3  -2   95.69    5.60
  -5  -3   2  100.99   14.20
  -5  -3   2   92.49    4.60
  -5  -3   2   93.29    4.30
  -5  -3   2   99.69    4.30
   5   3   2  100.39   28.50
  -5  -4  -2    1.80    0.70
  -5   4   2    3.40    0.70
   5  -4   2    3.80    3.40
  -5   4   2    2.50    1.70
   5  -4   2    2.80    0.70
   5  -4   2    3.20    1.40
   5  -4   2    3.10    0.50
  -5   4   2   -3.20    4.60
  -5  -4  -2   -0.20    1.00
  -5  -4  -2    6.20    6.20
   5  -4   2    2.00    0.60
  -5  -4   2    2.70    1.30
  -5   4  -2    2.90    0.60
   5  -4  -2    3.90    2.30
   5   4   2    1.30    1.40
   5   4   2    2.20    0.70
   5  -4  -2    3.40    0.90
  -5  -4   2   -0.20    3.50
   5   4   2    1.90    0.60
   5   4   2   -3.30    4.80
  -5   4  -2    1.40    2.40
   5  -4  -2    1.90    0.60
  -5   4  -2    1.10    0.70
   5  -4  -2    4.10    6.30
   5  -4  -2    1.90    0.70
  -5  -4   2    2.20    0.50
   5  -5   2   42.00    2.30
   5   5  -2   40.60    7.30
  -5  -5  -2   48.60    7.60
   5  -5   2   37.60    5.00
   5  -5   2   42.00    2.80
   5  -5   2   45.10    9.30
  -5   5   2   39.80   11.20
  -5   5   2   54.99    7.70
  -5  -5  -2   50.89   14.70
   5  -5   2   43.20    2.70
   5   5  -2   39.10    3.60
  -5   5   2   39.30    2.60
  -5  -5  -2   41.60    2.90
   5  -5  -2   40.20    2.80
  -5   5  -2   38.20    3.50
   5   5   2   58.09   13.30
   5  -5  -2   40.30    2.80
   5   5   2   47.20    3.00
   5   5   2   33.90    6.00
  -5  -5   2   44.90    5.60
  -5   5  -2   39.00    6.60
  -5  -5   2   49.20   10.30
  -5  -6  -2    7.00    1.40
   5  -6   2    5.90    0.90
  -5   6   2    4.20    2.80
   5  -6   2    7.20    1.50
  -5   6   2    9.40    3.40
  -5   6   2    5.20    1.10
   5  -6   2    6.10    1.20
  -5  -6  -2   11.50    4.10
   5   6  -2    5.90    1.70
   5   6   2    5.80    1.30
  -5  -6   2    3.50    1.80
  -5   6  -2    6.90    1.70
  -5   6  -2    2.30    1.60
  -5  -6   2    6.60    1.40
   5  -6  -2    3.50    1.00
   5   6   2    4.40    2.40
   5  -6  -2    5.40    1.30
  -5  -7  -2   16.10    2.40
  -5   7   2   10.70    3.80
   5  -7   2   17.10    2.20
   5   7  -2   18.90    3.20
   5  -7   2   16.80    1.50
  -5   7   2   19.50    2.00
   5  -7   2   16.00    2.30
   5   7   2   19.40    2.30
  -5  -7   2   18.10    2.40
  -5   7  -2   15.50    2.90
   5  -7  -2   19.70    2.50
  -5   7  -2   17.30    3.70
   5   7   2   15.10    4.30
   5  -7  -2   16.10    2.30
   5  -8   2    4.60    1.00
  -5   8   2    4.40    1.10
   5   8  -2    6.20    2.40
  -5   8   2    2.80    2.40
   5  -8   2    4.20    1.30
  -5  -8  -2    6.30    1.70
   5   8  -2    6.10    0.90
   5   8  -2    4.50    1.80
  -5   8   2    3.40    2.40
   5  -8   2    4.60    1.40
  -5   8  -2    4.10    1.60
  -5  -8   2    2.60    1.40
   5   8   2    5.30    2.90
  -5   8  -2    4.30    0.60
  -5   8  -2    4.10    2.00
   5   8   2    3.40    2.90
   5   8   2    6.20    1.40
   5  -8  -2    4.20    1.50
   5  -8  -2    5.60    1.50
   5  -9   2    1.90    1.20
   5   9  -2    4.00    1.70
   5  -9   2    2.30    1.30
  -5   9   2    6.40    3.80
  -5  -9  -2    3.90    1.50
  -5   9   2    4.60    1.20
   5  -9  -2    5.60    1.70
  -5   9  -2    6.90    2.50
  -5  -9   2    4.70    1.50
   5  -9  -2    4.50    1.70
   5   9   2    6.60    3.50
   5   9   2    4.60    1.30
   5  10  -2    3.30    1.60
   5 -10   2    2.70    1.80
  -5  10   2    3.20    1.00
   5 -10   2    3.90    1.50
  -5 -10  -2    5.70    1.70
   5 -10  -2    4.60    1.70
  -5  10  -2    2.80    1.70
   5  10   2    3.40    1.30
   5 -10  -2    3.20    1.50
   5 -11   2    0.30    1.20
   5 -11   2    3.60    1.70
  -5 -11  -2    3.00    1.70
   5 -11  -2    1.10    1.40
  -5 -11   2    0.40    1.40
   5 -11  -2    2.80    1.50
   5 -12   2    2.50    1.70
   5 -12   2    0.70    1.40
  -5 -12  -2    1.80    1.60
  -5 -12  -2    1.80    1.70
  -5 -12   2    2.70    1.70
   5 -12  -2   -0.20    1.10
  -5 -12   2    2.30    1.60
   5 -12  -2    0.70    1.40
  -5   0   3 2410.56  128.29
   5   0   3 2721.63  114.39
  -5   0   3 2739.53  113.99
   5   0  -3 2676.53  126.39
  -5   0  -3 2658.93  116.29
   5   0   3 2557.54  130.69
  -5   1   3    6.20    0.80
   5  -1   3    8.20    0.60
   5  -1   3    7.60    1.60
   5  -1   3    8.10    0.70
  -5  -1  -3    6.40    0.60
   5   1  -3    6.40    1.70
  -5  -1  -3    5.40    2.00
   5   1  -3    7.50    0.80
   5  -1   3   -1.00    5.80
   5  -1   3    8.30    0.70
  -5   1   3    9.60    2.50
  -5  -1  -3    8.20    0.80
   5   1  -3   10.70    3.90
  -5  -1  -3    5.20    5.20
  -5   1   3    9.20    1.00
  -5  -1  -3    7.50    0.90
   5   1  -3    6.40    0.50
  -5   1   3    6.90    0.70
   5   1  -3    8.10    5.00
   5   1  -3    6.70    0.70
  -5  -1  -3    8.80    9.20
  -5   1   3   16.00   11.10
  -5   1   3    9.40    3.90
   5  -1   3   11.60    3.70
  -5  -1   3    8.00    0.90
  -5  -1   3    6.80    0.60
   5   1   3    8.90    1.10
   5  -1  -3   -1.70    7.00
   5  -1  -3    5.40    2.00
   5   1   3   26.20   13.50
   5  -1  -3    9.90    1.10
  -5  -1   3    8.20    3.00
  -5  -1   3    9.40    1.80
   5  -1  -3    7.30    0.70
   5   1   3    5.00    1.80
  -5  -1   3    6.90    0.60
  -5  -1   3    6.80    0.60
  -5   1  -3    7.20    0.70
  -5  -1   3   15.10    7.70
   5   1   3    0.90    3.60
  -5   1  -3    7.30    3.10
  -5   1  -3    9.60    6.30
   5   1   3    8.00    1.20
  -5   1  -3    6.40    0.50
   5  -1  -3    8.10    1.00
   5  -1  -3    8.20    5.10
   5   1   3    8.30    0.90
  -5   1  -3    9.10    2.00
   5  -1  -3   10.40    1.20
  -5   2   3 2134.69  104.39
   5   2  -3 2114.29   89.89
  -5   2   3 2292.57  124.09
   5   2  -3 1954.20   95.79
  -5  -2  -3 2024.70  115.99
  -5  -2  -3 2160.98  100.69
   5  -2   3 2211.58   99.89
   5  -2   3 2013.60   87.99
   5  -2  -3 1991.00   99.39
   5  -2  -3 2094.59  116.59
  -5   2  -3 2140.09   96.19
   5   2   3 2123.19   98.39
   5   2   3 1939.61  118.89
  -5  -2   3 2062.89   88.59
  -5   2  -3 2157.08   90.39
  -5  -2   3 2207.38  100.29
   5  -3   3    9.20    3.30
   5  -3   3    8.90    1.10
   5  -3   3    8.90    0.70
   5  -3   3    8.40    0.80
  -5   3   3   10.90    1.30
   5   3  -3    9.70    3.00
  -5  -3  -3   17.20    5.00
   5  -3   3    9.30    1.70
  -5  -3  -3   12.20    8.10
  -5   3   3   12.70    3.50
   5   3  -3    8.00    0.60
   5   3  -3   11.40    1.80
  -5  -3  -3   10.30    1.20
  -5   3   3    8.00    5.70
  -5   3  -3   10.70    1.20
   5   3   3   10.50    1.40
   5  -3  -3   10.00    1.30
  -5  -3   3    9.70    1.10
  -5  -3   3    8.30    0.60
   5   3   3   10.50    1.40
   5   3   3    9.30    5.40
  -5   3  -3   12.20    1.90
  -5  -3   3    8.40    0.70
   5  -3  -3    9.30    1.10
   5   3   3   10.70    3.30
  -5  -3   3   10.30    1.80
  -5   3  -3    9.60    3.10
   5  -3  -3   16.50    7.80
   5  -3  -3   11.40    3.40
  -5  -3   3   11.30    3.90
  -5  -4  -3 1060.79   68.39
  -5  -4  -3 1285.27   57.39
   5   4  -3 1289.27   54.89
  -5   4   3 1347.57   56.59
  -5   4   3 1178.48   67.89
   5  -4   3 1257.77   57.09
   5   4   3 1178.28   68.09
   5  -4  -3 1093.99   69.49
   5   4   3 1249.57   56.09
   5  -4  -3 1297.77   57.69
  -5   4  -3 1193.48   54.19
  -5  -4   3 1271.47   57.89
  -5   5   3    6.90    1.20
  -5  -5  -3    8.90    1.40
   5   5  -3   14.30    3.70
   5  -5   3    6.30    1.10
  -5   5   3    6.80    2.90
  -5   5   3    9.60    9.20
   5  -5   3    8.00    1.30
  -5  -5  -3    8.60    9.50
   5   5  -3    7.10    1.50
   5  -5   3    7.70    1.90
   5   5  -3    7.70    0.70
   5  -5   3   10.50    4.80
   5  -5   3    6.70    0.80
  -5  -5  -3   10.90    4.20
  -5  -5   3    7.10    0.80
  -5  -5   3    4.90    1.50
  -5  -5   3   13.00    5.50
  -5   5  -3    7.20    0.50
  -5   5  -3    2.80    2.80
  -5   5  -3    7.20    1.40
   5  -5  -3    5.50    1.20
   5  -5  -3    6.90    1.30
   5   5   3    8.20    1.50
  -5  -6  -3  640.74   36.20
  -5   6   3  694.13   28.00
  -5   6   3  699.33   36.80
  -5   6   3  658.93   35.10
   5   6  -3  673.33   29.00
   5  -6   3  666.83   27.20
   5   6  -3  683.63   26.90
   5  -6   3  654.23   28.10
   5  -6   3  694.03   28.00
   5   6   3  673.73   28.40
   5   6   3  664.13   35.20
  -5   6  -3  660.03   26.70
  -5  -6   3  664.53   28.30
  -5  -6   3  720.63   31.00
  -5   6  -3  660.53   30.40
  -5   7   3    3.00    1.00
  -5   7   3    6.20    3.40
  -5  -7  -3    2.40    1.10
   5  -7   3    2.80    1.00
   5  -7   3    2.70    1.10
   5   7  -3    3.60    1.20
  -5   7   3    2.30    2.20
   5  -7   3    2.10    0.60
   5   7  -3    2.80    0.40
   5   7  -3    4.50    1.70
   5  -7  -3    4.80    1.40
   5   7   3    4.20    1.30
  -5   7  -3    2.50    1.80
  -5  -7   3    3.10    1.10
   5  -7  -3    3.00    1.20
  -5   7  -3    3.10    1.10
  -5   7  -3    3.00    0.30
   5   7   3    7.60    3.60
   5  -8   3  296.57   13.20
   5  -8   3  297.07   14.20
   5   8  -3  301.47   16.60
   5   8  -3  305.57   14.90
  -5  -8  -3  328.07   14.90
  -5   8   3  307.67   13.90
   5  -8   3  324.37   14.60
  -5   8   3  302.17   22.30
  -5   8   3  314.87   21.20
  -5   8  -3  312.37   14.80
  -5  -8   3  329.07   14.80
   5   8   3  285.27   20.70
  -5   8  -3  310.57   16.30
   5  -8  -3  310.47   14.60
   5  -8  -3  331.77   14.80
   5   8   3  311.57   14.30
   5   8   3  293.77   22.40
   5   9  -3    0.60    0.70
  -5   9   3    0.00    0.80
  -5  -9  -3    0.10    1.00
   5  -9   3   -0.90    0.80
   5  -9   3   -0.10    0.80
   5   9   3   -0.60    1.00
  -5   9  -3    0.60    0.90
   5  -9  -3    1.00    1.10
   5   9   3    1.80    1.20
  -5  -9   3    1.20    1.20
   5  -9  -3    0.10    1.00
  -5  10   3  108.99    5.90
  -5 -10  -3  113.29    7.20
   5 -10   3  109.09    6.60
   5 -10   3  107.09    7.00
   5 -10  -3  121.79    7.20
  -5 -10   3  100.69    7.00
   5 -10  -3  113.39    7.00
   5  10   3  100.49    6.30
   5 -11   3    0.00    1.20
  -5 -11  -3   -0.80    0.70
   5 -11   3   -1.00    0.80
   5 -11  -3   -0.40    1.10
   5 -11  -3    0.00    1.30
  -5 -11   3   -0.90    1.10
   5 -12   3   32.70    4.30
   5 -12   3   41.00    4.60
  -5 -12  -3   46.70    7.30
  -5 -12   3   30.80    4.30
  -5 -12   3   29.40    4.20
   5   0  -4  350.66   34.20
  -5   0  -4  366.86   26.90
   5   0   4  409.36   19.90
  -5   0  -4  405.56   20.70
  -5   0   4  421.76   26.10
  -5   0   4  391.76   16.50
   5   0   4  359.36   37.60
  -5   0   4  440.16   19.90
   5   0   4  408.96   26.20
  -5   0   4  386.76   45.30
  -5  -1  -4  964.30   70.79
   5  -1   4 1086.99   52.19
   5   1  -4 1131.99   55.29
   5  -1   4 1080.79   68.59
  -5   1   4 1094.29   57.59
  -5   1   4 1175.98   79.89
   5   1  -4 1011.20   61.29
  -5  -1  -4 1143.89   60.39
   5   1   4 1212.58   80.79
   5   1   4 1119.19   58.29
  -5  -1   4 1155.48   52.39
  -5  -1   4 1030.20   66.79
   5  -1  -4 1063.59   72.59
  -5   1  -4 1158.28   55.69
  -5   1  -4 1059.19   61.69
   5  -1  -4 1139.79   60.49
  -5  -2  -4  329.47   18.90
   5   2  -4  343.27   20.90
   5  -2   4  287.87   17.50
   5   2  -4  309.47   12.60
  -5   2   4  337.47   18.20
  -5  -2  -4  305.37   12.70
  -5  -2  -4  320.17   27.80
   5   2  -4  287.37   15.00
   5  -2   4  307.27   12.30
   5  -2   4  302.47   14.20
  -5   2   4  313.87   26.10
  -5   2  -4  326.17   20.60
   5   2   4  315.77   13.30
  -5  -2   4  312.97   14.30
  -5  -2   4  309.97   12.60
   5  -2  -4  282.67   18.10
  -5  -2   4  308.27   17.90
   5   2   4  312.47   17.90
  -5  -2   4  298.37   12.70
  -5   2  -4  287.27   15.00
   5   2   4  332.67   26.40
   5  -2  -4  300.37   27.00
  -5  -3  -4  854.11   40.40
   5  -3   4  803.62   37.20
  -5   3   4  790.72   50.29
  -5  -3  -4  755.22   51.49
  -5   3   4  881.51   39.60
   5   3  -4  791.92   39.10
   5  -3  -4  879.71   40.90
   5  -3  -4  850.51   54.09
   5   3   4  838.22   39.40
  -5   3  -4  761.42   38.90
   5   3   4  766.62   49.99
  -5  -3   4  772.02   37.70
  -5  -4  -4  188.88   14.20
  -5   4   4  172.48    7.80
   5   4  -4  158.88    6.70
  -5   4   4  137.49   22.20
   5  -4   4  164.08    6.80
   5  -4   4  162.18    7.20
   5  -4   4  153.98    8.40
   5  -4   4  165.98    6.80
   5   4  -4  167.78   11.80
   5  -4   4  160.58   11.80
  -5   4   4  180.98   13.20
   5   4  -4  162.18    8.40
  -5  -4  -4  155.88   25.20
   5   4  -4  156.78    6.60
   5  -4   4  170.68    7.50
  -5  -4  -4  163.48    7.70
   5  -4  -4  152.48    7.70
   5  -4  -4  166.58    7.60
   5   4   4  166.18    8.00
  -5  -4   4  161.48   12.40
   5   4   4  158.28   12.60
   5   4   4  167.48    8.00
  -5  -4   4  171.78    8.80
   5   4   4  143.69   22.70
   5  -5   4  474.25   19.00
   5  -5   4  475.35   19.60
  -5  -5  -4  463.65   27.90
  -5  -5  -4  465.65   20.10
   5   5  -4  485.45   20.40
  -5   5   4  480.45   27.00
  -5   5   4  526.85   29.10
   5  -5   4  473.55   19.90
  -5   5  -4  474.15   20.20
  -5  -5   4  457.75   19.00
   5  -5  -4  462.55   20.20
   5   5   4  458.25   26.90
   5   5   4  462.95   20.40
  -5  -5   4  480.55   21.20
   5  -5  -4  458.75   19.90
  -5   6   4   79.19   10.80
  -5   6   4   70.29    4.40
   5  -6   4   73.99    3.50
  -5  -6  -4   60.79   10.40
   5  -6   4   79.99    4.50
  -5   6   4   75.39   11.30
   5  -6   4   80.29    4.30
  -5  -6  -4   74.09    4.60
   5  -6  -4   79.19    4.60
   5   6   4   81.59    4.90
   5  -6  -4   76.29    4.70
  -5   6  -4   72.59    4.20
   5   6   4   59.29    9.30
   5  -7   4  240.58   11.50
  -5   7   4  240.48   18.20
  -5   7   4  229.78   19.00
   5  -7   4  241.88   10.30
  -5   7   4  247.68   11.40
   5   7  -4  249.88   11.10
  -5  -7  -4  254.27   11.90
   5  -7   4  258.57   11.40
   5   7  -4  254.77   11.90
   5   7   4  231.58   18.00
   5  -7  -4  249.28   11.70
  -5   7  -4  237.58   10.60
   5  -7  -4  240.98   11.80
  -5  -7   4  234.58   11.60
  -5   7  -4  242.88   10.90
   5   7   4  248.98   11.90
   5   8  -4   32.60    2.40
   5  -8   4   33.90    3.50
  -5   8   4   36.10    2.90
   5   8  -4   32.20    2.10
  -5   8   4   17.80    5.50
   5  -8   4   28.30    3.10
   5  -8   4   33.90    1.90
  -5  -8  -4   32.90    3.70
   5  -8  -4   27.50    3.20
  -5  -8   4   36.30    3.20
   5  -8  -4   33.80    3.60
   5   8   4   32.10    8.40
   5   8   4   28.50    3.30
   5   8   4   28.00    7.70
   5  -9   4   99.39    6.20
   5  -9   4   97.59    5.90
  -5   9   4   87.49   14.30
  -5   9   4   99.89    5.70
  -5  -9  -4  112.99    6.70
   5  -9  -4  102.39    6.40
   5  -9  -4   91.29    6.10
  -5  -9   4   97.89    6.30
   5   9   4   96.79   13.30
   5   9   4  103.29    6.40
   5 -10   4   12.50    2.30
  -5 -10  -4   13.70    2.70
   5 -10   4   11.90    2.40
  -5  10   4   11.70    2.00
  -5 -10   4   12.50    2.50
   5 -10  -4   15.10    2.70
   5  10   4    8.60    2.00
   5 -10  -4    9.90    2.30
   5 -11   4   47.90    3.90
  -5 -11  -4   35.40    4.40
   5 -11   4   36.90    4.30
  -5 -11   4   39.40    4.60
   5 -11  -4   34.20    4.30
   5 -11  -4   31.10    4.10
  -5 -11   4   43.30    4.80
   5 -12   4    5.90    3.30
  -5 -12  -4    4.70    2.10
   5 -12   4    3.30    1.60
  -5 -12  -4    3.10    1.80
   5 -12  -4    2.00    2.20
   5 -12  -4    3.90    1.90
  -5 -12   4    4.30    2.40
  -5 -12   4    1.10    1.50
  -5   0  -5   19.40    4.20
   5   0  -5   25.80    1.70
   5   0   5   32.80    4.80
   5   0   5   23.60    1.80
   5   0  -5   26.20    1.30
  -5   0  -5   25.10    1.50
   5   0   5   27.20    1.50
   5   0   5   27.30    1.80
  -5   0   5   25.30    1.30
   5   0  -5   24.40    1.60
  -5   0  -5   24.20    1.40
   5   0   5   29.40    7.70
  -5   0   5   35.70    8.70
  -5   0   5   24.30    4.10
  -5   0   5   26.90    1.70
  -5   0  -5   16.10    7.30
   5   0  -5   23.80    1.50
  -5  -1  -5   24.10    1.60
  -5   1   5   25.60    4.60
   5  -1   5   25.90    1.70
  -5  -1  -5   25.50    1.50
   5  -1   5   26.70    1.50
   5  -1   5   24.40    6.40
  -5  -1  -5   25.50    1.40
  -5   1   5   25.40    1.80
   5  -1   5   24.40    1.70
   5   1  -5   24.20    1.40
  -5   1   5   26.20    1.50
   5   1  -5   25.40    1.30
  -5  -1  -5   23.30    4.90
   5   1  -5   25.80    4.40
  -5   1   5   39.60   10.40
   5   1  -5   27.70    7.80
   5  -1   5   24.20    3.60
  -5  -1  -5   32.20   10.60
  -5  -1   5   23.40    5.80
   5  -1  -5   26.40    1.40
   5   1   5   27.10    2.00
   5   1   5   23.50    4.40
   5   1   5   40.00    9.50
  -5   1  -5   26.10    1.50
   5  -1  -5   22.50    8.90
   5  -1  -5   22.00    4.70
  -5   1  -5   24.70    1.30
  -5   1  -5   28.70    7.50
   5   1   5   26.90    2.00
  -5  -1   5   26.60    3.90
  -5  -1   5   26.20    1.30
   5  -1  -5   25.30    1.80
   5  -1  -5   26.90    1.80
  -5  -1   5   22.80    1.50
   5  -1  -5   26.00    1.80
  -5   1  -5   24.90    4.20
  -5  -2  -5   10.20    7.40
   5  -2   5   16.00    1.10
  -5  -2  -5   11.90    3.70
   5  -2   5   18.70    2.70
   5  -2   5   15.90    1.20
   5  -2   5   16.90    1.10
   5  -2   5   15.90    4.50
  -5  -2  -5   15.50    1.20
   5   2  -5   22.00    6.50
   5   2  -5   18.50    3.30
  -5   2   5   23.70    4.90
  -5   2   5   18.10    1.60
  -5  -2  -5   17.30    1.30
  -5   2   5   15.00    8.20
  -5  -2   5   17.80    1.10
  -5   2  -5   18.80    6.10
  -5   2  -5   12.20    2.70
  -5  -2   5   19.20    2.70
  -5  -2   5   20.30    4.80
  -5   2  -5   16.10    1.30
   5  -2  -5   16.60    1.20
   5   2   5   21.20    2.20
   5   2   5   22.80    4.70
   5   2   5   16.40    8.00
  -5  -2   5   18.40    1.10
   5  -2  -5   23.70    9.20
   5  -2  -5   17.00    1.50
   5  -2  -5   20.40    4.80
   5   2   5   15.90    1.90
  -5  -2   5   16.10    1.10
  -5  -3  -5   10.90    1.30
   5  -3   5   11.10    1.70
   5  -3   5    9.20    3.10
   5  -3   5   11.00    1.20
  -5  -3  -5   12.40    4.20
   5   3  -5   10.90    0.80
  -5   3   5   12.00    3.80
  -5   3   5   12.60    1.70
   5  -3   5   13.40    0.80
   5   3  -5   11.80    5.10
  -5  -3  -5   18.50   10.30
  -5   3   5   12.70    9.30
   5  -3   5   11.00    0.80
   5  -3   5   10.60    0.80
   5   3  -5   13.20    2.50
  -5  -3   5   11.10    1.10
  -5  -3   5   11.40    0.80
   5   3   5   16.70    9.10
   5   3   5   13.00    4.00
  -5  -3   5   10.30    1.70
   5  -3  -5   12.40    1.30
  -5  -3   5   11.80    0.80
   5   3   5   14.50    2.00
  -5  -3   5   11.00    3.20
   5  -3  -5   14.00    1.70
   5  -3  -5    4.80    2.80
   5  -3  -5   45.20   14.70
   5   3   5   12.40    1.70
  -5   4   5    6.20    3.20
   5  -4   5    7.00    1.30
  -5  -4  -5    7.10    1.20
   5  -4   5    6.80    0.60
   5  -4   5    5.60    0.50
  -5   4   5   -4.60   10.20
   5  -4   5    6.70    0.90
  -5  -4  -5    8.70    3.80
  -5   4   5    0.20    8.80
  -5  -4  -5   21.50   12.70
   5   4  -5    6.90    3.60
   5  -4   5   11.50    3.20
  -5   4   5    8.00    3.60
  -5   4   5    7.70    1.40
   5  -4   5    7.60    1.10
   5   4  -5    7.60    1.60
  -5   4  -5    8.60    3.30
  -5  -4   5    4.70    1.20
   5   4   5    6.40    1.40
  -5  -4   5    8.90    0.60
   5  -4  -5    6.80    1.30
  -5   4  -5    7.90    1.50
  -5  -4   5    8.70    3.60
   5  -4  -5    7.10    1.10
   5   4   5    0.30    7.70
  -5  -4   5    6.40    0.70
   5   4   5    5.60    1.40
   5   4   5    7.80    3.10
   5  -5   5    3.00    0.50
   5  -5   5    3.30    0.80
  -5  -5  -5    5.90    3.40
  -5  -5  -5    2.80    1.00
   5  -5   5    3.50    0.40
   5  -5   5    3.30    0.90
  -5   5   5    4.70    3.20
  -5   5   5    3.10    2.40
  -5   5   5    2.00    0.90
  -5  -5   5    3.60    0.80
   5   5   5    1.30    2.10
   5   5   5    2.20    1.10
   5  -5  -5    3.00    0.90
  -5  -5   5    2.80    0.50
   5  -5  -5    2.70    1.00
   5  -6   5    1.10    0.30
  -5   6   5    3.60    2.80
   5  -6   5    1.10    0.70
   5  -6   5    1.20    0.80
  -5   6   5    3.30    1.10
  -5   6   5    0.30    2.00
   5   6   5   -0.30    0.70
   5  -6  -5    3.50    1.10
   5   6   5   -0.20    1.20
   5  -6  -5    2.70    1.00
  -5   7   5   -0.40    1.50
  -5   7   5    0.10    0.90
  -5  -7  -5   -1.30    0.80
   5  -7   5    0.20    0.70
  -5   7   5    0.70    1.80
   5  -7   5    1.30    0.80
   5  -7  -5    0.00    0.90
   5   7   5   -0.70    1.90
   5   7   5    0.00    0.90
   5   7   5    2.90    3.10
  -5  -7   5    0.40    0.80
   5  -7  -5    1.40    1.00
  -5   8   5   -1.10    0.90
   5  -8   5   -0.40    0.80
  -5   8   5    1.20    1.00
  -5  -8  -5   -1.00    0.70
  -5   8   5    0.30    1.80
   5  -8   5   -0.80    0.60
   5   8   5   -0.50    1.60
   5   8   5   -0.70    0.90
   5  -8  -5    0.30    0.90
  -5  -8   5    0.40    0.90
   5   8   5    1.00    2.20
   5  -8  -5   -1.10    0.40
  -5  -9  -5   -1.10    0.50
   5  -9   5    0.70    1.10
   5  -9   5    0.70    1.00
  -5   9   5   -1.60    1.50
  -5   9   5   -0.20    0.90
   5   9   5    0.40    1.00
  -5  -9   5    0.10    0.90
   5   9   5    3.10    3.70
   5  -9  -5    0.80    1.60
   5  -9  -5    0.90    1.20
   5 -10   5    0.00    0.90
   5 -10   5   -0.50    1.00
  -5 -10  -5    0.20    1.10
  -5  10   5   -0.20    0.80
   5 -10  -5   -1.30    0.80
   5 -10  -5   -0.90    0.90
  -5 -10   5    0.70    1.20
   5  10   5   -1.50    1.00
   5 -11   5   -0.50    1.00
  -5  11   5   -0.50    0.90
  -5 -11  -5    0.50    1.40
   5 -11   5    1.30    1.40
   5 -11  -5    0.40    1.20
  -5 -11   5    0.50    1.40
   5  11   5    0.40    1.20
   5 -11  -5   -0.30    1.20
  -5 -11   5    0.80    1.30
  -5 -12  -5    0.90    1.50
  -5 -12  -5    0.20    1.30
   5 -12   5    0.30    1.70
   5 -12   5    1.20    1.30
   5 -12  -5   -1.40    1.10
   5 -12  -5    0.80    1.20
  -5 -12   5    2.50    1.70
   5   0   6    7.20    6.30
  -5   0  -6    5.20    0.80
   5   0   6    6.20    1.10
   5   0   6    5.10    1.00
  -5   0   6    6.10    0.60
  -5   0  -6    5.70    0.60
  -5   0   6    8.00    5.70
   5   0   6    6.50    2.40
   5   0  -6    7.20    0.90
   5   0  -6    6.50    1.00
  -5   0   6    6.30    1.00
   5   0  -6    6.70    2.70
   5   0   6    4.60    0.60
   5   0  -6    1.20    6.60
  -5   0   6    5.30    2.20
  -5   0  -6    3.20    6.20
   5   0  -6    5.50    0.50
  -5   0  -6    2.10    1.80
   5  -1   6    0.20    4.20
  -5  -1  -6   -1.20    6.80
   5  -1   6    1.70    0.60
  -5  -1  -6    1.80    0.40
   5  -1   6    2.40    0.70
   5  -1   6    2.10    0.40
   5  -1   6    0.80    1.00
  -5  -1  -6    7.30    3.00
   5   1  -6   -6.00    4.90
   5   1  -6    1.80    0.40
  -5  -1  -6    1.90    0.40
   5   1  -6    2.30    1.70
   5   1  -6    2.40    0.40
  -5   1   6    1.60    0.70
  -5   1   6    4.00    6.10
  -5   1   6    0.80    1.30
   5   1   6    0.10    1.10
   5  -1  -6   -0.90    6.20
  -5  -1   6    1.90    0.30
   5  -1  -6    1.30    1.40
  -5   1  -6    6.80    8.90
   5   1   6    4.50    6.40
  -5  -1   6    1.90    0.60
  -5   1  -6    2.20    0.40
  -5  -1   6   -1.00    3.80
  -5   1  -6    2.20    0.40
   5  -1  -6    1.90    0.40
   5  -1  -6    2.00    0.60
   5   1   6    3.40    1.00
   5   1   6    1.60    0.70
   5  -1  -6    0.40    0.50
  -5  -1   6    0.00    0.70
  -5  -2  -6    4.30    2.40
   5  -2   6    2.80    3.40
   5  -2   6    3.90    1.30
   5   2  -6   -1.60    5.00
   5  -2   6    6.30    0.80
   5  -2   6    4.40    0.70
  -5   2   6    5.40    8.00
   5  -2   6    5.10    0.70
  -5   2   6    6.40    2.70
  -5  -2  -6    7.10    0.90
  -5   2   6    4.00    1.00
   5  -2   6    5.50    0.90
   5   2  -6    5.70    2.20
  -5  -2  -6    4.80    0.70
  -5  -2  -6   10.80    8.60
  -5  -2   6    3.80    1.40
   5  -2  -6    5.80    0.70
  -5  -2   6    5.30    0.60
  -5   2  -6    6.70    2.20
   5  -2  -6    4.60    1.00
   5   2   6    4.20    1.10
  -5   2  -6    4.10    4.70
  -5  -2   6    2.70    3.70
   5   2   6    4.90    8.60
   5   2   6    4.90    1.20
   5   2   6    5.50    2.70
  -5  -2   6    4.40    0.70
  -5   3   6    2.00    2.00
   5  -3   6    2.30    0.40
   5  -3   6    3.20    0.60
  -5   3   6    1.00    7.70
  -5  -3  -6   -0.20    1.30
  -5  -3  -6    1.60    0.60
   5  -3   6    1.10    2.50
   5   3  -6    0.40    0.80
   5   3  -6   -0.50    4.70
   5  -3   6    2.20    0.50
  -5   3   6  -15.80    9.10
  -5   3   6    1.30    0.70
  -5   3   6    0.70    1.90
   5  -3   6    1.80    0.50
   5  -3   6    2.00    0.80
  -5  -3  -6    4.30    9.30
   5  -3   6    2.80    0.40
   5   3   6    2.40    2.20
  -5  -3   6    2.40    0.40
   5   3   6   20.30   10.80
  -5   3  -6    1.60    4.30
   5  -3  -6    3.10    0.90
  -5  -3   6    2.50    0.50
  -5   3  -6    3.60    1.40
   5   3   6    0.50    0.70
  -5  -3   6    3.30    1.10
  -5  -3   6    1.80    0.50
  -5  -3   6    9.20    3.30
   5  -3  -6    2.90    0.70
   5   3   6    1.20    0.80
  -5   4   6    3.20    1.00
  -5   4   6    2.00    2.10
   5  -4   6    3.90    0.40
   5  -4   6    3.90    0.60
   5  -4   6    3.40    0.50
   5  -4   6    3.10    0.70
   5  -4   6    3.50    0.80
  -5   4   6    8.10    3.70
   5  -4   6    4.20    0.70
  -5  -4  -6    4.20    1.00
  -5  -4  -6    3.70    2.90
   5   4   6    1.50    0.90
   5   4   6    4.00    1.30
   5  -4  -6    4.10    0.90
  -5  -4   6    3.40    0.50
   5  -4  -6    2.80    1.00
  -5  -4   6    4.50    1.60
  -5  -4   6    4.00    0.60
   5   4   6    2.00    2.00
   5  -5   6    3.10    0.40
   5  -5   6    3.40    0.90
   5  -5   6    3.70    0.40
   5  -5   6    3.40    0.50
  -5  -5  -6    4.60    1.20
  -5   5   6    3.80    1.20
  -5   5   6    1.70    2.30
  -5  -5  -6    3.40    2.90
  -5   5   6    4.20    3.30
   5  -5   6    3.20    0.80
   5  -5  -6    5.00    1.30
  -5  -5   6    3.90    0.50
   5  -5  -6    3.80    1.00
   5   5   6    3.00    1.30
   5   5   6    1.70    2.50
  -5   6   6    1.60    2.20
   5  -6   6    0.00    0.60
  -5   6   6    2.20    1.10
  -5   6   6    2.10    2.80
   5  -6   6    2.80    0.80
  -5  -6  -6    3.40    1.10
   5  -6   6    1.80    0.40
   5   6   6    1.80    2.60
   5  -6  -6    0.10    0.70
   5   6   6    4.90    1.50
   5  -6  -6    2.40    1.00
  -5  -7  -6    1.60    1.10
   5  -7   6    1.90    0.90
  -5   7   6    2.40    2.50
   5  -7   6    3.50    1.00
   5  -7   6    3.60    0.60
  -5   7   6    5.50    4.10
  -5   7   6    3.00    1.20
   5   7   6    8.40    1.90
  -5  -7   6    3.10    1.20
   5  -7  -6    3.50    1.20
   5  -7  -6    4.20    1.40
   5   7   6    6.30    4.20
   5   7   6    7.40    4.00
   5  -8   6    0.70    0.40
  -5  -8  -6    1.00    1.10
   5  -8   6    1.10    1.00
  -5   8   6    0.80    2.50
  -5   8   6    0.60    1.00
  -5   8   6    0.80    1.80
   5  -8   6    0.70    1.00
   5  -8  -6    0.60    1.00
   5   8   6    0.40    1.90
   5  -8  -6    2.70    1.40
  -5  -8   6    1.20    1.00
   5   8   6    4.50    3.50
   5   8   6    0.90    1.20
  -5   9   6    2.80    1.30
   5  -9   6    3.60    1.30
   5  -9   6    1.00    1.10
   5   9   6    1.10    1.20
   5  -9  -6    1.90    1.40
   5  -9  -6    4.30    1.60
  -5  -9   6    1.40    1.20
  -5  10   6    0.90    1.00
   5 -10   6    0.70    1.10
  -5 -10  -6   -0.20    1.10
   5 -10   6   -0.30    1.00
   5 -10  -6   -0.50    1.10
  -5 -10   6   -0.40    0.90
  -5 -10   6    0.90    1.30
   5 -10  -6    1.10    1.20
   5  10   6    0.20    1.10
  -5 -11  -6    3.30    1.50
   5 -11   6    0.70    1.20
  -5  11   6    2.20    1.90
   5 -11   6    2.10    1.60
  -5 -11  -6    3.80    2.00
   5 -11  -6    1.30    1.70
  -5 -11   6    0.20    1.40
  -5 -11   6    2.10    1.60
   5 -11  -6    2.60    1.70
  -5   0  -7   28.20    1.50
   5   0   7   36.30    5.60
   5   0   7   29.40    2.20
  -5   0  -7   25.80   11.50
   5   0  -7   25.60    1.80
  -5   0   7   38.50    5.90
  -5   0  -7   28.90    5.80
   5   0  -7   29.70    1.80
  -5   0   7   31.90   10.00
  -5   0   7   31.60    2.10
   5   0   7   25.70    2.20
   5   0   7   36.60   10.70
  -5  -1  -7   31.10   13.30
   5  -1   7   36.00    5.30
  -5   1   7   40.70    6.50
   5  -1   7   32.40    8.90
  -5  -1  -7   42.00    2.00
   5  -1   7   34.70    2.50
   5  -1   7   37.40    2.60
  -5  -1  -7   40.60    2.00
   5   1  -7   41.40    1.90
  -5   1   7   32.00   11.50
  -5   1   7   38.60    2.70
  -5  -1  -7   32.80    6.60
   5   1  -7   40.70    2.00
   5  -1   7   43.30    2.00
   5   1   7   36.70    6.40
  -5   1  -7   38.70    1.80
  -5  -1   7   40.00    1.70
  -5   1  -7   49.70   12.40
  -5  -1   7   42.20    5.40
  -5  -1   7   39.30    2.40
   5  -1  -7   42.50    1.90
   5  -1  -7   40.80    2.50
   5   1   7   38.10    2.80
  -5  -1   7   39.40    9.30
  -5   1  -7   40.20    2.00
   5  -1  -7   39.40    2.60
   5   1   7   37.30    2.80
  -5   1  -7   43.50    6.60
   5   1   7   37.50   12.30
  -5  -2  -7   22.70    1.50
  -5   2   7   17.80    5.10
  -5  -2  -7   15.40    4.80
   5  -2   7   24.00    1.70
   5  -2   7   24.50    1.80
  -5  -2  -7   22.30    1.60
   5  -2   7   23.80    1.40
  -5   2   7   24.40    2.50
  -5   2   7   20.90    5.10
   5  -2   7   24.50    3.60
   5   2   7   26.10    5.70
  -5   2  -7   19.80    4.10
   5  -2  -7   27.10    1.50
   5   2   7   23.30    2.60
   5  -2  -7   24.60    2.00
  -5  -2   7   21.60    1.20
   5   2   7   25.00    2.70
  -5  -2   7   23.70    1.50
  -5  -2   7   25.50    3.60
  -5   3   7   27.00    2.80
   5  -3   7   25.10    1.20
  -5  -3  -7   26.60    1.90
  -5  -3  -7   20.30    5.70
   5  -3   7   25.30    1.20
   5  -3   7   21.00    2.70
   5  -3   7   24.40    1.60
  -5   3   7   22.20    5.70
   5  -3   7   26.50    1.50
   5  -3   7   25.50    1.70
  -5   3   7   19.30    5.60
   5  -3   7   29.50    1.80
   5  -3  -7   24.40    2.10
  -5  -3   7   24.90    3.00
  -5  -3   7   27.30    4.10
   5   3   7   36.60    7.20
  -5  -3   7   28.40    1.50
   5   3   7   23.80    2.80
   5   3   7   29.60    3.10
   5  -3  -7   26.00    1.70
  -5   4   7   14.30    2.10
   5  -4   7   14.40    1.20
   5  -4   7   11.10    1.00
   5  -4   7   11.40    0.90
   5  -4   7   13.30    1.60
   5  -4   7   10.40    1.30
   5  -4   7   10.70    1.00
  -5   4   7   23.40    6.30
  -5  -4  -7   10.80    1.50
   5  -4   7   11.60    0.80
  -5   4   7    8.80    4.30
  -5  -4   7   16.00    1.90
   5  -4  -7   11.60    1.40
   5   4   7   11.60    2.10
   5   4   7   15.20    5.00
   5   4   7   10.80    2.00
  -5  -4   7   11.20    1.90
  -5  -4   7   13.00    0.80
   5  -4  -7   10.00    1.70
  -5   5   7   15.20    5.70
   5  -5   7   11.30    0.90
   5  -5   7   11.80    1.30
  -5  -5  -7   12.30    1.80
  -5   5   7   10.90    4.60
   5  -5   7    9.40    1.30
  -5   5   7   14.20    2.20
   5   5   7   10.50    2.10
   5   5   7    7.40    3.80
   5  -5  -7   14.00    1.70
   5  -5  -7    8.70    1.70
  -5   6   7    8.70    4.60
   5  -6   7    4.00    1.00
  -5   6   7    3.40    3.10
   5  -6   7    2.90    0.80
  -5   6   7    3.70    1.30
  -5  -6  -7    5.30    1.40
   5  -6   7    4.00    0.60
   5   6   7   11.30    5.20
   5  -6  -7    4.20    1.30
   5   6   7    9.70    2.10
   5  -6  -7    2.90    1.10
   5   6   7    7.50    4.30
  -5  -7  -7    3.30    1.30
  -5   7   7    1.30    2.30
  -5   7   7    4.80    4.00
  -5   7   7    2.30    1.30
   5  -7   7    3.30    0.90
   5  -7   7    3.70    1.10
   5  -7   7    2.70    0.50
  -5  -7   7    3.90    1.30
   5   7   7    3.00    1.50
   5  -7  -7    3.30    1.40
   5  -7  -7    3.40    1.20
   5   7   7    2.00    3.00
   5   7   7    0.80    1.90
  -5  -8  -7    0.60    1.10
   5  -8   7    1.60    0.90
   5  -8   7    2.20    1.10
  -5   8   7    1.60    2.80
  -5   8   7   -0.10    0.90
  -5   8   7    4.00    3.70
   5  -8  -7    2.00    1.10
  -5  -8   7    2.90    1.20
   5   8   7    0.50    2.50
   5   8   7   -0.20    1.10
   5   8   7    1.90    2.80
  -5   9   7    0.60    1.20
   5  -9   7    1.30    1.00
   5  -9   7    1.20    0.90
  -5  -9  -7   -0.50    1.00
   5  -9  -7   -1.70    0.80
  -5  -9   7   -0.60    1.00
   5   9   7   -1.30    0.90
   5  -9  -7    0.40    1.30
   5 -10   7    1.50    1.20
   5 -10   7    1.10    1.20
  -5 -10  -7    0.00    1.20
   5 -10  -7   -0.30    1.10
  -5 -10   7    0.70    1.40
  -5 -10   7    1.30    1.20
   5 -10  -7    1.80    1.30
  -5 -11  -7    1.80    1.50
  -5  11   7   -0.80    1.10
   5 -11   7    0.70    1.30
   5 -11   7   -0.40    1.00
   5 -11  -7   -1.30    1.10
   5 -11  -7    0.60    1.30
  -5 -11   7   -0.80    1.20
  -5 -11   7    4.00    1.70
   5  11   7    1.10    1.30
  -5   0  -8    2.70    0.40
   5   0   8    3.00    1.00
   5   0  -8    2.70    0.60
  -5   0   8   -0.70    1.00
  -5   0  -8    6.70    3.10
  -5   0   8    3.40    2.00
   5   0   8    1.50    0.80
   5   0  -8    2.00    0.60
  -5   0   8    4.10    0.90
   5   0   8   -0.30    0.80
   5   1  -8   21.50    1.10
   5  -1   8   24.40    2.00
  -5  -1  -8   21.10    1.20
  -5  -1  -8   19.10    5.20
   5  -1   8   21.10    4.20
   5  -1   8   21.90    1.90
  -5   1   8   25.10    5.50
  -5  -1  -8   22.60    1.30
  -5   1   8   22.70    5.70
   5   1   8   17.70    4.60
  -5  -1   8   16.40    4.20
   5  -1  -8   21.30    1.80
  -5  -1   8   22.20    1.70
  -5  -1   8   19.80    4.00
   5   1   8   22.30    3.10
   5   1   8   23.60    2.60
   5  -1  -8   21.70    1.70
   5  -2   8    2.40    0.80
   5  -2   8    1.80    0.70
  -5   2   8    0.00    1.50
  -5  -2  -8    2.40    2.40
   5  -2   8    1.60    0.40
  -5   2   8    3.50    1.10
   5  -2   8    0.40    0.90
  -5  -2  -8    2.50    0.60
  -5   2   8    4.70    2.90
   5   2   8    0.60    0.80
  -5  -2   8    1.90    0.60
   5   2   8    0.00    1.90
  -5  -2   8    1.20    1.50
   5   2   8    4.50    1.20
   5  -2  -8    3.00    1.00
  -5  -2   8    2.40    1.30
   5  -2  -8    1.80    0.40
   5  -3   8   14.50    1.10
  -5   3   8   13.60    5.10
  -5   3   8   15.40    2.10
  -5  -3  -8   14.00    1.60
   5  -3   8   10.60    2.00
   5  -3   8   14.50    3.40
  -5   3   8   19.70    5.40
   5  -3   8   16.60    1.40
   5  -3   8   12.90    1.10
   5  -3   8   14.80    1.50
   5  -3  -8   16.20    2.00
   5   3   8   18.20    5.40
  -5  -3   8   14.70    0.90
  -5  -3   8   16.50    2.50
   5  -3  -8   14.00    1.10
   5   3   8   13.40    2.20
  -5  -3   8   10.10    2.60
   5   3   8   12.90    2.20
  -5  -3   8   15.20    1.10
   5  -4   8    1.50    0.30
  -5   4   8   -1.40    1.30
   5  -4   8    1.70    0.40
   5  -4   8    1.90    0.50
  -5   4   8    2.90    2.80
   5  -4   8    1.60    0.30
   5  -4   8    0.90    0.50
   5  -4   8    1.50    0.50
  -5  -4  -8    2.20    0.80
   5  -4   8    2.60    0.70
  -5   4   8    4.20    1.30
   5  -4   8    1.70    0.50
   5   4   8    6.50    1.80
   5  -4  -8    2.30    1.00
   5  -4  -8    2.10    0.70
  -5  -4   8    1.50    0.70
  -5  -4   8    2.40    0.40
  -5  -4   8    2.20    0.80
   5   4   8    2.40    2.70
  -5  -4   8    1.50    0.50
  -5   5   8    8.60    4.50
  -5   5   8    8.80    1.80
  -5   5   8    5.10    3.30
   5  -5   8    7.10    0.80
  -5  -5  -8    7.10    1.40
   5  -5   8    8.40    0.90
   5  -5   8    9.00    1.30
   5   5   8    9.90    5.10
   5   5   8   11.60    5.10
   5  -5  -8    9.40    1.40
   5   5   8    5.30    1.80
   5  -5  -8    8.10    1.70
  -5   6   8    1.60    1.20
   5  -6   8    2.30    0.70
   5  -6   8    1.40    0.80
  -5   6   8    1.00    3.10
   5  -6   8    0.60    0.40
  -5  -6  -8    1.50    1.00
  -5   6   8    5.00    3.50
   5  -6  -8    2.80    1.20
   5   6   8    0.40    1.20
   5   6   8    0.10    2.70
   5   6   8   -0.30    1.90
  -5  -6   8    1.20    0.80
   5  -7   8    4.10    1.00
  -5   7   8    1.70    1.30
  -5   7   8   -2.20    1.30
   5  -7   8    2.50    1.00
  -5  -7  -8    3.40    1.30
  -5   7   8    5.90    4.20
  -5  -7   8    3.60    1.10
   5   7   8    5.00    3.50
   5  -7  -8    2.10    1.10
   5  -7  -8    3.50    1.40
  -5  -7   8    1.70    1.10
   5   7   8    3.50    1.60
   5   7   8    0.50    2.30
   5  -8   8   -0.20    0.80
  -5   8   8   -1.10    1.00
  -5  -8  -8    1.40    1.20
   5   8   8    0.40    2.70
   5  -8  -8    0.50    1.00
  -5  -8   8    0.70    1.00
   5   8   8    0.90    1.50
   5  -8  -8    2.00    1.40
  -5  -8   8    0.50    1.10
   5  -9   8    1.10    1.00
  -5  -9  -8    1.70    1.30
  -5   9   8    1.50    1.40
   5  -9   8    1.50    1.20
  -5  -9   8    0.50    0.90
   5  -9  -8    0.90    1.30
  -5  -9   8    3.60    1.90
   5   9   8    0.80    1.30
   5  -9  -8   -0.40    1.20
   5 -10   8    1.00    1.20
  -5 -10  -8    1.60    1.50
  -5  10   8    1.00    1.20
  -5 -10  -8   -1.20    1.00
   5 -10  -8   -1.00    0.90
  -5 -10   8   -1.20    1.00
  -5 -10   8    0.40    1.30
   5  10   8   -0.30    1.30
   5 -10  -8   -0.20    1.30
  -5  11   8    0.30    1.20
  -5 -11  -8    1.10    2.80
  -5 -11  -8   -0.30    1.20
   5 -11   8   -0.20    1.10
  -5 -11   8    1.80    1.50
   5  11   8    1.40    1.70
  -5 -11   8   -1.10    1.30
   5 -11  -8    0.50    1.40
   5   0   9  192.18    9.40
  -5   0   9  207.48   14.10
   5   0   9  193.78   15.30
   5   0   9  193.38    9.50
   5   0  -9  193.18    8.40
  -5   0   9  202.48    9.20
  -5  -1  -9   12.90    0.70
   5  -1   9   10.30    3.20
   5  -1   9   11.70    4.00
   5  -1   9   14.60    1.90
  -5   1   9   13.80    1.90
  -5   1   9   12.60    4.10
   5  -1   9   12.00    1.70
  -5   1   9   19.80    5.70
   5   1   9   15.00    2.10
   5   1   9   16.30    2.20
   5   1   9    7.60    3.50
  -5  -1   9   15.30    1.70
   5  -1  -9   16.00    1.70
   5  -1  -9   14.40    1.80
   5   1   9   15.20    5.50
  -5  -1   9   14.50    3.50
  -5  -1   9   17.60    4.60
   5  -2   9  155.68   10.50
   5  -2   9  161.18    8.00
  -5   2   9  166.98   15.30
   5  -2   9  169.48    8.00
   5  -2   9  173.58   12.40
  -5  -2  -9  171.28    7.10
  -5   2   9  163.18    8.40
  -5   2   9  194.88   15.00
  -5  -2  -9  173.48    7.40
  -5  -2   9  174.38   10.70
   5   2   9  181.08   15.90
   5  -2  -9  163.38    8.10
   5   2   9  155.58   14.00
  -5  -2   9  175.28    7.60
   5   2   9  176.98    8.90
  -5  -2   9  167.68   12.30
   5  -2  -9  161.38    9.70
   5   2   9  179.98    9.00
   5  -3   9    9.90    2.50
  -5   3   9   13.90    5.20
  -5  -3  -9    8.80    1.10
   5  -3   9   10.60    1.40
  -5  -3  -9   11.00    1.40
  -5   3   9   10.90    4.30
   5  -3   9   10.70    1.30
   5  -3   9    8.70    0.80
  -5   3   9    8.50    1.70
   5  -3   9   12.40    2.30
   5   3   9    9.20    1.90
   5   3   9   10.80    4.50
   5   3   9   10.70    4.50
  -5  -3   9    9.70    2.10
   5  -3  -9   10.40    0.90
  -5  -3   9   10.80    1.10
   5   3   9   10.60    2.10
   5  -3  -9    9.50    1.60
  -5  -3   9   13.80    3.10
   5  -4   9  120.19    5.30
   5  -4   9  108.59    5.00
   5  -4   9  114.09    4.90
   5  -4   9  112.59    5.20
  -5   4   9  115.19   15.40
  -5  -4  -9  122.89    5.90
  -5   4   9  123.89    6.80
  -5   4   9  120.09   15.20
   5  -4   9  112.99    5.50
  -5  -4   9  117.39    5.00
   5   4   9  118.29   14.90
  -5  -4   9  116.99    5.80
  -5  -4   9  110.59    6.20
   5   4   9   88.39   14.00
   5  -4  -9  122.29    6.40
   5   4   9  118.49    7.00
   5  -4  -9  118.49    5.40
  -5  -4   9  107.19    5.10
   5  -5   9    6.20    1.00
  -5   5   9    4.50    1.40
  -5  -5  -9    4.70    1.20
  -5   5   9    5.80    4.10
   5  -5   9    4.90    0.90
  -5   5   9    3.80    3.20
   5  -5   9    4.10    0.60
   5   5   9    3.80    1.70
   5  -5  -9    6.00    1.50
   5   5   9   11.90    5.60
   5  -5  -9    5.90    1.10
   5   5   9   -0.10    2.00
  -5  -5   9    5.60    0.90
  -5   6   9   63.49   11.60
   5  -6   9   52.79    3.30
  -5   6   9   59.79    4.50
  -5   6   9   46.80   10.70
  -5  -6  -9   60.19    4.00
   5  -6   9   57.79    3.00
   5  -6  -9   60.29    4.30
   5   6   9   59.69    4.80
   5   6   9   44.10   10.40
   5   6   9   67.89   11.90
  -5  -6   9   56.39    3.40
  -5  -7  -9    5.00    1.50
  -5   7   9    6.80    4.30
   5  -7   9    1.80    0.90
   5  -7   9    1.10    0.70
  -5   7   9    1.20    4.00
   5  -7  -9    0.70    0.90
  -5  -7   9    2.20    1.20
   5   7   9    2.90    3.70
   5  -7  -9    1.30    1.40
   5  -8   9   22.70    2.50
  -5   8   9   25.10    3.40
  -5  -8  -9   28.60    3.30
  -5  -8  -9   29.00    4.20
   5   8   9   25.90    3.70
   5  -8  -9   22.30    3.10
  -5  -8   9   23.90    2.70
  -5  -8   9   29.30    3.30
   5  -8  -9   21.00    2.70
  -5  -9  -9   -0.80    1.00
   5  -9   9    1.00    1.00
  -5   9   9    0.30    1.20
  -5  -9  -9   -0.10    1.10
   5   9   9   -0.80    1.20
  -5  -9   9    0.70    1.20
   5  -9  -9    0.20    1.00
  -5  -9   9   -1.00    0.80
   5  -9  -9   -0.50    1.20
   5 -10   9    6.40    1.70
  -5 -10  -9    8.00    2.10
  -5 -10  -9    7.60    2.20
  -5  10   9    9.20    2.20
  -5 -10   9    5.30    1.80
   5 -10  -9    5.50    2.10
   5 -10  -9    5.80    1.80
   5  10   9    6.10    2.10
  -5 -10   9    7.50    2.30
   5   0 -10   19.70    1.40
   5   0 -10   19.10    1.30
  -5   0  10   18.90    2.20
  -5   0  10   24.40    5.20
   5   0  10   17.10    2.40
  -5   0 -10   19.80    1.30
   5   0  10   17.40    5.00
   5  -1  10  337.57   21.30
  -5   1  10  342.27   15.20
   5  -1  10  349.96   15.20
  -5   1  10  307.27   22.90
  -5   1  10  325.67   21.30
   5  -1  10  331.07   15.10
  -5  -1  10  338.67   14.70
   5   1  10  291.27   22.40
   5   1  10  344.07   15.70
   5   1  10  364.16   15.80
   5   1  10  361.96   24.00
  -5  -1  10  330.57   19.30
   5  -1 -10  340.87   14.40
   5  -2  10   17.70    2.10
  -5   2  10   16.80    5.70
  -5  -2 -10   17.20    1.30
  -5   2  10   22.10    5.70
   5  -2  10   23.80    4.90
  -5   2  10   16.80    2.30
   5  -2  10   19.90    2.20
   5  -2 -10   18.60    2.10
   5   2  10   17.60    2.70
   5  -2 -10   18.40    2.00
  -5  -2  10   18.10    1.80
   5   2  10   26.40    6.50
   5   2  10   25.00    7.00
  -5  -2  10   14.80    3.30
   5   2  10   22.10    2.90
   5  -3  10  271.67   15.10
  -5   3  10  266.87   12.70
  -5   3  10  237.98   19.40
   5  -3  10  262.57   11.90
   5  -3  10  257.87   11.60
  -5  -3 -10  268.97   11.50
  -5   3  10  246.48   20.90
   5  -3 -10  269.87   10.70
  -5  -3  10  270.27   11.20
   5   3  10  259.47   13.00
   5  -3 -10  261.87   12.20
  -5  -3  10  267.37   13.60
   5   3  10  264.97   20.40
   5   3  10  264.97   24.80
   5  -3 -10  269.17   12.20
   5  -3 -10  266.47   10.70
   5  -4  10   15.20    1.50
  -5   4  10   10.70    4.50
  -5  -4 -10   12.80    1.70
  -5   4  10    6.60    4.30
   5  -4  10   11.40    0.90
  -5   4  10   18.90    2.70
   5  -4  10   14.70    1.70
   5  -4  10   12.50    0.90
   5  -4 -10   11.70    1.20
  -5  -4  10   14.70    1.00
  -5  -4  10   13.20    1.40
   5   4  10   12.30    2.50
   5   4  10   11.30    5.00
   5  -4 -10   13.30    2.10
   5   4  10   16.10    6.50
  -5   5  10  149.79   18.60
  -5   5  10  171.28    9.10
   5  -5  10  158.18    7.50
  -5   5  10  146.49   19.70
  -5  -5 -10  162.78    8.10
   5  -5  10  166.48    7.30
   5  -5 -10  165.58    7.50
   5   5  10  181.88    9.70
   5   5  10  185.38   22.10
   5   5  10  137.19   18.20
   5  -5 -10  173.08    8.70
  -5   6  10    7.00    1.90
  -5  -6 -10   10.10    1.70
  -5  -6 -10    8.50    1.80
   5  -6  10    6.00    1.10
   5  -6 -10    6.50    1.70
   5   6  10   10.00    2.50
  -5  -6  10    6.40    1.60
   5  -7  10   74.19    4.70
  -5  -7 -10   81.29    5.00
  -5   7  10   74.89    5.60
  -5  -7 -10   74.69    5.10
   5  -7 -10   85.29    4.80
   5  -7 -10   89.89    5.70
  -5  -7  10   91.19    5.30
   5   7  10   79.39    6.10
  -5   8  10    3.90    1.70
  -5  -8 -10    2.80    1.50
  -5  -8 -10    5.10    1.60
  -5  -8  10    3.90    2.40
   5  -8 -10    3.10    1.50
   5   8  10    1.80    1.40
   5  -8 -10    3.30    1.30
  -5  -9 -10   32.10    3.70
  -5  -9 -10   37.80    3.90
  -5   9  10   37.10    4.20
   5  -9 -10   26.50    3.60
  -5  -9  10   32.60    3.70
   5   9  10   22.50    3.70
   5   0  11    9.20    1.90
  -5   0  11   10.90    3.60
  -5   0 -11   14.80    1.10
   5   0 -11   10.10    1.30
  -5   0  11    8.50    1.60
   5   0  11   12.40    2.10
   5   0  11   11.20    4.40
   5  -1  11    5.30    1.40
  -5   1  11    6.90    3.40
   5  -1  11    5.10    1.40
   5  -1  11    6.80    3.20
  -5   1  11    4.60    1.30
  -5  -1  11    5.70    1.20
   5   1  11    3.10    1.40
   5  -1 -11    4.30    0.90
   5   1  11    5.10    3.30
   5   1  11    5.70    1.60
  -5  -1  11    6.90    2.70
  -5   2  11   16.00    5.20
  -5   2  11   12.30    2.00
   5  -2  11    9.10    1.70
   5  -2  11   13.30    3.70
   5  -2  11    9.00    1.60
   5   2  11   13.30    2.30
  -5  -2  11    9.60    2.60
   5   2  11    9.20    4.60
  -5  -2  11   11.90    1.50
   5  -2 -11   11.20    1.70
   5  -2 -11   11.20    1.60
  -5   3  11    4.10    1.40
   5  -3  11    4.30    1.00
   5  -3  11    6.30    2.20
  -5  -3 -11    4.20    0.90
   5  -3  11    4.10    1.20
   5  -3 -11    4.50    1.30
   5  -3 -11    4.70    1.20
   5   3  11    2.70    1.40
  -5  -3  11    4.60    0.80
  -5  -3  11    4.20    1.50
  -5  -4 -11    9.60    1.50
   5  -4  11    9.00    1.10
  -5  -4 -11    8.70    1.10
   5  -4  11    8.20    1.40
  -5   4  11    6.10    1.90
   5  -4 -11   10.90    1.90
  -5  -4  11   10.00    0.90
   5   4  11    9.20    2.30
  -5   5  11    2.40    1.30
  -5  -5 -11    2.90    0.90
  -5  -5 -11    2.70    1.10
   5  -5 -11    4.70    1.60
   5   5  11    5.90    2.00
  -5  -6 -11    7.10    1.60
  -5  -6 -11    7.00    1.50
  -5   6  11    6.50    1.90
   5  -6 -11    9.40    2.00
   5   6  11   14.50    2.90
   5  -6 -11    5.10    1.40
  -5  -7 -11    2.00    1.50
  -5   7  11    1.00    1.30
  -5  -7 -11    1.40    1.00
   5  -7 -11    0.60    1.20
   5   7  11    0.70    1.40
  -5  -7  11    2.00    1.20
  -5  -8 -11    5.20    1.70
  -5   8  11    4.10    1.60
   5  -8 -11    6.50    1.90
   5   8  11    4.90    2.00
  -5  -8  11    3.40    1.40
  -5  -9 -11    1.10    1.50
  -5   9  11    0.70    1.30
   5  -9 -11    1.80    1.60
   5   9  11    2.20    1.60
  -5   0  12   32.40    3.60
   5   0  12   36.10    4.40
   5   0  12   36.50    3.30
   5  -1  12    5.70    1.50
   5  -1  12   10.10    2.00
  -5  -1  12    7.50    1.40
   5  -1 -12    7.00    1.00
  -5   2  12   31.80    3.40
   5  -2  12   35.00    3.00
   5  -2  12   36.20    2.80
  -5  -2  12   31.20    2.30
   5  -2 -12   30.10    2.40
   5   2  12   38.20    4.00
  -5   3  12    4.90    1.60
   5  -3  12    5.10    1.60
   5  -3  12    7.10    2.50
   5  -3  12    6.80    1.20
  -5  -3 -12    6.00    1.00
   5  -3 -12    5.70    1.40
   5   3  12    6.60    2.00
  -5  -3  12    7.00    1.80
  -5  -3  12    6.40    1.00
   5  -3 -12    6.70    1.50
   5  -4  12   28.70    3.20
   5  -4  12   29.30    1.80
  -5   4  12   27.80    3.50
  -5  -4 -12   28.80    2.20
  -5  -4  12   27.50    1.60
   5   4  12   32.60    4.10
   5  -4 -12   29.70    3.10
   5  -4 -12   22.00    3.40
  -5  -5 -12    5.40    1.30
  -5   5  12    6.70    1.90
   5  -5 -12    7.40    1.70
   5   5  12    6.80    2.10
  -5   6  12   17.60    3.00
  -5  -6 -12   21.80    2.50
   5   6  12   15.20    3.00
   5  -6 -12   20.50    2.90
  -5  -6  12   16.70    2.40
  -5  -7 -12    6.50    1.70
  -5   7  12    4.00    1.80
   5  -7 -12    5.80    1.80
   5   7  12    9.70    2.70
  -5  -8 -12   13.00    2.40
  -5   8  12   13.80    2.80
   5   8  12   17.60    3.40
   5   0  13    1.50    1.10
  -5   0  13    0.90    0.90
  -5   1  13   10.20    1.90
   5  -1  13   13.00    2.10
  -5  -1  13    9.60    1.60
   5   1  13    9.30    2.00
   5  -2  13   -0.10    0.70
  -5   2  13    0.40    1.00
   5   2  13    1.90    1.30
   5  -2 -13    0.60    0.70
  -5  -2  13   -0.60    0.60
  -5   3  13    8.10    1.90
   5  -3 -13   14.00    2.00
   5   3  13    9.60    2.30
  -5  -3  13    8.80    1.50
   5  -3 -13   11.00    1.70
   5  -4  13    0.50    0.40
  -5   4  13    0.30    1.00
   5   4  13    0.50    1.20
  -5  -4  13   -0.20    0.40
   5  -4 -13    0.80    1.00
  -5   5  13    7.30    2.00
   5  -5 -13    9.00    1.90
   5   5  13    9.10    2.50
   5  -5 -13    6.50    1.70
  -5   6  13    2.00    1.50
   5  -6 -13    1.10    1.00
   5   6  13    1.20    1.30
   5  -6 -13    0.40    1.20
  -5   7  13    4.50    1.80
   5   7  13    9.20    2.60
   5  -7 -13    7.70    2.40
   5  -7 -13    5.80    1.90
   5   0  14   12.30    2.20
  -5   0  14   11.00    1.80
  -5   1  14   48.10    3.80
   5  -1  14   53.89    3.90
   5   1  14   50.09    4.20
  -5  -1  14   49.30    3.40
  -5   2  14    8.80    1.90
   5  -2  14    8.70    1.60
  -5  -2  14   10.50    1.50
   5   2  14   10.90    2.30
   5  -3  14   43.20    2.70
  -5   3  14   27.80    3.50
  -5  -3  14   35.30    2.30
   5   3  14   43.50    4.80
  -5   4  14    3.90    1.60
   5   4  14    7.60    2.30
   5  -4 -14    4.30    1.40
   5  -4 -14    5.50    1.40
  -5   5  14   27.90    3.70
   5  -5 -14   26.40    3.10
   5   5  14   22.60    3.70
   5  -5 -14   20.90    2.70
  -5   1  15    1.60    1.20
   5  -1  15    2.30    1.10
  -5  -1  15    1.30    0.90
   5   1  15    2.20    1.30
   5  -2  15   28.90    2.50
  -5   2  15   24.00    3.20
   5   2  15   29.30    3.70
  -5  -2  15   27.20    2.20
  -5   3  15    2.30    1.20
   5  -3  15    1.20    0.70
   5   3  15    1.70    1.40
  -5  -3  15    0.40    0.50
   6   0   0 1010.00   45.80
  -6   0   0  949.60   45.70
  -6   0   0 1052.59   54.99
   6   0   0  957.00   53.99
   6   1   0 1190.28   62.59
   6  -1   0 1133.89   60.09
   6   1   0 1110.09   50.99
  -6   1   0 1167.78   62.19
  -6   1   0 1057.19   53.09
   6  -1   0 1095.09   51.49
  -6  -1   0 1110.29   51.99
  -6  -1   0 1086.09   59.79
  -6  -2   0  648.94   43.20
   6  -2   0  589.64   34.70
  -6   2   0  681.23   34.10
  -6  -2   0  713.93   36.80
   6  -2   0  669.43   43.40
   6   2   0  693.53   47.80
   6  -3   0  780.92   50.49
  -6  -3   0  754.52   42.00
  -6  -3   0  731.43   49.40
   6   3   0  730.83   54.79
   6  -3   0  744.33   41.50
  -6   3   0  707.93   38.30
  -6  -3   0  750.42   34.00
   6   3   0  741.43   34.60
   6  -3   0  754.32   33.90
   6  -4   0  334.37   14.90
   6  -4   0  369.96   14.70
   6  -4   0  354.66   19.20
  -6   4   0  332.77   23.50
   6   4   0  357.16   14.60
   6   4   0  380.26   22.80
   6  -4   0  378.76   27.80
  -6  -4   0  360.56   19.30
  -6  -4   0  314.27   26.10
   6  -4   0  337.77   14.80
   6   4   0  358.56   14.80
  -6   4   0  332.27   17.60
   6  -5   0  391.16   17.20
   6   5   0  426.86   29.20
  -6   5   0  381.26   31.00
  -6  -5   0  366.76   31.20
   6  -5   0  382.16   16.90
   6   5   0  413.26   21.00
   6  -5   0  410.66   17.40
   6   5   0  408.16   17.10
   6  -5   0  391.66   31.50
  -6  -5   0  411.06   17.50
  -6  -5   0  421.56   22.60
  -6   5   0  438.46   22.50
   6  -5   0  440.16   22.80
  -6   5   0  399.66   16.60
   6  -6   0  194.88    9.00
  -6   6   0  182.28    8.10
   6  -6   0  189.48    9.00
   6   6   0  191.18    8.70
   6  -6   0  195.28    9.10
  -6  -6   0  190.28    9.20
  -6   6   0  177.78   11.90
   6   6   0  176.08   12.10
  -6  -6   0  175.08   13.40
   6   7   0  200.48    9.40
  -6  -7   0  185.18   14.50
   6  -7   0  202.38   10.70
  -6   7   0  181.98   12.80
  -6   7   0  199.88    8.90
   6  -7   0  201.28    9.40
   6  -7   0  208.98   10.00
  -6  -7   0  216.88   10.20
   6   7   0  218.48   13.90
  -6   7   0  231.28   15.70
  -6   8   0   90.19    4.20
   6   8   0   86.99    8.30
   6   8   0   85.69    4.70
  -6  -8   0   91.29    5.60
   6  -8   0   72.89    4.70
  -6   8   0   68.29    9.70
  -6   8   0   85.19    8.00
   6  -8   0   80.29    5.20
   6  -8   0   81.79    5.20
   6  -9   0   96.79    5.90
   6   9   0   90.29    5.00
   6  -9   0   97.49    5.90
  -6   9   0   91.59    4.50
  -6  -9   0   86.09    5.90
  -6   9   0   66.69   10.30
   6   9   0   79.19    9.50
  -6  10   0   35.80    7.50
  -6 -10   0   34.30    4.10
   6 -10   0   35.40    4.20
   6  10   0   29.70    5.80
   6 -11   0   29.30    3.80
   6 -11   0   26.90    3.70
  -6 -11   0   27.50    3.80
   6 -12   0    9.60    2.40
   6 -12   0    7.10    2.20
  -6 -12   0    8.20    2.30
   6   0   1 1470.25   64.99
   6   0  -1 1460.35   65.49
  -6   0  -1 1435.76   74.09
  -6   0   1 1543.65   76.89
   6   0  -1 1484.25   74.49
  -6   0  -1 1467.05   65.99
   6   0   1 1457.65   75.69
  -6   0   1 1435.16   64.69
   6  -1   1    7.90    1.60
   6  -1   1    3.20    2.00
   6   1  -1    4.60    1.20
  -6  -1  -1    7.10    0.70
  -6   1   1   11.10    2.10
  -6  -1  -1    4.60    1.50
   6   1  -1    4.40    2.30
  -6   1   1    6.50    0.80
   6  -1   1    8.30    0.90
   6   1  -1    7.10    0.80
   6   1  -1    7.40    0.70
   6  -1   1    6.90    0.70
  -6  -1  -1    6.30    0.70
   6  -1   1    9.90    5.60
   6  -1   1    5.80    0.50
  -6  -1  -1   10.30    4.00
  -6   1   1    3.70    6.00
  -6   1   1    6.20    0.70
   6   1  -1   11.60    6.20
   6   1  -1    5.30    0.50
  -6   1   1    6.70    0.70
  -6   1   1    8.90    3.50
   6  -1   1    6.20    0.50
   6   1   1    7.30    1.80
   6   1   1    6.50    0.80
   6   1   1    6.10    0.50
  -6   1  -1    7.00    1.50
  -6  -1   1    5.10    1.30
   6  -1  -1    6.30    0.80
  -6  -1   1    6.60    2.80
   6  -1  -1    6.40    0.80
  -6   1  -1    6.50    0.70
  -6  -1   1    6.00    0.50
  -6  -1   1    6.40    5.30
   6  -1  -1    7.20    0.80
  -6  -1   1    6.40    0.70
  -6   1  -1    6.50    0.80
   6  -1  -1    7.10    1.90
  -6   1  -1   -1.20    3.70
  -6  -1   1    6.40    0.70
  -6   1  -1    5.90    0.50
   6   1   1    9.40    3.50
   6  -1  -1    7.20    0.70
   6   1   1    7.50    0.80
   6   1   1   16.00    7.80
   6  -1  -1    6.70    5.50
  -6   1  -1    5.50    2.60
  -6   1  -1    6.60    0.50
   6  -1  -1    7.80    3.80
   6  -2   1  893.11   43.00
   6  -2   1  845.12   49.99
  -6  -2  -1  960.10   58.09
  -6   2   1  982.50   45.80
  -6  -2  -1  894.71   47.30
   6   2  -1  854.11   52.19
  -6   2   1  812.72   58.19
  -6  -2   1  874.31   50.69
   6  -2  -1  808.32   46.20
   6   2   1 1050.69   64.39
   6   2   1  918.51   45.80
  -6  -2   1  854.71   43.30
   6  -2  -1  864.21   55.99
  -6   2  -1  888.41   41.80
   6   3  -1    5.60    9.60
   6  -3   1    3.80    1.50
   6  -3   1    3.20    0.70
  -6  -3  -1    2.70    9.00
   6  -3   1    1.70    0.50
  -6   3   1    2.60    1.40
  -6  -3  -1    0.30    0.80
  -6   3   1    2.70    3.40
   6  -3   1   -0.50    2.60
   6  -3   1    2.10    0.40
   6  -3   1  -10.40    4.80
   6   3  -1    1.70    0.40
   6   3  -1    1.30    0.80
  -6   3   1  -13.90    9.30
  -6   3   1    1.30    0.40
  -6  -3  -1    2.10    4.40
   6   3  -1    1.70    0.30
   6   3  -1    1.80    2.60
  -6   3  -1    7.90    9.00
  -6   3  -1   -0.20    2.00
  -6  -3   1    2.00    0.50
   6  -3  -1    2.10    0.60
   6  -3  -1    1.70    0.50
   6   3   1    0.90    0.50
   6  -3  -1   -4.70    7.20
   6  -3  -1    1.60    0.50
  -6   3  -1    2.60    0.40
   6   3   1    0.70    0.90
  -6   3  -1    1.80    0.50
  -6  -3   1    1.10    5.50
   6  -3  -1   -5.20    3.80
  -6  -3   1    3.20    1.40
   6   3   1   -5.60   10.20
   6   3   1    1.10    3.80
  -6  -3   1    1.80    3.60
  -6   3  -1    2.70    1.00
   6  -3  -1    1.00    1.10
   6   3   1    2.10    0.60
   6  -4   1  361.36   26.80
   6   4  -1  407.26   19.60
   6  -4   1  420.96   16.90
  -6  -4  -1  424.36   22.50
   6   4  -1  416.66   17.00
  -6  -4  -1  386.06   30.80
   6  -4   1  400.26   20.70
  -6   4   1  429.86   29.00
  -6   4   1  409.16   21.00
   6   4  -1  378.66   24.80
   6  -4  -1  401.06   17.20
   6  -4  -1  412.06   22.40
   6   4   1  402.66   21.20
  -6  -4   1  418.26   21.00
   6  -4  -1  428.86   31.70
  -6   4  -1  441.16   25.20
   6  -4  -1  403.36   17.30
  -6   4  -1  422.06   19.40
  -6  -4   1  437.16   29.00
  -6  -5  -1    4.40    2.40
   6   5  -1    1.60    0.60
   6  -5   1    1.70    0.50
   6   5  -1    1.50    1.20
   6  -5   1    2.20    0.80
   6  -5   1    2.10    0.70
  -6   5   1    1.80    0.60
   6  -5   1    2.80    1.60
  -6  -5  -1    1.80    6.50
   6   5  -1   -0.40    3.90
   6  -5   1    7.00    5.50
  -6  -5  -1    1.70    0.70
   6   5   1    1.30    1.30
   6  -5  -1    0.10    6.50
   6  -5  -1    1.60    0.70
   6   5   1    1.80    0.70
   6   5   1   -1.30    5.10
  -6   5  -1    3.30    0.50
   6  -5  -1    3.20    2.30
   6  -5  -1    3.30    0.80
  -6   5  -1    0.90    0.90
  -6   5  -1    4.10    3.80
   6  -5  -1    0.70    0.50
  -6  -6  -1  185.38   14.60
   6  -6   1  210.38    9.80
   6  -6   1  212.18    9.20
   6   6  -1  214.48    9.20
   6   6  -1  212.48   12.90
  -6  -6  -1  206.08    9.90
   6  -6   1  206.78    9.60
  -6   6   1  188.08   10.20
  -6   6   1  207.18   13.70
  -6   6  -1  198.18    8.70
   6   6   1  204.98   10.20
   6  -6  -1  208.38    9.80
  -6  -6   1  228.68   14.30
  -6  -6   1  211.08    9.90
   6  -6  -1  198.58    9.40
  -6   6  -1  193.98   11.80
   6  -6  -1  203.08    9.70
  -6   7   1    1.70    0.70
   6  -7   1    2.00    0.80
  -6   7   1    4.70    2.50
  -6  -7  -1    2.20    1.00
   6  -7   1    1.60    0.90
  -6   7   1    1.30    1.60
   6   7  -1    1.80    0.70
  -6  -7  -1    4.90    2.70
   6   7  -1    0.70    1.20
   6  -7   1    1.40    0.90
  -6   7  -1    2.70    0.60
  -6  -7   1    1.20    0.80
   6  -7  -1    2.40    1.00
   6   7   1    0.40    1.40
   6  -7  -1    2.00    1.00
   6   7   1    2.20    0.90
  -6   7  -1    2.50    1.90
  -6  -7   1    2.90    2.10
  -6   7  -1    2.90    1.50
  -6   8   1   98.09    9.20
   6  -8   1   92.39    5.50
   6  -8   1   86.39    5.00
  -6   8   1   94.89    4.80
  -6  -8  -1  103.39    6.00
   6   8  -1  104.79    8.30
   6   8  -1   66.99    9.50
   6  -8   1   99.99    5.90
   6   8  -1   97.89    4.90
  -6   8   1  106.99   12.60
   6   8   1   84.69   10.20
   6  -8  -1  103.39    5.90
   6   8   1   92.09    5.30
  -6  -8   1  100.59    6.00
  -6   8  -1  108.89    9.80
   6  -8  -1   84.29    5.50
  -6   8  -1   93.29    7.70
  -6   8  -1   90.29    4.40
   6   9  -1    1.30    0.70
   6   9  -1    2.30    1.70
  -6  -9  -1    1.20    1.20
   6  -9   1   -0.80    0.80
  -6   9   1    2.90    0.80
  -6   9   1    3.10    2.80
   6  -9   1    2.70    1.40
   6  -9  -1    2.30    1.30
  -6  -9   1    1.20    1.20
   6   9   1    2.90    2.40
   6  -9  -1    2.30    1.30
   6   9   1    0.40    0.80
  -6   9  -1    1.50    0.50
  -6   9  -1    0.80    1.70
   6  10  -1   25.30    4.80
   6 -10   1   33.10    3.80
  -6  10   1   31.40    2.40
   6 -10   1   37.60    4.20
  -6 -10  -1   41.70    4.60
  -6  10  -1   26.30    5.50
   6  10   1   36.10    2.90
   6 -10  -1   43.80    4.50
  -6 -10   1   31.60    4.00
   6 -11   1    1.40    1.40
   6 -11   1    0.80    1.20
  -6 -11  -1    0.50    1.30
   6 -11  -1   -0.10    1.10
  -6 -11   1   -0.20    1.30
   6 -11  -1    1.70    1.40
  -6 -12  -1    6.60    2.20
   6 -12   1   12.10    2.70
   6 -12   1   14.00    2.80
  -6 -12   1   10.80    2.70
   6 -12  -1   11.60    2.50
   6 -12  -1   14.80    3.00
   6   0  -2  611.44   39.20
  -6   0  -2  517.95   37.70
  -6   0   2  572.44   29.90
   6   0  -2  555.34   31.10
   6   0   2  502.15   39.50
  -6   0   2  592.34   41.60
   6   0   2  595.94   30.60
  -6   0  -2  553.24   31.40
  -6   1   2   92.39   10.20
   6  -1   2   98.69    4.30
   6  -1   2   98.29    4.50
  -6   1   2  110.09    7.00
   6   1  -2  100.49    4.40
   6   1  -2   98.49   15.10
  -6   1   2   99.19    4.60
  -6   1   2  107.29    4.50
   6  -1   2   97.19    4.40
   6   1  -2   96.49    4.50
  -6   1   2  104.29    4.50
  -6  -1  -2   80.09   16.70
   6  -1   2  100.69    4.20
   6  -1   2  112.59    6.20
  -6   1   2  127.59   22.70
   6  -1   2   88.29   14.70
  -6  -1  -2   98.39    4.50
   6  -1   2  108.09    9.20
  -6  -1  -2  100.79    4.50
   6   1  -2   97.99    4.30
  -6  -1   2   99.29    6.00
   6  -1  -2  102.89    4.50
   6  -1  -2   99.79    4.60
  -6  -1   2  103.29    4.40
  -6   1  -2  101.89    4.20
  -6   1  -2   95.89    4.50
   6   1   2  100.89    4.70
  -6  -1   2   96.49   16.10
  -6   1  -2  105.49    4.40
  -6  -1   2   99.99    4.40
  -6  -1   2   96.49    4.30
   6  -1  -2  100.39    4.60
  -6   1  -2  102.59    9.50
   6  -1  -2   87.99   12.60
   6  -1  -2   87.69   20.20
  -6   1  -2  100.99    4.40
   6  -1  -2   97.59    4.60
   6  -1  -2  104.89    7.30
  -6  -1   2   92.19    8.60
   6   1   2  102.79   10.90
   6   1   2   95.99    4.40
  -6  -1   2  102.39    4.60
   6   1   2   99.89    4.60
  -6   1  -2  100.49    6.30
   6   1   2  106.09    7.00
   6   1   2  116.99   21.60
  -6   2   2  465.45   22.00
  -6  -2  -2  417.16   30.20
  -6  -2  -2  459.25   22.90
  -6   2   2  481.65   45.10
  -6   2   2  501.15   29.60
   6  -2   2  431.46   24.00
  -6  -2  -2  375.76   37.90
   6   2  -2  414.66   24.00
   6  -2   2  434.56   31.70
   6   2  -2  541.75   34.80
  -6   2  -2  426.36   24.10
   6   2   2  465.95   29.50
   6  -2  -2  458.35   40.20
   6  -2  -2  461.45   30.80
  -6   2  -2  425.26   30.90
  -6  -2   2  450.75   31.90
   6   2   2  473.15   22.40
  -6  -2   2  432.26   20.20
   6   2   2  506.05   45.70
  -6  -2   2  451.95   24.70
   6  -2  -2  477.95   23.00
   6   3  -2  104.09    4.40
   6  -3   2  112.69   10.30
   6  -3   2  110.39    6.70
   6  -3   2   99.09    4.90
  -6  -3  -2   73.59   14.30
  -6  -3  -2  107.89    5.00
   6  -3   2  105.39    4.70
   6   3  -2   94.39    6.00
  -6  -3  -2  110.39    9.00
   6   3  -2  100.99    4.40
   6  -3   2  102.39    4.50
  -6   3   2  117.69   16.30
  -6   3   2  100.59    4.80
   6  -3   2  107.79    4.50
   6   3  -2   90.69    9.00
  -6   3   2   89.29    7.60
   6   3   2  107.79   16.00
   6  -3  -2  122.39    9.30
  -6  -3   2   99.19    4.50
   6   3   2  104.09    5.10
   6   3   2  105.99    5.10
   6  -3  -2  102.79    4.90
  -6   3  -2   98.79    4.40
   6  -3  -2  100.69    4.90
  -6   3  -2   96.79    4.60
   6  -3  -2  117.29   17.70
  -6  -3   2   94.79   10.40
  -6  -3   2  100.49    6.70
  -6  -3   2  102.49    4.50
  -6  -3   2  107.79    5.10
  -6   3  -2  111.69    9.40
   6   3   2  100.19    8.00
   6  -3  -2   96.99    5.00
  -6   3  -2  102.19    6.10
   6  -4   2  253.17   13.80
   6   4  -2  265.47   10.90
  -6   4   2  257.87   11.20
   6  -4   2  242.68   11.30
   6  -4   2  259.37   11.10
  -6  -4  -2  262.87   16.80
   6   4  -2  270.57   17.40
  -6  -4  -2  239.28   24.90
   6  -4   2  267.47   10.80
  -6  -4  -2  263.27   11.40
   6   4  -2  264.67   12.90
   6  -4   2  251.77   19.30
  -6   4   2  236.18   22.40
  -6   4   2  235.98   15.20
   6  -4  -2  282.67   17.20
  -6   4  -2  291.57   17.40
  -6   4  -2  258.87   10.60
   6   4   2  261.97   15.80
  -6  -4   2  250.57   10.80
   6  -4  -2  260.37   11.40
   6  -4  -2  261.17   26.10
  -6  -4   2  251.17   14.00
   6  -4  -2  257.77   11.40
   6  -4  -2  247.88   11.30
   6   4   2  249.88   23.80
  -6  -4   2  280.17   20.70
  -6   4  -2  259.57   11.10
   6   4   2  262.27   11.40
  -6   4  -2  269.37   12.80
   6   4   2  262.27   11.50
   6   5  -2   54.19    3.00
   6  -5   2   59.19    3.10
   6  -5   2   76.49    6.30
  -6  -5  -2   65.29    9.20
   6   5  -2   76.49    9.90
   6  -5   2   58.69    3.60
  -6   5   2   53.19    8.20
  -6   5   2   57.79    3.30
  -6  -5  -2   53.99    3.60
  -6  -5  -2   60.99   15.50
   6   5  -2   62.39    4.80
   6  -5   2   60.29    3.40
   6  -5   2   66.49   12.00
  -6   5   2   50.69   13.60
   6   5   2   61.49    3.70
   6   5   2   76.39    8.90
  -6   5  -2   56.39    4.50
  -6   5  -2   61.59    2.80
   6  -5  -2   54.89    3.50
   6  -5  -2   70.49    9.50
   6  -5  -2   55.49    3.60
   6   5   2   62.09   14.00
  -6  -5   2   55.29    6.60
  -6   5  -2   87.69    9.20
  -6  -5   2   68.89   12.90
   6  -5  -2   86.29   18.80
   6   6  -2  139.59    8.30
   6  -6   2  125.49    5.90
  -6  -6  -2  120.29    6.60
  -6   6   2  118.49   10.40
  -6  -6  -2  132.19   12.00
   6   6  -2  120.99    6.10
   6  -6   2  134.09    6.70
  -6   6   2  128.29    6.20
   6  -6   2  126.89    6.40
   6   6   2  129.69    6.60
   6   6   2  108.39   10.20
   6  -6  -2  128.69    6.70
  -6  -6   2  131.29    9.70
   6  -6  -2  125.39    6.60
  -6   6  -2  128.29    7.90
  -6  -6   2  129.19    6.70
  -6  -7  -2   29.70    6.80
   6   7  -2   25.60    3.80
   6  -7   2   28.30    2.90
  -6   7   2   28.20    7.80
  -6  -7  -2   30.20    3.20
   6  -7   2   23.30    1.90
  -6   7   2   31.80    2.30
  -6   7   2   26.50    5.60
   6  -7   2   28.20    3.00
  -6   7  -2   28.10    4.90
  -6   7  -2   20.90    3.40
   6  -7  -2   33.20    3.30
  -6  -7   2   28.90    3.20
  -6  -7   2   28.30    5.10
   6  -7  -2   27.20    3.00
   6   7   2   26.90    2.80
  -6   8   2   42.50    7.40
  -6   8   2   50.39    3.20
   6  -8   2   45.20    3.70
  -6  -8  -2   51.89    4.00
   6  -8   2   50.49    3.10
   6  -8   2   43.40    3.50
   6   8  -2   41.40    6.30
   6   8  -2   41.20    5.30
  -6   8   2   47.40    8.80
  -6   8  -2   49.90    4.70
  -6  -8   2   57.09    4.20
   6  -8  -2   56.19    4.00
   6  -8  -2   49.60    3.70
   6   8   2   48.50    3.60
  -6   8  -2   38.50    6.10
  -6   8  -2   47.90    2.40
   6   9  -2    9.00    2.40
  -6   9   2    5.90    3.30
  -6  -9  -2   13.70    2.40
   6  -9   2   13.10    2.40
   6  -9   2    8.50    1.90
  -6   9   2   12.50    1.70
   6   9   2   10.30    4.20
   6   9   2   10.30    1.90
   6  -9  -2    9.60    2.10
  -6   9  -2   11.30    3.40
   6  -9  -2   12.60    2.30
  -6  -9   2   14.10    2.50
   6 -10   2   22.50    3.00
  -6  10   2   16.30    2.00
  -6 -10  -2   17.40    3.10
   6  10  -2   11.60    2.80
   6 -10   2   14.60    2.60
   6  10   2   12.20    2.10
   6 -10  -2   18.10    2.90
  -6 -10   2   17.70    3.00
   6 -10  -2   19.20    3.00
  -6  10  -2   19.00    4.30
   6 -11   2    5.60    1.90
   6 -11   2    3.10    1.60
  -6 -11  -2    1.30    1.40
  -6 -11   2    2.90    1.60
   6 -11  -2    4.20    1.80
   6 -11  -2    2.40    1.50
   6 -12   2    4.40    1.90
  -6 -12  -2    5.20    3.20
   6 -12   2    5.30    2.00
   6 -12  -2    4.30    2.00
  -6 -12   2    2.10    1.70
  -6 -12   2    3.00    1.90
   6 -12  -2    4.40    2.20
  -6   0  -3   39.00    5.00
  -6   0   3   31.90    1.60
  -6   0   3   26.90    1.60
  -6   0   3   23.80    1.50
   6   0   3   57.39   14.90
  -6   0   3   25.70   11.50
  -6   0  -3   28.30    1.30
   6   0   3   30.40    1.60
   6   0   3   25.40    1.50
   6   0  -3   34.90    4.60
  -6   0  -3   26.50    1.50
   6   0   3   27.50    3.80
   6   0  -3   49.60   12.10
   6   0   3   24.50    1.60
   6   0  -3   26.20    1.60
   6   0  -3   29.10    1.60
   6   0  -3   26.90    1.50
   6   0  -3   19.70    6.00
  -6   0  -3   28.80    1.60
  -6   0  -3   24.90    7.20
   6   0   3   34.30    7.30
   6   0  -3   27.60    1.70
  -6   0   3   26.50    1.70
  -6   0   3   32.60    6.60
  -6   0   3   22.60    3.40
   6  -1   3   34.80   12.20
   6   1  -3   13.20    7.60
  -6  -1  -3   16.40    6.30
  -6   1   3   17.80    1.20
   6  -1   3   19.40    2.70
   6  -1   3   17.10    4.50
   6   1  -3   17.40    1.10
   6   1  -3   14.90    2.70
   6   1  -3   15.20    4.80
   6  -1   3   18.80    1.20
  -6  -1  -3   18.10    1.10
  -6   1   3   19.00    1.30
  -6   1   3   -6.00    9.70
  -6  -1  -3   17.00    1.20
  -6   1   3   15.10    1.20
  -6  -1  -3   24.10   11.00
  -6  -1  -3   16.90    1.20
   6   1  -3   16.90    1.10
   6   1  -3   16.00    1.10
  -6  -1  -3   29.00    4.80
  -6   1   3   11.10    5.10
   6  -1   3   18.20    1.10
  -6   1   3   16.40    3.20
   6  -1   3   18.30    1.20
  -6  -1   3   24.00    5.30
   6  -1  -3   23.60    7.00
   6  -1  -3   18.00    1.30
  -6  -1   3   14.10    1.10
  -6   1  -3   16.50    1.10
  -6  -1   3   20.70    2.90
  -6  -1   3   17.10    1.10
   6  -1  -3   17.50    3.60
   6  -1  -3   17.50    1.30
  -6  -1   3   18.00    1.10
   6   1   3   24.40    7.20
   6   1   3   14.10    3.10
   6   1   3   19.20    1.40
  -6   1  -3   17.50    0.80
  -6   1  -3   15.70    2.90
   6  -1  -3   18.70    1.20
  -6  -1   3   17.10    9.30
   6   1   3   12.40    9.90
  -6   1  -3    7.60    5.90
  -6   1  -3   24.80    6.30
  -6   1  -3   18.20    1.00
   6  -1  -3   38.20   11.30
   6   1   3   18.80    1.20
   6  -1  -3   14.70    1.20
  -6  -1   3   17.40    1.10
  -6  -2  -3   11.00    1.00
   6  -2   3   10.50    0.70
   6  -2   3   16.90    4.10
   6  -2   3   11.20    0.80
   6   2  -3   11.30    3.90
  -6  -2  -3   13.10    3.50
  -6   2   3   11.90    1.30
  -6  -2  -3   10.60   11.40
  -6  -2  -3   17.10    7.90
  -6   2   3   21.90    7.20
  -6   2   3   10.80    1.20
   6   2  -3   11.30    0.70
  -6   2   3   12.00    3.10
  -6  -2  -3   12.70    1.00
   6  -2   3   11.20    0.80
   6  -2   3    9.10    1.70
   6   2  -3   14.40    2.40
   6  -2   3   14.00    6.30
   6   2  -3   10.70    5.90
  -6   2   3   25.60   15.30
   6   2  -3   10.80    0.80
  -6  -2   3   11.70    2.00
   6   2   3    7.70    2.50
   6   2   3    8.50    5.60
  -6   2  -3   10.80    3.70
  -6  -2   3   23.50    8.80
  -6  -2   3   11.20    0.90
   6  -2  -3   28.80   13.20
  -6  -2   3   22.30    4.90
   6  -2  -3   11.40    1.30
   6   2   3   11.20    1.40
  -6   2  -3   31.70   10.20
  -6  -2   3   11.50    0.80
   6  -2  -3   17.10    7.20
  -6   2  -3   11.70    0.80
   6   2   3   15.40    1.60
  -6   2  -3   11.50    1.20
   6   2   3   26.40   17.90
  -6   2  -3   10.30    2.10
   6  -2  -3   13.50    3.50
  -6  -3  -3   10.50    3.40
   6  -3   3    7.20    0.60
   6   3  -3   11.10    3.80
  -6   3   3    9.40    2.90
   6  -3   3    9.10    0.90
   6   3  -3    8.90    1.80
   6  -3   3    7.60    1.00
  -6   3   3    9.90    1.20
  -6  -3  -3    9.20    1.20
   6  -3   3   12.10    3.70
  -6   3   3    8.40    6.80
   6   3  -3    6.90    0.60
   6  -3   3    8.70    1.80
  -6  -3  -3    8.50    6.40
   6  -3   3    8.50    0.70
   6   3   3    6.90    2.50
  -6   3  -3    8.80    0.80
  -6  -3   3    7.10    3.20
   6  -3  -3   11.10    1.30
  -6  -3   3    6.40    1.60
   6   3   3    9.30    1.30
   6   3   3    8.10    1.30
   6  -3  -3    3.50    6.40
  -6  -3   3    8.90    0.70
  -6   3  -3    7.30    3.10
  -6  -3   3    9.50    1.10
   6  -3  -3    6.60    1.00
  -6   3  -3    4.20    1.30
  -6  -3   3    7.60    0.70
   6  -3  -3    6.10    2.70
   6   3   3   11.30    6.50
   6  -4   3    8.40    2.00
   6  -4   3    4.50    0.80
   6  -4   3    4.50    0.60
   6  -4   3    5.40    1.00
   6   4  -3    3.50    2.90
  -6   4   3    3.90    0.90
  -6  -4  -3    3.90    1.00
   6   4  -3    5.20    1.30
   6  -4   3    3.70    0.60
  -6   4   3    5.10    6.60
  -6  -4  -3    9.70    8.10
   6  -4   3    1.90    3.30
  -6   4   3    4.10    2.20
  -6  -4  -3   10.50    4.50
   6  -4  -3    6.20    1.20
  -6  -4   3    3.70    0.60
  -6  -4   3    3.10    3.80
   6  -4  -3   -0.10    7.70
  -6   4  -3    4.00    1.20
   6  -4  -3    2.40    2.00
   6  -4  -3    5.50    1.00
  -6   4  -3    5.30    0.80
   6   4   3    6.00    1.20
  -6  -4   3    4.20    1.40
   6   4   3    2.90    2.00
  -6   4  -3    1.00    2.50
   6   4   3    2.00    6.10
   6   4   3    3.50    1.00
  -6  -5  -3   -9.30    8.70
   6  -5   3    1.30    1.00
  -6   5   3    2.30    0.80
   6  -5   3    2.70    0.60
   6   5  -3    2.00    3.20
  -6  -5  -3    0.10    0.60
   6  -5   3    2.60    0.80
   6  -5   3    0.90    0.60
   6   5  -3    2.30    0.50
  -6  -5  -3    3.90    2.70
   6   5  -3    3.30    1.10
   6  -5   3   -1.40    4.10
  -6   5   3    2.00    2.00
  -6   5   3   13.10    9.00
   6   5   3    3.30    1.00
   6   5   3    8.20    8.20
   6  -5  -3    2.90    0.90
  -6  -5   3    4.40    1.70
  -6   5  -3    5.90    3.00
  -6  -5   3    1.90    5.40
   6  -5  -3    2.50    0.80
  -6   5  -3    1.50    0.30
   6  -5  -3    2.20    2.80
   6   5   3    2.60    1.00
  -6   5  -3    2.10    0.90
   6   5   3    1.50    1.70
   6  -5  -3   13.90   12.70
   6   6  -3    5.40    1.40
   6  -6   3    5.10    1.20
   6  -6   3    6.80    1.30
   6   6  -3    6.50    0.80
  -6   6   3    4.80    2.70
  -6  -6  -3    5.00    1.30
  -6   6   3    5.90    1.20
  -6  -6  -3    1.40    2.30
  -6   6   3    9.20    4.10
   6   6   3    5.30    1.30
  -6  -6   3    3.80    1.70
   6   6   3    8.10    3.30
  -6   6  -3    4.80    0.50
  -6   6  -3    4.90    1.40
   6  -6  -3    8.50    1.50
   6  -6  -3    5.50    2.20
  -6   7   3    0.10    1.50
  -6   7   3    0.40    1.70
   6  -7   3    0.50    0.70
  -6   7   3   -0.70    0.50
   6  -7   3    0.10    0.70
  -6  -7  -3    0.80    2.20
   6   7  -3    0.80    0.80
  -6  -7  -3    1.60    1.10
   6   7  -3    0.90    0.40
  -6  -7   3    0.30    0.80
  -6   7  -3   -0.10    0.20
   6  -7  -3    0.50    0.90
  -6   7  -3    0.20    0.60
   6   7   3    0.50    1.90
  -6   7  -3   -0.10    0.90
   6   7   3    0.80    0.90
   6  -7  -3   -0.70    0.70
  -6  -8  -3    2.20    1.30
   6   8  -3    4.30    1.80
   6   8  -3    3.00    0.60
  -6   8   3    4.10    2.70
   6   8  -3    3.60    1.30
   6  -8   3    2.40    1.10
  -6   8   3    1.90    2.40
   6  -8   3    6.50    1.60
  -6   8   3    2.20    0.90
  -6   8  -3    1.10    1.20
   6  -8  -3    3.50    1.20
  -6  -8   3    4.50    1.50
   6   8   3    6.70    3.70
   6   8   3    8.80    3.90
  -6   8  -3    1.00    0.90
   6  -8  -3    4.50    1.50
   6   8   3    3.90    1.40
  -6   9   3    0.50    0.90
   6  -9   3   -1.00    0.90
  -6  -9  -3   -1.30    0.90
   6   9  -3    0.30    0.70
   6  -9   3    0.00    1.00
  -6   9  -3    0.20    0.90
   6  -9  -3    0.10    1.00
   6  -9  -3    0.70    1.00
  -6  -9   3    0.20    1.00
   6   9   3    0.00    0.80
   6   9   3    1.00    1.60
  -6  10   3    2.70    1.00
   6 -10   3    3.70    1.50
  -6 -10  -3    1.20    1.40
   6  10  -3    0.30    0.70
   6 -10   3   -0.10    1.20
   6 -10  -3    0.80    1.20
   6 -10  -3    2.90    1.40
   6  10   3    1.10    1.10
  -6 -10   3    2.40    1.40
  -6  10  -3   -0.10    1.00
   6 -11   3   -0.10    1.10
  -6 -11  -3   -0.70    1.00
   6 -11   3   -1.30    0.90
  -6 -11   3   -0.10    1.10
   6 -11  -3   -0.80    1.00
   6 -11  -3   -0.70    1.00
  -6 -12  -3    1.40    2.00
   6 -12   3    4.30    2.20
   6 -12   3    1.30    1.30
   6 -12  -3    4.60    2.50
  -6 -12   3   -0.10    1.40
   6 -12  -3   -1.90    1.30
  -6 -12   3    1.90    1.90
  -6   0  -4  385.26   16.10
   6   0  -4  398.06   36.00
  -6   0   4  381.66   25.40
   6   0   4  414.76   42.00
   6   0   4  392.86   19.70
   6   0   4  379.46   25.80
  -6   0   4  422.86   41.40
  -6   0   4  436.66   19.90
  -6   0  -4  397.16   28.40
  -6   0  -4  402.76   20.70
  -6  -1  -4   29.70    1.80
  -6   1   4   36.20    5.20
   6  -1   4   26.00    3.50
  -6  -1  -4   42.30   10.80
  -6   1   4   54.09   10.90
  -6   1   4   33.30    1.70
   6  -1   4   25.60    5.60
   6   1  -4   32.50    1.60
   6   1  -4   29.50    7.50
   6  -1   4   28.20    1.70
  -6  -1  -4   28.60    5.10
   6   1  -4   31.30    1.70
  -6   1   4   30.20    1.90
   6  -1   4   29.70    1.70
   6   1  -4   31.20    4.60
   6  -1   4   32.00    1.80
  -6  -1  -4   30.40    1.60
  -6  -1   4   29.50    1.60
   6   1   4   28.80    4.60
   6   1   4   31.80    2.10
   6   1   4   28.90    2.10
   6   1   4   31.90    8.20
  -6  -1   4   32.00    6.60
   6   1   4   30.70    1.80
  -6   1  -4   31.50    1.60
   6  -1  -4   41.10   10.60
   6  -1  -4   33.00    1.70
  -6  -1   4   26.70    1.70
  -6  -1   4   31.50    1.70
   6  -1  -4   31.00    1.90
   6  -1  -4   27.60    5.00
  -6   1  -4   33.00    8.00
  -6   1  -4   28.20    1.70
  -6  -1   4   31.90    3.80
  -6   1  -4   23.80    3.90
   6  -1  -4   34.40    2.10
   6   2  -4  307.17   15.80
   6   2  -4  334.67   21.60
  -6   2   4  319.77   30.20
  -6  -2  -4  305.37   27.70
   6  -2   4  318.87   14.90
  -6   2   4  330.67   20.10
  -6  -2  -4  327.37   13.20
  -6   2   4  327.17   13.30
   6  -2   4  323.47   19.10
  -6  -2  -4  304.17   18.90
   6  -2   4  326.97   12.70
   6  -2  -4  334.67   28.70
  -6   2  -4  333.47   16.10
   6   2   4  316.47   13.70
   6  -2  -4  306.97   13.50
   6  -2  -4  343.07   19.60
   6   2   4  283.97   25.40
  -6  -2   4  292.67   13.30
  -6   2  -4  334.47   21.90
  -6  -2   4  317.67   13.00
   6   2   4  313.67   18.10
   6   2   4  307.87   13.80
  -6   2  -4  320.37   13.20
   6  -3   4   12.00    0.90
  -6   3   4   12.20    1.50
  -6   3   4    7.90    3.00
  -6  -3  -4    0.40    6.00
   6  -3   4   10.90    1.90
   6   3  -4    8.70    1.90
   6  -3   4   11.10    0.80
   6   3  -4   13.90    4.90
  -6   3   4    4.60    6.10
   6  -3   4   13.30    3.60
   6  -3   4   12.30    1.30
  -6  -3  -4   12.30    1.40
  -6  -3  -4    9.20    3.30
   6  -3   4   10.10    0.70
  -6  -3   4   16.60    4.30
   6   3   4   11.70    1.70
   6  -3  -4    4.60    8.60
   6  -3  -4   14.30    1.40
   6  -3  -4    8.60    3.40
   6   3   4   13.00    3.80
  -6  -3   4    9.80    1.80
   6   3   4   14.10    7.20
  -6  -3   4    9.40    0.80
   6   3   4   12.70    1.70
  -6  -3   4   12.50    0.80
  -6   3  -4    8.70    4.30
  -6  -3   4   12.60    1.00
  -6   3  -4    9.90    2.10
   6  -3  -4   10.30    1.40
  -6   4   4  226.78   15.00
   6  -4   4  189.68    8.20
   6  -4   4  192.38    8.40
  -6  -4  -4  201.28   15.30
   6  -4   4  208.58   10.30
  -6   4   4  200.78    9.10
   6   4  -4  182.68   13.70
   6  -4   4  175.98   13.80
  -6   4   4  206.98   23.30
  -6  -4  -4  254.57   32.90
   6   4  -4  193.58   10.10
  -6  -4  -4  193.58    9.00
   6  -4   4  201.18    8.80
   6  -4   4  198.38    8.10
   6  -4  -4  185.08   28.40
   6   4   4  205.38    9.30
  -6  -4   4  200.18    8.20
  -6  -4   4  188.38    8.20
  -6  -4   4  203.08   10.50
   6   4   4  195.08   14.30
  -6   4  -4  195.38   15.80
  -6  -4   4  202.78   15.00
   6  -4  -4  191.88   15.20
   6  -4  -4  186.98    9.10
  -6   4  -4  205.58   11.10
   6   4   4  206.28    9.40
   6  -4  -4  186.58    8.80
   6   4   4  153.48   23.50
   6   5  -4    7.20    0.60
  -6  -5  -4    8.40    1.50
   6   5  -4    8.40    1.70
   6  -5   4    8.70    1.20
  -6  -5  -4    4.30    2.90
  -6   5   4    7.60    1.40
   6  -5   4   11.50    2.20
   6  -5   4    8.20    0.80
   6  -5   4    8.30    0.80
   6  -5   4    7.80    1.30
  -6   5   4    9.50    3.70
   6   5   4    4.80    1.30
   6   5   4    6.30    3.10
   6   5   4    5.30    1.30
   6  -5  -4    6.10    1.30
  -6  -5   4    6.50    0.90
  -6   5  -4    7.50    1.50
   6  -5  -4    9.10    1.40
  -6  -5   4    8.20    1.90
   6   6  -4   91.39    5.60
  -6   6   4   85.89   11.40
   6  -6   4   95.19    5.20
   6  -6   4   91.09    4.30
  -6   6   4   94.99    5.20
  -6  -6  -4   95.09    5.50
  -6  -6  -4  138.59   15.90
   6  -6   4   95.39    5.00
  -6   6   4   92.59   12.30
   6   6   4  106.89   12.60
   6  -6  -4   87.89    5.40
   6   6   4   92.79    5.60
  -6   6  -4  102.49    5.60
   6  -6  -4   98.29    5.40
   6   7  -4    5.10    1.50
   6  -7   4    7.00    0.90
   6  -7   4    6.40    1.40
  -6   7   4    9.00    4.40
  -6  -7  -4    6.70    1.70
   6   7  -4    4.30    1.20
  -6   7   4    6.30    3.60
  -6   7   4    6.60    1.50
   6  -7   4    5.10    1.30
   6  -7  -4    4.10    1.40
   6   7   4    3.60    2.70
  -6  -7   4    6.00    1.50
  -6   7  -4    6.80    1.30
   6  -7  -4    6.60    1.60
   6   7   4    5.50    1.50
  -6   7  -4    5.50    1.40
  -6  -8  -4   38.60    3.40
   6  -8   4   32.90    3.40
   6  -8   4   32.80    2.00
   6  -8   4   30.90    2.70
  -6   8   4   39.90   10.00
   6   8  -4   31.90    2.60
  -6   8   4   32.10    2.80
   6   8  -4   27.90    3.30
  -6   8   4   22.70    6.00
  -6   8  -4   34.30    2.60
   6  -8  -4   31.90    3.50
  -6   8  -4   31.30    2.30
   6  -8  -4   33.00    3.70
   6   8   4   40.50    8.30
   6   8   4   37.40    3.20
  -6  -8   4   34.30    3.70
   6   8   4   49.90    9.80
   6  -9   4    5.30    1.60
   6  -9   4    2.50    0.80
  -6   9   4    7.90    4.40
   6  -9   4    3.60    1.40
  -6  -9  -4    3.40    1.60
  -6  -9   4    1.10    1.00
   6   9   4    1.60    2.50
   6  -9  -4    1.90    1.60
   6  -9  -4    4.60    1.60
   6 -10   4   11.70    2.20
  -6 -10  -4    9.60    2.20
  -6  10   4    9.70    1.80
   6 -10   4    9.00    2.00
   6 -10  -4    7.40    2.00
  -6 -10   4    6.40    1.90
   6  10   4    7.50    1.90
   6 -10  -4   10.40    2.40
   6 -11   4    4.30    1.80
   6 -11   4    0.50    1.30
  -6 -11  -4    0.70    1.40
   6 -11  -4    3.00    1.60
   6 -11  -4   -0.90    1.20
  -6 -11   4    1.80    1.60
  -6 -12  -4    1.00    1.60
   6 -12   4    1.20    1.30
  -6 -12  -4    2.40    1.60
   6 -12  -4    2.60    1.80
   6 -12  -4    2.10    1.70
  -6   0  -5   87.69    8.00
   6   0  -5   98.99    4.60
   6   0   5   91.99    4.80
  -6   0  -5   96.29   17.10
  -6   0   5  100.69   13.80
   6   0  -5   95.29    4.70
  -6   0   5   97.19    4.20
   6   0   5   86.79   13.40
   6   0   5   99.79    4.40
   6   0  -5   93.79    4.20
   6   0  -5   98.69    4.50
  -6   0   5   99.99    4.60
   6   0   5   93.59    4.70
  -6   0  -5   95.79    4.30
   6   0   5   90.39    7.40
  -6   0   5  103.79    7.60
  -6  -1  -5  205.48   22.40
  -6   1   5  197.18   12.70
  -6   1   5  198.68    8.40
  -6   1   5  197.18    8.80
   6   1  -5  200.68    8.30
   6   1  -5  203.38    8.40
   6  -1   5  199.38   11.30
   6   1  -5  181.38   12.10
   6   1  -5  186.38   18.50
  -6  -1  -5  201.58    8.20
  -6   1   5  262.97   21.90
  -6  -1  -5  200.08    8.70
   6  -1   5  197.58   16.50
   6  -1   5  205.48    8.40
  -6  -1  -5  213.08   14.10
  -6   1  -5  204.58    8.40
   6  -1  -5  194.48    8.30
   6  -1  -5  208.18    8.90
   6   1   5  188.58   12.70
  -6   1  -5  223.38   19.80
   6  -1  -5  192.18    8.70
  -6  -1   5  168.08   15.30
   6   1   5  206.68    9.10
   6   1   5  185.38   19.40
  -6  -1   5  196.18    8.20
  -6  -1   5  188.78    8.40
   6  -1  -5  203.48   14.00
  -6   1  -5  212.28   12.70
   6  -1  -5  196.28   21.70
   6   1   5  185.88    8.90
  -6   1  -5  200.68    8.20
  -6  -1   5  182.18   10.90
   6  -2   5   93.99    4.10
  -6   2   5   81.69    8.00
  -6  -2  -5   93.89   18.10
  -6  -2  -5   95.49    4.40
  -6   2   5   98.19   16.90
  -6  -2  -5   88.99    4.30
   6  -2   5   82.99    5.90
  -6  -2  -5  100.29   11.20
   6  -2   5   86.99    4.20
  -6   2   5  102.89    4.90
   6  -2   5  104.59   10.00
  -6  -2   5   90.09    4.30
   6   2   5   93.79    8.60
  -6  -2   5   93.09    4.20
  -6   2  -5   97.69   13.70
   6  -2  -5   85.39   17.90
  -6   2  -5   87.49    4.30
  -6  -2   5   98.79    4.20
  -6  -2   5  104.79    6.30
   6   2   5   97.49    5.10
   6   2   5   86.09   15.60
   6  -2  -5   97.79   11.30
   6  -2  -5   87.99    4.70
  -6   2  -5   96.69    7.10
   6   2   5   88.59    4.90
  -6  -2   5  109.49   10.30
   6   3  -5  129.49   13.00
   6  -3   5  140.09   10.80
  -6  -3  -5  120.69   11.50
  -6  -3  -5  119.29   21.90
   6  -3   5  132.09    5.70
   6  -3   5  134.19    5.90
  -6   3   5  127.79   11.00
   6   3  -5  135.69    8.50
  -6  -3  -5  138.79    6.40
  -6   3   5  134.19    6.70
  -6   3   5  117.09   19.20
   6  -3   5  135.59    5.90
   6  -3   5  138.09    6.20
   6  -3   5  146.49    7.50
   6   3   5  135.49   11.30
   6  -3  -5  148.19   12.60
   6  -3  -5  140.69    6.30
  -6  -3   5  136.09    6.10
   6   3   5  134.29    6.90
   6   3   5  147.09    7.10
   6   3   5  116.39   20.50
  -6  -3   5  118.09   10.60
  -6  -3   5  135.19    5.90
   6  -3  -5  141.39    6.70
  -6   3  -5  154.18    9.90
   6  -3  -5  112.09   21.20
  -6  -3   5  136.19    7.60
  -6  -3   5  138.99    5.80
  -6   3  -5  146.89   14.90
   6  -4   5   78.79    7.80
  -6  -4  -5   60.59    9.80
   6  -4   5   66.49    3.40
   6  -4   5   68.99    4.60
  -6   4   5   72.59    4.20
   6   4  -5   69.39    5.10
   6  -4   5   71.09    3.20
   6  -4   5   70.09    3.80
   6  -4   5   71.59    3.30
   6   4  -5   80.29   10.30
  -6  -4  -5   67.39   18.80
  -6   4   5   86.49   18.80
  -6   4   5   75.69   10.10
  -6  -4  -5   67.79    3.90
   6   4   5   75.99   10.00
  -6   4  -5   76.39    9.70
  -6   4  -5   70.39    4.90
  -6  -4   5   73.19    3.20
   6   4   5   62.89   16.60
  -6  -4   5   67.19    3.30
   6  -4  -5   73.09    4.20
   6   4   5   75.09    4.50
   6   4   5   76.49    4.50
  -6  -4   5   68.29    4.80
  -6  -4   5   77.09    9.60
   6  -4  -5   70.59    3.80
   6  -5   5   74.69    3.80
   6  -5   5   75.69    4.10
   6  -5   5   75.69    3.40
  -6  -5  -5   76.69    4.40
   6   5  -5   74.89    4.80
  -6   5   5   68.59   10.30
  -6   5   5   72.69    4.40
   6  -5   5   76.99    4.50
   6  -5   5   69.99    3.30
  -6  -5  -5   40.00    8.50
  -6   5   5   78.09   11.60
   6   5   5   79.59    4.80
   6  -5  -5   77.79    4.20
   6   5   5   86.09   11.30
  -6   5  -5   71.99    4.30
   6  -5  -5   67.09    4.50
   6   5   5   66.19    4.90
   6  -6   5   35.60    2.00
   6  -6   5   35.00    2.70
   6  -6   5   36.50    1.90
  -6   6   5   37.80    8.20
   6  -6   5   39.00    2.50
   6   6  -5   36.60    2.30
  -6   6   5   31.50    6.80
  -6   6   5   33.80    2.80
  -6  -6  -5   40.90    4.30
  -6  -6  -5   35.00    8.30
   6   6   5   29.10    6.80
   6  -6  -5   37.10    3.10
   6  -6  -5   37.20    2.80
   6   6   5   32.40    3.50
   6  -7   5   32.90    1.80
  -6   7   5   28.40    7.00
  -6   7   5   30.80    7.80
  -6   7   5   34.60    3.80
   6  -7   5   33.80    2.60
   6  -7   5   33.00    3.20
  -6  -7  -5   36.00    3.20
   6  -7  -5   35.20    3.40
  -6  -7   5   31.90    3.40
   6   7   5   35.90    7.50
   6  -7  -5   33.60    3.00
   6   7   5   33.00    5.60
  -6  -8  -5   13.10    2.40
  -6   8   5    9.60    4.20
  -6   8   5   17.70    2.40
   6  -8   5   18.50    2.50
   6  -8   5   18.20    2.30
  -6   8   5   18.40    6.70
   6  -8  -5   18.40    2.60
   6   8   5   27.30    7.30
   6   8   5   15.70    2.60
  -6  -8   5   17.20    2.60
   6   8   5   13.10    5.30
   6  -8  -5   21.70    3.00
  -6   9   5   16.40    2.30
   6  -9   5   10.90    1.90
   6  -9   5   11.60    2.20
   6   9   5    9.60    2.20
   6  -9  -5    9.90    2.30
  -6  -9   5   10.10    2.10
   6  -9  -5    7.80    1.90
  -6 -10  -5    8.20    2.20
   6 -10   5    7.20    1.90
  -6  10   5    6.90    1.70
   6 -10   5    5.20    1.60
  -6 -10   5    5.60    1.90
   6 -10  -5    7.00    2.10
   6  10   5    5.70    1.90
   6 -10  -5    8.00    2.10
   6 -11   5    1.60    1.40
  -6  11   5    7.00    1.70
  -6 -11  -5    5.20    2.10
   6 -11   5    4.40    1.60
   6 -11  -5    7.60    2.20
   6  11   5    1.80    1.40
   6 -11  -5    5.90    2.10
  -6 -11   5    1.30    1.40
  -6 -11   5    3.20    1.90
  -6 -12  -5    5.40    2.20
   6 -12   5    6.80    2.10
  -6 -12  -5    2.80    1.80
   6 -12   5    1.60    1.40
   6 -12  -5    6.40    2.20
   6 -12  -5    2.90    1.80
  -6 -12   5    0.80    1.50
  -6 -12   5    2.10    1.70
  -6   0   6  506.75   33.80
  -6   0  -6  500.55   20.30
  -6   0  -6  493.35   20.20
  -6   0   6  510.25   20.10
  -6   0  -6  438.26   39.30
   6   0  -6  498.35   20.60
   6   0  -6  505.35   20.10
  -6   0   6  503.45   25.00
   6   0   6  529.55   34.80
  -6   0  -6  472.95   28.60
   6   0   6  513.65   25.40
   6  -1   6  175.18    7.40
   6  -1   6  175.78   16.40
  -6   1   6  179.28   12.30
   6   1  -6  172.78   19.30
  -6   1   6  178.48    7.40
  -6   1   6  151.38   21.10
  -6  -1  -6  169.38    7.20
  -6  -1  -6  130.29   22.50
   6  -1   6  173.08   10.70
   6   1  -6  176.98    7.40
   6  -1   6  172.88    7.90
  -6   1   6  170.58    8.00
   6   1  -6  176.18    7.30
   6   1  -6  163.08   11.80
   6  -1   6  178.38    7.80
  -6  -1  -6  160.58   12.90
  -6   1  -6  175.98    7.20
  -6  -1   6  163.58   16.00
  -6   1  -6  162.28   11.70
   6  -1  -6  152.78   24.10
   6  -1  -6  165.78   13.20
   6  -1  -6  182.58    7.80
   6  -1  -6  174.48    7.30
   6   1   6  173.88    8.30
[truncated: 889,922 more chars]
