# Supplementary material for: 2-Chloro-4-hy­droxy­anilinium chloride
Source: IUCrdata. 2025 Oct 17;10(Pt 10):x250893. doi: 10.1107/S2414314625008934 (PMC12598895; doi:10.1107/S2414314625008934)
Supplement: Supplementary file 2 [file x-10-x250893-Isup2.hkl]

data_I                                                                          
_shelx_title ' Uppu61 in Pnma'                                                  
_shelx_refln_list_code          4                                               
_shelx_F_calc_maximum      142.60                                               
_exptl_crystal_F_000       368.00                                               
_reflns_d_resolution_high  0.4799                                               
                                                                                
loop_                                                                           
 _space_group_symop_operation_xyz                                               
 'x, y, z'                                                                      
 '-x+1/2, -y, z+1/2'                                                            
 '-x, y+1/2, -z'                                                                
 'x+1/2, -y+1/2, -z+1/2'                                                        
 '-x, -y, -z'                                                                   
 'x-1/2, y, -z-1/2'                                                             
 'x, -y-1/2, z'                                                                 
 '-x-1/2, y-1/2, z-1/2'                                                         
                                                                                
_cell_length_a    15.5044                                                       
_cell_length_b     6.2945                                                       
_cell_length_c     7.5260                                                       
_cell_angle_alpha  90.000                                                       
_cell_angle_beta   90.000                                                       
_cell_angle_gamma  90.000                                                       
                                                                                
_shelx_F_squared_multiplier     1.000                                           
                                                                                
loop_                                                                           
 _refln_index_h                                                                 
 _refln_index_k                                                                 
 _refln_index_l                                                                 
 _refln_F_squared_calc                                                          
 _refln_F_squared_meas                                                          
 _refln_F_squared_sigma                                                         
 _refln_observed_status                                                         
   4   0   0         42.65         38.33         1.05 o                         
   6   0   0       2020.07       2035.57        50.87 o                         
   8   0   0       4827.67       5063.17       115.26 o                         
  10   0   0       2122.50       2158.09        60.05 o                         
  12   0   0          0.00         -0.27         1.28 o                         
  14   0   0        666.28        702.43        15.51 o                         
  16   0   0        759.10        785.64        16.51 o                         
  18   0   0        240.10        226.97         6.19 o                         
  20   0   0        186.58        185.05         9.35 o                         
  22   0   0        138.91        147.50         5.08 o                         
  24   0   0        359.41        387.80        10.23 o                         
  26   0   0          1.95          1.98         1.83 o                         
  28   0   0          6.83          7.65         1.80 o                         
  30   0   0          0.00          1.42         1.87 o                         
  32   0   0         55.28         64.30         6.88 o                         
   2   1   0        780.80        726.85        16.37 o                         
   4   1   0       7242.17       7269.21       154.69 o                         
   6   1   0       2118.24       2290.87        40.60 o                         
   8   1   0       2370.56       2633.96        51.96 o                         
  10   1   0       1255.47       1341.98        24.87 o                         
  12   1   0        226.12        239.93         3.75 o                         
  14   1   0        188.85        216.03         4.57 o                         
  16   1   0        101.61         71.99         2.49 o                         
  18   1   0         59.59         53.88         2.22 o                         
  20   1   0       1051.03       1150.03        16.89 o                         
  22   1   0         29.16         27.67         1.88 o                         
  24   1   0         26.87         25.18         1.69 o                         
  26   1   0          7.42          7.72         1.15 o                         
  28   1   0         34.03         32.63         2.73 o                         
  30   1   0         42.84         35.74         2.65 o                         
  32   1   0          1.15          1.04         1.53 o                         
   2   2   0        338.13        447.73        12.70 o                         
   4   2   0         55.98         52.75         1.80 o                         
   6   2   0       1334.48       1367.83        32.74 o                         
   8   2   0       3464.51       3661.48        63.72 o                         
  10   2   0       1690.12       1626.83        38.38 o                         
  12   2   0          0.05          0.57         0.28 o                         
  14   2   0        561.55        586.45         8.59 o                         
  16   2   0        640.45        668.95         9.65 o                         
  18   2   0        215.04        211.35         4.30 o                         
  20   2   0        167.98        174.79         3.96 o                         
  22   2   0        127.95        133.04         3.74 o                         
  24   2   0        317.25        341.89        15.40 o                         
  26   2   0          2.02          4.44         1.19 o                         
  28   2   0          5.71          4.19         1.21 o                         
  30   2   0          0.00          0.43         1.50 o                         
   2   3   0        202.12        217.65         3.49 o                         
   4   3   0       4001.94       3877.81        72.42 o                         
   6   3   0       1445.90       1528.10        27.60 o                         
   8   3   0       1031.77       1099.24        21.80 o                         
  10   3   0       1004.32       1078.53        18.97 o                         
  12   3   0        157.33        162.32         6.48 o                         
  14   3   0        161.65        178.31         3.62 o                         
  16   3   0         99.71         80.58         2.69 o                         
  18   3   0         48.80         43.54         1.78 o                         
  20   3   0        841.60        919.99        14.03 o                         
  22   3   0         27.08         27.73         3.05 o                         
  24   3   0         19.59         14.53         1.92 o                         
  26   3   0          7.12          5.65         1.42 o                         
  28   3   0         26.90         31.55         2.67 o                         
  30   3   0         34.86         31.39         3.16 o                         
   0   4   0      20335.72      19723.02       410.72 o                         
   2   4   0         87.31        124.93         2.70 o                         
   4   4   0         24.42         20.30         1.04 o                         
   6   4   0        680.21        722.16        10.58 o                         
   8   4   0       1788.64       1918.00        38.91 o                         
  10   4   0       1062.16       1084.98        27.70 o                         
  12   4   0          0.32          0.62         0.42 o                         
  14   4   0        379.94        408.37         9.37 o                         
  16   4   0        410.32        434.57         7.85 o                         
  18   4   0        150.37        144.68         3.67 o                         
  20   4   0        123.44        123.47         3.53 o                         
  22   4   0        101.93        107.15         4.34 o                         
  24   4   0        220.87        243.09         8.07 o                         
  26   4   0          1.98          2.43         1.20 o                         
  28   4   0          3.15          2.73         1.27 o                         
  30   4   0          0.04         -0.18         1.26 o                         
   2   5   0         83.99         91.22         3.02 o                         
   4   5   0       1851.13       1917.20        38.64 o                         
   6   5   0        805.19        835.52        11.33 o                         
   8   5   0        383.93        390.15         6.03 o                         
  10   5   0        629.33        653.45        10.30 o                         
  12   5   0         81.47         85.00         2.95 o                         
  14   5   0        100.67         99.89         2.94 o                         
  16   5   0         83.23         73.53         2.36 o                         
  18   5   0         28.90         28.24         1.82 o                         
  20   5   0        533.50        581.51        11.24 o                         
  22   5   0         21.50         18.75         1.74 o                         
  24   5   0         10.80         13.72         2.20 o                         
  26   5   0          6.41          8.01         1.54 o                         
  28   5   0         16.77         15.47         2.26 o                         
   0   6   0       8116.65       8712.95       270.17 o                         
   2   6   0         30.44         35.27         2.14 o                         
   4   6   0          1.51          1.60         0.92 o                         
   6   6   0        373.87        385.41         6.61 o                         
   8   6   0        910.96        954.12        13.90 o                         
  10   6   0        601.36        629.84        10.49 o                         
  12   6   0          4.16          4.02         1.14 o                         
  14   6   0        224.64        232.69         5.69 o                         
  16   6   0        212.87        221.03         6.27 o                         
  18   6   0         80.44         79.48         2.55 o                         
  20   6   0         74.89         70.58         2.78 o                         
  22   6   0         71.41         71.33         3.19 o                         
  24   6   0        123.36        125.28         4.51 o                         
  26   6   0          1.65          1.88         1.50 o                         
  28   6   0          0.97          2.79         1.46 o                         
   2   7   0         44.01         41.54         1.69 o                         
   4   7   0        806.18        830.53        14.34 o                         
   6   7   0        403.66        420.16         7.78 o                         
   8   7   0        152.65        147.43         3.39 o                         
  10   7   0        315.93        329.21         6.64 o                         
  12   7   0         35.72         34.65         2.19 o                         
  14   7   0         40.95         39.67         1.86 o                         
  16   7   0         58.27         55.00         2.39 o                         
  18   7   0         12.39         10.86         1.42 o                         
  20   7   0        271.99        299.86         8.13 o                         
  22   7   0         14.48         13.82         1.45 o                         
  24   7   0          4.52          4.63         1.09 o                         
  26   7   0          5.13          5.13         1.77 o                         
   0   8   0       3625.09       4044.97       175.95 o                         
   2   8   0         18.25         14.58         1.32 o                         
   4   8   0          0.39         -0.37         0.37 o                         
   6   8   0        175.71        172.39         4.20 o                         
   8   8   0        433.57        462.77         8.40 o                         
  10   8   0        280.14        300.46         9.81 o                         
  12   8   0          6.82          6.53         0.93 o                         
  14   8   0        110.10        109.32         3.39 o                         
  16   8   0         88.41         92.19         3.12 o                         
  18   8   0         33.74         35.62         2.57 o                         
  20   8   0         37.74         40.23         2.31 o                         
  22   8   0         43.42         48.27         3.47 o                         
  24   8   0         55.53         52.76         3.95 o                         
   2   9   0         17.05         16.82         1.36 o                         
   4   9   0        304.36        322.70         7.14 o                         
   6   9   0        177.03        186.45         6.52 o                         
   8   9   0         56.58         50.72         3.20 o                         
  10   9   0        130.80        131.80         4.37 o                         
  12   9   0         14.05         15.59         1.50 o                         
  14   9   0         10.39         10.55         1.49 o                         
  16   9   0         35.33         34.95         3.26 o                         
  18   9   0          4.05          2.88         1.27 o                         
  20   9   0        115.12        133.91         5.14 o                         
  22   9   0          8.47          7.67         1.70 o                         
   0  10   0       1484.62       1659.10        72.28 o                         
   2  10   0         12.59         15.64         3.05 o                         
   4  10   0          1.25         -1.39         1.41 o                         
   6  10   0         66.87         70.10         5.08 o                         
   8  10   0        180.03        190.96        11.80 o                         
  10  10   0        105.25        104.47         5.17 o                         
  12  10   0          5.27          5.28         1.37 o                         
  14  10   0         44.24         39.61         3.10 o                         
  16  10   0         29.09         30.83         2.72 o                         
  18  10   0         11.49         14.78         2.36 o                         
  20  10   0         15.84         18.39         2.30 o                         
   2  11   0          5.08          4.37         1.56 o                         
   4  11   0         96.72        103.32         7.22 o                         
   6  11   0         66.89         57.33         4.46 o                         
   8  11   0         18.62         17.06         2.59 o                         
  10  11   0         45.59         46.78         4.08 o                         
  12  11   0          4.86          6.71         1.67 o                         
  14  11   0          1.44          1.51         1.58 o                         
  16  11   0         18.53         15.18         2.16 o                         
   0  12   0        537.30        631.32        22.79 o                         
   2  12   0          7.60          5.62         1.68 o                         
   4  12   0          1.06         -0.99         1.26 o                         
   6  12   0         21.96         17.15         2.72 o                         
   8  12   0         64.88         49.89         7.39 o                         
  10  12   0         33.35         28.14         3.55 o                         
  12  12   0          2.77          2.14         1.44 o                         
   2  13   0          1.34         -0.26         1.27 o                         
   4  13   0         26.08         27.54         3.53 o                         
   2   0   1       1219.13       1213.27        24.33 o                         
   3   0   1          1.35          5.09         0.29 o                         
   4   0   1       4265.89       4020.12        62.33 o                         
   5   0   1        642.32        657.91        14.77 o                         
   6   0   1       3167.71       3013.91        50.63 o                         
   7   0   1       2223.34       2157.08        42.10 o                         
   8   0   1       1923.40       2055.64        38.90 o                         
   9   0   1        561.22        603.44         7.42 o                         
  10   0   1        681.40        671.02        10.68 o                         
  11   0   1        106.84        111.90         2.94 o                         
  12   0   1        318.25        323.99         4.98 o                         
  13   0   1         25.04         17.01         1.45 o                         
  14   0   1        530.89        503.87         7.39 o                         
  15   0   1          4.93          2.47         0.87 o                         
  16   0   1        251.33        277.77         4.95 o                         
  17   0   1        591.95        610.96        10.29 o                         
  18   0   1        361.28        373.67         6.54 o                         
  19   0   1          2.55          1.49         0.61 o                         
  20   0   1        151.84        150.68         4.41 o                         
  21   0   1        149.15        154.60         3.72 o                         
  22   0   1         39.54         37.79         2.26 o                         
  23   0   1        442.23        472.64         8.87 o                         
  24   0   1          3.37          4.00         0.89 o                         
  25   0   1         11.87          9.33         1.60 o                         
  26   0   1         26.67         27.69         2.43 o                         
  27   0   1         56.91         63.09         3.31 o                         
  28   0   1         58.13         60.30         3.35 o                         
  29   0   1          5.74          4.82         1.22 o                         
  30   0   1         20.00         19.05         2.09 o                         
  31   0   1         22.72         23.90         2.35 o                         
  32   0   1          6.91          6.37         1.85 o                         
   0   1   1       1522.00       1387.20        36.86 o                         
   1   1   1        125.47        118.42         1.15 o                         
   2   1   1       2364.42       2562.82        28.81 o                         
   3   1   1       5196.65       5013.01        57.58 o                         
   4   1   1        546.65        605.61         8.57 o                         
   5   1   1          2.94          4.43         0.24 o                         
   6   1   1         10.52         13.33         0.43 o                         
   7   1   1          9.92          2.65         0.29 o                         
   8   1   1         65.99         86.89         1.34 o                         
   9   1   1          0.28          0.42         0.40 o                         
  10   1   1        954.84        970.19        12.42 o                         
  11   1   1        950.00       1010.97        12.51 o                         
  12   1   1        112.99        128.50         1.74 o                         
  13   1   1       1192.29       1200.50        17.56 o                         
  14   1   1        715.70        665.50         6.59 o                         
  15   1   1        517.02        480.60         6.30 o                         
  16   1   1         33.87         37.60         1.23 o                         
  17   1   1          5.43          5.08         0.54 o                         
  18   1   1         18.25         19.67         1.16 o                         
  19   1   1          4.69          2.91         0.47 o                         
  20   1   1         14.07         15.42         0.85 o                         
  21   1   1        124.38        123.54         2.64 o                         
  22   1   1        113.56        112.67         2.52 o                         
  23   1   1         18.72         18.40         1.08 o                         
  24   1   1         52.87         54.91         1.81 o                         
  25   1   1         50.00         49.17         2.06 o                         
  26   1   1        169.00        170.03         3.33 o                         
  27   1   1        135.26        139.71         3.23 o                         
  28   1   1          3.46          3.54         0.78 o                         
  29   1   1          0.76          0.87         0.76 o                         
  30   1   1          6.52          6.05         1.07 o                         
  31   1   1         41.97         41.89         2.29 o                         
  32   1   1          0.05         -0.78         0.78 o                         
   1   2   1         70.19         92.81         1.43 o                         
   2   2   1        608.26        616.97        10.65 o                         
   3   2   1          1.27          3.05         0.24 o                         
   4   2   1       2410.47       2281.17        29.59 o                         
   5   2   1        421.67        402.07         5.00 o                         
   6   2   1       1968.87       1833.22        27.80 o                         
   7   2   1       1649.60       1582.68        24.66 o                         
   8   2   1       1325.87       1363.51        20.44 o                         
   9   2   1        431.57        448.36         5.08 o                         
  10   2   1        505.14        493.18         4.89 o                         
  11   2   1         88.51         84.68         2.62 o                         
  12   2   1        273.37        274.24         3.07 o                         
  13   2   1         21.42         17.30         0.95 o                         
  14   2   1        452.73        429.82         4.52 o                         
  15   2   1          5.32          3.11         0.37 o                         
  16   2   1        215.86        228.46         2.99 o                         
  17   2   1        520.57        516.16         6.14 o                         
  18   2   1        320.75        330.78         4.23 o                         
  19   2   1          1.52          2.26         0.46 o                         
  20   2   1        134.56        134.72         2.56 o                         
  21   2   1        134.82        140.03         2.56 o                         
  22   2   1         37.99         36.87         1.39 o                         
  23   2   1        397.70        431.81         5.93 o                         
  24   2   1          3.05          2.57         0.73 o                         
  25   2   1         10.58         10.94         0.92 o                         
  26   2   1         24.50         26.89         1.61 o                         
  27   2   1         51.40         51.22         2.26 o                         
  28   2   1         52.62         50.83         2.19 o                         
  29   2   1          5.09          5.14         0.94 o                         
  30   2   1         17.93         16.99         1.91 o                         
  31   2   1         20.31         19.67         1.58 o                         
   0   3   1        164.10        235.65         4.23 o                         
   1   3   1         53.38         44.38         1.44 o                         
   2   3   1       1270.28       1368.42        19.21 o                         
   3   3   1       2424.72       2355.49        32.58 o                         
   4   3   1        358.29        376.67         3.35 o                         
   5   3   1          4.66          6.14         0.62 o                         
   6   3   1          2.43          3.56         0.72 o                         
   7   3   1         22.02         14.64         0.87 o                         
   8   3   1         15.35         20.86         0.81 o                         
   9   3   1          1.27          0.46         0.25 o                         
  10   3   1        748.92        758.55         8.92 o                         
  11   3   1        637.07        656.86         6.79 o                         
  12   3   1        106.70        114.75         2.17 o                         
  13   3   1        881.26        888.86         9.25 o                         
  14   3   1        612.31        605.88         6.50 o                         
  15   3   1        385.18        372.27         4.33 o                         
  16   3   1         31.67         34.42         1.10 o                         
  17   3   1          5.86          4.69         0.57 o                         
  18   3   1         13.85         14.52         0.75 o                         
  19   3   1          2.41          1.56         0.46 o                         
  20   3   1         12.54         12.04         0.81 o                         
  21   3   1         95.87         91.98         2.78 o                         
  22   3   1         95.29         92.62         2.18 o                         
  23   3   1         16.18         17.98         1.31 o                         
  24   3   1         43.43         42.53         2.01 o                         
  25   3   1         39.94         33.84         1.73 o                         
  26   3   1        141.81        144.81         3.89 o                         
  27   3   1        109.25        112.25         3.46 o                         
  28   3   1          2.74          1.87         0.83 o                         
  29   3   1          0.55          0.81         0.84 o                         
  30   3   1          5.66          3.60         1.05 o                         
  31   3   1         33.92         32.22         2.21 o                         
   1   4   1          0.35          3.75         0.56 o                         
   2   4   1        222.43        234.65         3.20 o                         
   3   4   1         10.35         11.67         0.78 o                         
   4   4   1        953.41        973.83        12.56 o                         
   5   4   1        159.36        140.92         2.17 o                         
   6   4   1        856.47        844.39        10.14 o                         
   7   4   1        852.61        830.15         9.92 o                         
   8   4   1        680.58        712.31         7.41 o                         
   9   4   1        231.52        232.62         3.74 o                         
  10   4   1        286.93        275.06         3.44 o                         
  11   4   1         48.49         41.56         1.46 o                         
  12   4   1        182.43        178.93         2.86 o                         
  13   4   1         16.87         15.86         0.86 o                         
  14   4   1        300.23        292.32         4.27 o                         
  15   4   1          5.75          4.83         0.55 o                         
  16   4   1        146.70        151.59         3.40 o                         
  17   4   1        356.09        363.19         4.86 o                         
  18   4   1        235.56        242.15         3.68 o                         
  19   4   1          0.15          1.04         0.44 o                         
  20   4   1         97.88         96.71         2.06 o                         
  21   4   1        100.46        107.06         3.12 o                         
  22   4   1         32.06         30.05         1.43 o                         
  23   4   1        290.81        311.78         5.92 o                         
  24   4   1          2.45          2.09         0.80 o                         
  25   4   1          7.49          5.25         0.95 o                         
  26   4   1         18.93         21.23         1.59 o                         
  27   4   1         38.02         39.99         2.26 o                         
  28   4   1         39.27         41.32         2.14 o                         
  29   4   1          3.56          5.70         1.37 o                         
  30   4   1         13.05         11.89         1.33 o                         
   0   5   1          8.70         17.79         1.81 o                         
   1   5   1         11.09          8.31         0.41 o                         
   2   5   1        626.62        668.44         7.16 o                         
   3   5   1       1040.81       1064.06        13.52 o                         
   4   5   1        172.81        176.19         2.71 o                         
   5   5   1          9.60         10.24         0.95 o                         
   6   5   1          2.93          4.30         0.53 o                         
   7   5   1         23.84         21.10         0.99 o                         
   8   5   1          2.59          3.27         0.74 o                         
   9   5   1          0.66          0.06         0.35 o                         
  10   5   1        459.98        460.74         5.19 o                         
  11   5   1        335.93        335.11         4.03 o                         
  12   5   1         64.31         60.60         1.67 o                         
  13   5   1        517.21        530.04         6.29 o                         
  14   5   1        415.70        419.35         5.26 o                         
  15   5   1        224.65        226.65         3.50 o                         
  16   5   1         21.24         20.65         1.10 o                         
  17   5   1          5.51          4.28         0.57 o                         
  18   5   1          9.10         10.36         0.78 o                         
  19   5   1          0.35          0.54         0.44 o                         
  20   5   1         10.21         10.55         0.85 o                         
  21   5   1         56.73         55.93         2.04 o                         
  22   5   1         65.73         68.01         2.43 o                         
  23   5   1         11.95         12.69         1.11 o                         
  24   5   1         28.48         26.58         1.62 o                         
  25   5   1         25.76         23.51         1.47 o                         
  26   5   1         98.82         97.08         3.14 o                         
  27   5   1         71.76         67.16         3.70 o                         
  28   5   1          1.60          1.69         1.12 o                         
  29   5   1          0.29         -0.20         0.83 o                         
   1   6   1          0.56          0.18         0.49 o                         
   2   6   1        125.53        127.60         2.02 o                         
   3   6   1         22.04         20.88         0.87 o                         
   4   6   1        479.91        494.50         5.54 o                         
   5   6   1         45.03         37.93         1.01 o                         
   6   6   1        423.73        422.15         5.16 o                         
   7   6   1        379.71        372.89         5.54 o                         
   8   6   1        371.99        390.56         4.86 o                         
   9   6   1        105.85        103.63         2.68 o                         
  10   6   1        163.07        157.92         2.76 o                         
  11   6   1         14.71         13.62         0.69 o                         
  12   6   1        106.36        102.22         2.48 o                         
  13   6   1         15.56         15.87         0.83 o                         
  14   6   1        168.13        169.39         2.92 o                         
  15   6   1          5.16          5.53         0.55 o                         
  16   6   1         83.77         79.79         1.73 o                         
  17   6   1        191.14        193.57         3.24 o                         
  18   6   1        149.04        150.43         4.02 o                         
  19   6   1          0.23          0.12         0.46 o                         
  20   6   1         60.73         66.82         1.99 o                         
  21   6   1         62.94         65.93         2.17 o                         
  22   6   1         22.87         22.34         1.32 o                         
  23   6   1        175.19        182.69         3.63 o                         
  24   6   1          1.87          2.48         0.75 o                         
  25   6   1          4.24          4.64         0.84 o                         
  26   6   1         12.29         11.79         1.11 o                         
  27   6   1         23.28         26.09         1.93 o                         
  28   6   1         24.41         25.97         1.80 o                         
   0   7   1          3.24          3.77         0.91 o                         
   1   7   1          0.72          0.24         0.32 o                         
   2   7   1        319.69        329.75         4.24 o                         
   3   7   1        441.06        450.65         5.42 o                         
   4   7   1         78.84         74.03         1.53 o                         
   5   7   1          8.49          7.73         0.61 o                         
   6   7   1          4.62          4.16         0.46 o                         
   7   7   1         10.81         11.05         0.65 o                         
   8   7   1          1.54          0.91         0.42 o                         
   9   7   1          0.25          0.48         0.34 o                         
  10   7   1        233.09        236.25         3.46 o                         
  11   7   1        151.32        146.22         2.44 o                         
  12   7   1         26.16         25.14         1.05 o                         
  13   7   1        249.38        257.40         5.74 o                         
  14   7   1        229.96        235.70         3.51 o                         
  15   7   1        106.28        103.22         2.06 o                         
  16   7   1         10.41          9.65         0.86 o                         
  17   7   1          4.10          4.47         0.63 o                         
  18   7   1          5.23          5.03         0.80 o                         
  19   7   1          0.10         -0.31         0.50 o                         
  20   7   1          7.52          6.37         0.76 o                         
  21   7   1         25.76         24.76         1.22 o                         
  22   7   1         37.43         34.87         1.49 o                         
  23   7   1          7.50          9.95         0.94 o                         
  24   7   1         15.04         13.68         1.11 o                         
  25   7   1         13.67         14.11         1.39 o                         
  26   7   1         57.51         55.20         3.51 o                         
  27   7   1         38.81         38.72         2.98 o                         
   1   8   1          0.86          1.13         0.41 o                         
   2   8   1         69.24         64.67         1.99 o                         
   3   8   1         18.12         15.96         1.24 o                         
   4   8   1        231.66        230.95         3.39 o                         
   5   8   1          7.95          7.29         0.58 o                         
   6   8   1        195.09        195.14         3.84 o                         
   7   8   1        138.17        139.52         3.70 o                         
   8   8   1        184.20        191.94         3.40 o                         
   9   8   1         42.05         41.66         1.37 o                         
  10   8   1         82.47         79.75         2.32 o                         
  11   8   1          1.22          1.74         0.54 o                         
  12   8   1         57.62         54.99         1.64 o                         
  13   8   1         14.47         11.51         0.88 o                         
  14   8   1         80.34         82.37         1.96 o                         
  15   8   1          3.72          4.73         0.67 o                         
  16   8   1         38.99         37.52         1.47 o                         
  17   8   1         81.47         80.84         2.27 o                         
  18   8   1         79.71         75.75         2.26 o                         
  19   8   1          1.05          2.04         0.76 o                         
  20   8   1         31.43         33.39         1.78 o                         
  21   8   1         33.82         35.57         1.72 o                         
  22   8   1         14.17         16.20         1.37 o                         
  23   8   1         88.42         87.80         4.59 o                         
  24   8   1          1.28          0.31         0.85 o                         
  25   8   1          1.98          0.71         0.80 o                         
   0   9   1          4.54          3.52         1.11 o                         
   1   9   1          0.16         -0.50         0.65 o                         
   2   9   1        149.93        152.26         4.28 o                         
   3   9   1        157.14        158.43         4.36 o                         
   4   9   1         34.84         32.49         1.50 o                         
   5   9   1          4.04          3.81         0.60 o                         
   6   9   1          4.29          3.14         0.53 o                         
   7   9   1          1.89          1.45         0.47 o                         
   8   9   1          1.70          1.37         0.50 o                         
   9   9   1          2.50          2.13         0.52 o                         
  10   9   1        100.70         98.73         2.39 o                         
  11   9   1         58.01         53.64         2.12 o                         
  12   9   1          8.38         10.11         0.95 o                         
  13   9   1         99.62        103.75         2.87 o                         
  14   9   1        108.95        109.12         2.74 o                         
  15   9   1         41.59         40.16         1.95 o                         
  16   9   1          4.24          3.83         0.82 o                         
  17   9   1          2.50          2.06         0.85 o                         
  18   9   1          2.52          1.73         0.87 o                         
  19   9   1          0.72          0.63         0.78 o                         
  20   9   1          4.82          3.92         0.98 o                         
  21   9   1          9.07          7.34         1.40 o                         
  22   9   1         18.01         19.43         1.66 o                         
  23   9   1          4.04          2.96         1.41 o                         
   1  10   1          5.25          5.49         1.31 o                         
   2  10   1         31.42         26.76         2.25 o                         
   3  10   1          9.43         10.04         1.40 o                         
   4  10   1         92.90         84.36         3.07 o                         
   5  10   1          0.34          2.46         0.76 o                         
   6  10   1         74.31         71.27         3.73 o                         
   7  10   1         38.77         36.61         1.87 o                         
   8  10   1         75.82         74.08         4.20 o                         
   9  10   1         14.13         14.14         1.81 o                         
  10  10   1         35.16         28.34         2.35 o                         
  11  10   1          0.31          1.10         0.97 o                         
  12  10   1         28.33         25.36         1.91 o                         
  13  10   1         11.20          9.57         1.22 o                         
  14  10   1         32.49         31.21         2.11 o                         
  15  10   1          2.24          1.49         0.86 o                         
  16  10   1         14.47         16.45         1.46 o                         
  17  10   1         28.19         25.50         1.79 o                         
  18  10   1         35.93         35.18         2.64 o                         
  19  10   1          1.41          3.56         1.01 o                         
  20  10   1         13.52         14.74         1.73 o                         
   0  11   1          4.80          4.50         1.63 o                         
   1  11   1          0.67          0.20         0.84 o                         
   2  11   1         60.88         66.73         3.01 o                         
   3  11   1         45.39         49.87         2.61 o                         
   4  11   1         13.97         11.49         1.60 o                         
   5  11   1          1.39          1.38         1.05 o                         
   6  11   1          2.90          1.32         1.06 o                         
   7  11   1          0.02          1.03         1.06 o                         
   8  11   1          1.47          0.65         1.00 o                         
   9  11   1          3.69          2.46         1.12 o                         
  10  11   1         37.30         34.91         2.49 o                         
  11  11   1         18.71         20.30         2.37 o                         
  12  11   1          2.16          1.01         0.97 o                         
  13  11   1         33.47         33.18         2.05 o                         
  14  11   1         44.67         42.94         3.29 o                         
  15  11   1         13.76         11.40         1.34 o                         
  16  11   1          1.49          0.38         0.92 o                         
  17  11   1          1.33          1.34         1.06 o                         
   1  12   1          6.75         10.87         1.62 o                         
   2  12   1         12.07         10.55         1.44 o                         
   3  12   1          3.95          2.17         1.06 o                         
   4  12   1         31.50         31.82         2.22 o                         
   5  12   1          0.17          0.19         0.93 o                         
   6  12   1         23.84         24.32         2.19 o                         
   7  12   1          8.16          8.85         1.84 o                         
   8  12   1         26.47         26.52         3.42 o                         
   9  12   1          3.98          5.49         1.46 o                         
  10  12   1         13.06         11.26         1.79 o                         
  11  12   1          1.33          0.66         1.06 o                         
  12  12   1         12.24         10.34         1.37 o                         
   0  13   1          3.43          0.91         1.48 o                         
   1  13   1          0.62         -0.09         0.99 o                         
   2  13   1         21.25         19.60         1.87 o                         
   3  13   1         10.81          7.11         1.44 o                         
   0   0   2        286.08        286.20        12.53 o                         
   1   0   2       1344.01       1427.54        31.36 o                         
   2   0   2       3689.27       3414.14        63.74 o                         
   3   0   2        418.24        432.88         9.13 o                         
   4   0   2       3370.16       3270.47        70.15 o                         
   5   0   2          0.24          0.39         0.31 o                         
   6   0   2       1170.59       1161.59        24.89 o                         
   7   0   2        497.08        564.28         7.93 o                         
   8   0   2         90.88         98.20         2.26 o                         
   9   0   2         93.41         64.23         1.80 o                         
  10   0   2          0.32          0.05         0.36 o                         
  11   0   2         50.06         46.06         2.16 o                         
  12   0   2       5119.24       5065.18       134.85 o                         
  13   0   2        827.18        870.16        13.83 o                         
  14   0   2        110.91         78.35         3.29 o                         
  15   0   2        143.36        123.56         2.76 o                         
  16   0   2         47.49         52.28         1.73 o                         
  17   0   2         22.96         20.74         1.48 o                         
  18   0   2        192.18        190.03         3.96 o                         
  19   0   2          4.71          4.59         0.76 o                         
  20   0   2        424.57        476.28         8.08 o                         
  21   0   2         45.38         41.91         2.10 o                         
  22   0   2         14.29         10.21         1.30 o                         
  23   0   2        293.08        306.60         6.53 o                         
  24   0   2          8.52          6.46         1.65 o                         
  25   0   2         24.15         24.64         2.42 o                         
  26   0   2          6.73          6.04         1.22 o                         
  27   0   2          4.06          3.85         1.12 o                         
  28   0   2         41.74         42.72         3.06 o                         
  29   0   2          2.22          3.24         1.19 o                         
  30   0   2         18.00         17.72         2.35 o                         
  31   0   2          0.71         -0.18         1.08 o                         
  32   0   2          9.61         10.05         2.29 o                         
   1   1   2        750.84        790.98        10.49 o                         
   2   1   2       1295.71       1366.30        18.08 o                         
   3   1   2       5776.76       5818.31        63.21 o                         
   4   1   2       1776.86       1687.36        22.31 o                         
   5   1   2        388.91        357.22         3.27 o                         
   6   1   2        204.51        206.60         1.63 o                         
   7   1   2       1549.12       1632.68        26.24 o                         
   8   1   2       3270.39       3234.08        43.68 o                         
   9   1   2        232.46        202.90         2.21 o                         
  10   1   2        214.06        196.94         2.30 o                         
  11   1   2        141.63        132.12         2.36 o                         
  12   1   2         12.08         11.02         0.52 o                         
  13   1   2          7.00          7.05         0.71 o                         
  14   1   2         86.55         84.31         1.70 o                         
  15   1   2        151.83        145.85         2.45 o                         
  16   1   2        431.02        437.05         5.23 o                         
  17   1   2        386.91        407.56         5.49 o                         
  18   1   2        202.55        199.40         3.12 o                         
  19   1   2        212.69        224.19         3.32 o                         
  20   1   2        134.10        138.88         2.62 o                         
  21   1   2         77.03         77.26         1.79 o                         
  22   1   2        355.76        378.87         5.18 o                         
  23   1   2         45.72         44.41         1.62 o                         
  24   1   2          7.58          6.77         1.18 o                         
  25   1   2         44.70         47.32         2.66 o                         
  26   1   2         18.77         19.81         1.33 o                         
  27   1   2         12.59         10.89         1.09 o                         
  28   1   2          2.95          2.99         0.83 o                         
  29   1   2         49.36         51.71         2.26 o                         
  30   1   2         21.46         21.32         1.56 o                         
  31   1   2          3.02          1.83         0.93 o                         
   0   2   2        287.66        283.74         6.07 o                         
   1   2   2        914.52        960.79        11.12 o                         
   2   2   2       2126.84       2087.13        26.64 o                         
   3   2   2        309.11        300.39         2.89 o                         
   4   2   2       2106.59       2114.91        27.67 o                         
   5   2   2          0.00          0.23         0.27 o                         
   6   2   2        904.11        932.51        12.63 o                         
   7   2   2        377.87        394.43         3.72 o                         
   8   2   2         60.11         60.55         1.45 o                         
   9   2   2         86.55         70.03         1.18 o                         
  10   2   2          2.30          0.63         0.26 o                         
  11   2   2         34.07         34.55         0.80 o                         
  12   2   2       4253.35       4273.74        67.14 o                         
  13   2   2        736.70        767.72         7.86 o                         
  14   2   2        108.15         83.96         2.15 o                         
  15   2   2        126.75        112.74         2.37 o                         
  16   2   2         40.92         45.72         1.75 o                         
  17   2   2         18.73         17.16         0.85 o                         
  18   2   2        168.66        167.81         3.16 o                         
  19   2   2          4.15          4.27         0.51 o                         
  20   2   2        388.61        428.86         5.54 o                         
  21   2   2         38.81         33.31         1.29 o                         
  22   2   2         11.05          9.58         0.78 o                         
  23   2   2        266.76        278.77         4.24 o                         
  24   2   2          8.35          6.52         0.99 o                         
  25   2   2         21.80         19.96         1.22 o                         
  26   2   2          5.84          5.23         0.80 o                         
  27   2   2          3.61          3.17         0.79 o                         
  28   2   2         36.50         34.06         1.78 o                         
  29   2   2          2.10          0.45         0.83 o                         
  30   2   2         16.15         11.48         2.18 o                         
  31   2   2          0.63          0.02         0.91 o                         
   1   3   2        381.46        390.56         4.26 o                         
   2   3   2        819.14        842.31        11.43 o                         
   3   3   2       2672.69       2707.17        34.30 o                         
   4   3   2        641.84        652.07         7.63 o                         
   5   3   2        233.68        202.42         2.46 o                         
   6   3   2        205.70        210.67         2.29 o                         
   7   3   2       1010.57       1085.66        16.78 o                         
   8   3   2       2284.98       2322.37        36.66 o                         
   9   3   2        182.22        168.23         2.11 o                         
  10   3   2        136.42        129.90         2.31 o                         
  11   3   2        101.72         96.81         2.09 o                         
  12   3   2         12.22         12.63         0.87 o                         
  13   3   2          3.31          2.46         0.37 o                         
  14   3   2         61.15         57.85         1.47 o                         
  15   3   2        125.61        119.90         2.25 o                         
  16   3   2        344.10        347.99         4.28 o                         
  17   3   2        307.83        316.28         3.89 o                         
  18   3   2        168.17        166.47         2.52 o                         
  19   3   2        170.98        177.54         2.81 o                         
  20   3   2         99.08         98.54         2.43 o                         
  21   3   2         63.42         63.80         2.07 o                         
  22   3   2        295.37        313.00         5.18 o                         
  23   3   2         39.47         42.53         2.26 o                         
  24   3   2          5.31          5.45         1.00 o                         
  25   3   2         36.03         37.14         2.39 o                         
  26   3   2         13.51         12.92         1.23 o                         
  27   3   2          9.65          9.05         1.15 o                         
  28   3   2          2.64          3.16         0.98 o                         
  29   3   2         42.51         38.17         2.29 o                         
  30   3   2         18.45         18.17         1.71 o                         
  31   3   2          2.69          0.90         1.01 o                         
   0   4   2        145.54        136.96         3.46 o                         
   1   4   2        448.17        449.06         4.40 o                         
   2   4   2        900.16        938.07        12.34 o                         
   3   4   2        182.98        169.09         1.97 o                         
   4   4   2        893.55        912.01        11.65 o                         
   5   4   2          3.24          4.79         0.57 o                         
   6   4   2        522.65        533.10         5.00 o                         
   7   4   2        211.97        210.21         2.95 o                         
   8   4   2         30.24         28.28         0.97 o                         
   9   4   2         74.43         68.01         2.10 o                         
  10   4   2          4.49          3.96         0.61 o                         
  11   4   2         14.68         18.28         0.87 o                         
  12   4   2       2748.04       2911.16        49.00 o                         
  13   4   2        540.21        560.32         6.62 o                         
  14   4   2         87.19         75.31         1.92 o                         
  15   4   2         90.58         81.01         2.39 o                         
  16   4   2         22.66         24.63         1.02 o                         
  17   4   2         10.54          9.29         0.69 o                         
  18   4   2        116.71        124.33         2.37 o                         
  19   4   2          2.99          2.93         0.54 o                         
  20   4   2        299.55        328.75         6.43 o                         
  21   4   2         24.31         21.88         1.22 o                         
  22   4   2          4.92          4.62         0.71 o                         
  23   4   2        202.03        207.24         5.59 o                         
  24   4   2          8.05          8.25         1.00 o                         
  25   4   2         16.06         16.61         1.52 o                         
  26   4   2          4.01          4.32         0.95 o                         
  27   4   2          2.56          3.12         0.89 o                         
  28   4   2         24.73         24.73         2.15 o                         
  29   4   2          1.77          2.30         1.10 o                         
  30   4   2         11.61         10.59         1.67 o                         
   1   5   2        173.55        176.27         2.68 o                         
   2   5   2        446.54        449.35         4.38 o                         
   3   5   2       1101.42       1178.59        14.62 o                         
   4   5   2        207.71        207.84         3.34 o                         
   5   5   2        105.39         86.02         1.97 o                         
   6   5   2        124.47        123.01         3.06 o                         
   7   5   2        593.82        612.63         6.31 o                         
   8   5   2       1220.13       1271.74        15.22 o                         
   9   5   2        126.63        122.06         1.88 o                         
  10   5   2         83.81         79.64         2.05 o                         
  11   5   2         62.97         60.33         1.24 o                         
  12   5   2         11.09         10.85         0.73 o                         
  13   5   2          0.85          0.85         0.33 o                         
  14   5   2         31.30         30.05         1.26 o                         
  15   5   2         86.32         82.14         1.69 o                         
  16   5   2        210.82        214.14         3.20 o                         
  17   5   2        197.38        201.33         3.22 o                         
  18   5   2        108.07        106.23         2.40 o                         
  19   5   2        112.20        111.09         2.34 o                         
  20   5   2         58.41         60.07         1.80 o                         
  21   5   2         43.23         42.27         1.87 o                         
  22   5   2        200.90        209.34         4.78 o                         
  23   5   2         29.60         30.79         1.81 o                         
  24   5   2          2.36          1.33         0.91 o                         
  25   5   2         23.57         25.74         1.80 o                         
  26   5   2          6.95          5.25         0.99 o                         
  27   5   2          5.66          4.00         0.96 o                         
  28   5   2          2.06          2.06         0.94 o                         
  29   5   2         31.57         31.38         2.08 o                         
   0   6   2         34.51         31.07         2.43 o                         
   1   6   2        224.14        225.09         3.27 o                         
   2   6   2        474.83        492.47         5.45 o                         
   3   6   2        102.89         90.74         1.59 o                         
   4   6   2        405.04        417.47         5.64 o                         
   5   6   2          9.65         11.82         0.80 o                         
   6   6   2        262.52        261.10         3.70 o                         
   7   6   2        111.07        105.74         1.88 o                         
   8   6   2         19.24         19.08         0.82 o                         
   9   6   2         55.77         50.96         1.63 o                         
  10   6   2          2.03          1.71         0.35 o                         
  11   6   2          8.33          9.47         0.64 o                         
  12   6   2       1542.85       1677.80        17.47 o                         
  13   6   2        335.67        348.63         4.35 o                         
  14   6   2         56.44         49.36         1.28 o                         
  15   6   2         54.66         53.24         1.59 o                         
  16   6   2          6.66          7.90         0.67 o                         
  17   6   2          4.32          2.86         0.51 o                         
  18   6   2         64.95         66.09         2.42 o                         
  19   6   2          1.90          1.93         0.56 o                         
  20   6   2        196.25        209.98         4.33 o                         
  21   6   2         11.09          9.68         0.90 o                         
  22   6   2          0.93          0.30         0.60 o                         
  23   6   2        128.55        133.72         2.90 o                         
  24   6   2          7.38          7.78         0.93 o                         
  25   6   2          9.69          9.33         1.10 o                         
  26   6   2          2.32          3.18         0.92 o                         
  27   6   2          1.46          0.62         0.80 o                         
  28   6   2         13.23         12.95         1.63 o                         
   1   7   2         80.38         79.61         1.60 o                         
   2   7   2        205.01        208.29         3.02 o                         
   3   7   2        498.17        526.36         6.23 o                         
   4   7   2         73.04         64.02         1.75 o                         
   5   7   2         40.36         35.81         1.33 o                         
   6   7   2         57.93         57.30         1.66 o                         
   7   7   2        322.53        340.36         4.69 o                         
   8   7   2        543.43        584.06         7.09 o                         
   9   7   2         74.38         69.51         2.22 o                         
  10   7   2         45.16         41.72         1.38 o                         
  11   7   2         35.79         34.58         1.17 o                         
  12   7   2          9.74          8.84         0.67 o                         
  13   7   2          0.13          0.15         0.37 o                         
  14   7   2         10.94         11.16         0.76 o                         
  15   7   2         49.16         47.46         1.63 o                         
  16   7   2        100.34        103.65         2.22 o                         
  17   7   2        103.45        105.17         2.77 o                         
  18   7   2         53.98         52.72         1.79 o                         
  19   7   2         61.21         56.18         1.89 o                         
  20   7   2         28.26         27.94         1.30 o                         
  21   7   2         24.66         25.99         1.58 o                         
  22   7   2        113.23        111.15         2.65 o                         
  23   7   2         19.28         19.13         1.42 o                         
  24   7   2          0.55          0.08         0.74 o                         
  25   7   2         12.62         14.81         1.42 o                         
  26   7   2          2.47          2.47         1.05 o                         
  27   7   2          2.51         -0.61         1.81 o                         
   0   8   2          4.63          4.29         0.91 o                         
   1   8   2        102.34         94.85         1.78 o                         
   2   8   2        226.52        225.71         3.53 o                         
   3   8   2         45.62         40.59         1.14 o                         
   4   8   2        166.56        164.05         2.56 o                         
   5   8   2         10.15          9.74         0.62 o                         
   6   8   2        106.47        100.61         2.24 o                         
   7   8   2         52.40         49.00         1.71 o                         
   8   8   2         12.38         12.00         0.88 o                         
   9   8   2         32.94         30.79         1.36 o                         
  10   8   2          0.37          0.00         0.39 o                         
  11   8   2          7.37          7.92         0.70 o                         
  12   8   2        740.61        821.52        10.54 o                         
  13   8   2        176.22        182.17         3.03 o                         
  14   8   2         33.31         31.04         1.35 o                         
  15   8   2         28.12         27.96         1.61 o                         
  16   8   2          0.74          0.11         0.60 o                         
  17   8   2          1.24          0.83         0.69 o                         
  18   8   2         29.03         28.52         1.60 o                         
  19   8   2          1.09          1.33         0.78 o                         
  20   8   2        110.13        111.26         2.83 o                         
  21   8   2          3.57          3.52         0.90 o                         
  22   8   2          0.02          0.85         0.72 o                         
  23   8   2         69.46         66.93         2.93 o                         
  24   8   2          5.80          4.93         1.02 o                         
  25   8   2          4.81          4.07         1.16 o                         
   1   9   2         34.03         35.45         1.62 o                         
   2   9   2         72.16         69.89         2.30 o                         
   3   9   2        219.09        225.16         5.10 o                         
   4   9   2         21.89         17.43         1.28 o                         
   5   9   2         12.51          8.85         0.94 o                         
   6   9   2         24.21         23.37         1.37 o                         
   7   9   2        150.66        150.30         3.31 o                         
   8   9   2        206.55        216.62         4.54 o                         
   9   9   2         35.61         33.56         1.66 o                         
  10   9   2         18.76         14.12         1.35 o                         
  11   9   2         18.15         16.62         1.46 o                         
  12   9   2          7.80          7.90         1.01 o                         
  13   9   2          0.01         -0.59         0.59 o                         
  14   9   2          2.26          2.91         0.81 o                         
  15   9   2         23.27         25.46         1.44 o                         
  16   9   2         38.76         38.21         1.77 o                         
  17   9   2         44.92         46.05         2.39 o                         
  18   9   2         22.11         24.13         1.48 o                         
  19   9   2         28.13         28.05         1.73 o                         
  20   9   2         11.05         10.51         1.29 o                         
  21   9   2         11.92         13.24         1.46 o                         
  22   9   2         54.38         54.32         4.49 o                         
  23   9   2         10.84          9.70         1.44 o                         
   0  10   2          0.18         -0.90         0.90 o                         
   1  10   2         39.30         39.88         2.34 o                         
   2  10   2         87.49         84.03         3.39 o                         
   3  10   2         15.32         18.16         1.56 o                         
   4  10   2         55.82         57.66         2.56 o                         
   5  10   2          6.79          7.45         1.00 o                         
   6  10   2         34.11         34.50         1.76 o                         
   7  10   2         21.48         19.07         1.34 o                         
   8  10   2          6.65          7.47         0.97 o                         
   9  10   2         15.81         15.44         1.40 o                         
  10  10   2          0.02         -0.19         0.68 o                         
  11  10   2          6.41          6.60         0.99 o                         
  12  10   2        300.63        332.33         6.98 o                         
  13  10   2         78.90         81.70         2.96 o                         
  14  10   2         18.32         14.85         1.83 o                         
  15  10   2         12.32         12.49         1.43 o                         
  16  10   2          0.01          0.55         0.81 o                         
  17  10   2          0.20         -0.73         0.73 o                         
  18  10   2         10.64          8.51         1.29 o                         
  19  10   2          0.55         -0.06         0.93 o                         
  20  10   2         53.35         49.31         2.49 o                         
   1  11   2         12.61         13.80         1.50 o                         
   2  11   2         19.56         17.37         1.58 o                         
   3  11   2         86.06         92.18         3.48 o                         
   4  11   2          5.11          6.61         1.40 o                         
   5  11   2          2.80          3.54         1.22 o                         
   6  11   2          8.91          6.39         1.35 o                         
   7  11   2         60.17         57.81         3.19 o                         
   8  11   2         67.07         70.17         3.93 o                         
   9  11   2         14.24         16.21         1.90 o                         
  10  11   2          6.39          6.65         1.25 o                         
  11  11   2          8.05          5.72         1.21 o                         
  12  11   2          5.14          4.38         1.44 o                         
  13  11   2          0.00         -0.23         0.81 o                         
  14  11   2          0.17          0.27         0.89 o                         
  15  11   2          9.32          7.14         1.25 o                         
  16  11   2         12.54         12.89         1.57 o                         
  17  11   2         16.41         15.55         1.73 o                         
   0  12   2          0.05          0.69         1.29 o                         
   1  12   2         12.79         13.44         1.57 o                         
   2  12   2         28.75         30.38         2.63 o                         
   3  12   2          4.07          4.47         1.15 o                         
   4  12   2         15.41         18.37         1.77 o                         
   5  12   2          3.55          2.88         1.07 o                         
   6  12   2          8.88          8.17         1.57 o                         
   7  12   2          7.69          5.74         2.02 o                         
   8  12   2          2.91          4.67         1.65 o                         
   9  12   2          6.50          5.00         1.42 o                         
  10  12   2          0.00         -0.03         1.09 o                         
  11  12   2          4.37          5.21         1.39 o                         
  12  12   2        105.33        122.76         5.87 o                         
   1  13   2          4.10          4.04         1.35 o                         
   1   0   3         68.92         64.69         0.94 o                         
   2   0   3       2328.74       2367.04        49.66 o                         
   4   0   3        148.91        145.48         1.76 o                         
   5   0   3       5515.71       5424.20       101.50 o                         
   6   0   3         50.92         56.89         2.09 o                         
   7   0   3          4.09          0.73         0.47 o                         
   8   0   3        275.68        241.25         3.02 o                         
   9   0   3         14.43         12.50         0.51 o                         
  10   0   3        566.79        556.48         8.15 o                         
  11   0   3       1597.77       1667.16        29.92 o                         
  12   0   3        189.86        193.59         4.09 o                         
  13   0   3        146.03        145.65         4.10 o                         
  14   0   3         14.92         12.07         1.05 o                         
  15   0   3        464.27        446.64         7.79 o                         
  16   0   3         98.91         93.29         4.20 o                         
  17   0   3          0.20          0.60         0.56 o                         
  18   0   3         31.39         27.19         1.96 o                         
  19   0   3        359.21        360.33         6.91 o                         
  20   0   3         18.31         19.28         1.42 o                         
  21   0   3        298.08        308.83         6.33 o                         
  22   0   3         37.29         35.96         3.01 o                         
  23   0   3          1.00          0.14         0.70 o                         
  24   0   3         63.94         61.76         3.15 o                         
  25   0   3          6.24          5.00         1.17 o                         
  26   0   3          5.43          4.78         1.20 o                         
  27   0   3          4.42          3.87         1.16 o                         
  28   0   3          0.19          0.00         0.96 o                         
  29   0   3         53.73         56.08         3.28 o                         
  30   0   3          3.06          2.13         1.73 o                         
  31   0   3         48.20         49.78         3.27 o                         
   0   1   3        105.12        103.33         1.36 o                         
   1   1   3       6870.36       6639.25        78.28 o                         
   2   1   3       1170.44       1287.85        17.10 o                         
   3   1   3          1.57          2.44         0.31 o                         
   4   1   3        420.98        493.70         5.11 o                         
   5   1   3         26.63         15.33         0.68 o                         
   6   1   3         47.73         35.96         1.06 o                         
   7   1   3        111.74        124.86         2.05 o                         
   8   1   3          0.38          0.32         0.26 o                         
   9   1   3       2649.22       2693.44        50.72 o                         
  10   1   3         37.14         35.08         1.13 o                         
  11   1   3       1554.53       1618.80        20.67 o                         
  12   1   3         76.02         66.18         1.52 o                         
  13   1   3         32.89         26.07         1.20 o                         
  14   1   3        153.53        140.42         3.29 o                         
  15   1   3        925.66        970.06        11.03 o                         
  16   1   3         13.24         11.96         0.82 o                         
  17   1   3          7.92          9.91         0.75 o                         
  18   1   3         74.30         73.33         2.27 o                         
  19   1   3        424.87        454.36         5.85 o                         
  20   1   3         10.05          9.20         0.75 o                         
  21   1   3         85.10         90.08         2.05 o                         
  22   1   3        161.89        159.66         2.97 o                         
  23   1   3         38.11         39.54         1.60 o                         
  24   1   3          0.50          0.14         0.79 o                         
  25   1   3        193.87        198.59         4.29 o                         
  26   1   3          0.23         -0.57         0.57 o                         
  27   1   3          1.41          2.21         0.77 o                         
  28   1   3         13.20         13.75         1.21 o                         
  29   1   3         13.14         14.16         1.59 o                         
  30   1   3         12.11          9.92         1.60 o                         
  31   1   3          0.01         -0.27         0.77 o                         
   1   2   3         58.48         47.80         1.28 o                         
   2   2   3       1465.51       1516.41        21.02 o                         
   4   2   3         71.20         63.88         1.09 o                         
   5   2   3       4232.89       4318.33        51.37 o                         
   6   2   3         23.52         23.78         1.23 o                         
   7   2   3          5.53          3.68         0.31 o                         
   8   2   3        197.69        177.49         2.89 o                         
   9   2   3          8.58          7.29         0.51 o                         
  10   2   3        490.60        496.35         4.73 o                         
  11   2   3       1366.86       1419.40        18.21 o                         
  12   2   3        160.32        156.42         2.52 o                         
  13   2   3        130.80        132.25         2.51 o                         
  14   2   3         11.72         10.52         0.58 o                         
  15   2   3        417.13        407.93         4.80 o                         
  16   2   3         85.67         82.88         1.67 o                         
  17   2   3          0.04         -0.31         0.31 o                         
  18   2   3         25.14         22.64         0.96 o                         
  19   2   3        316.33        321.65         4.61 o                         
  20   2   3         15.42         14.84         0.88 o                         
  21   2   3        267.58        284.95         4.33 o                         
  22   2   3         33.20         30.81         1.38 o                         
  23   2   3          0.58          0.25         0.50 o                         
  24   2   3         59.41         55.83         2.71 o                         
  25   2   3          6.03          5.81         0.99 o                         
  26   2   3          4.65          3.25         0.77 o                         
  27   2   3          4.14          5.58         0.90 o                         
  28   2   3          0.18          0.74         0.70 o                         
  29   2   3         47.45         47.82         2.15 o                         
  30   2   3          2.73          2.52         0.95 o                         
  31   2   3         44.56         40.63         2.59 o                         
   0   3   3         15.29         16.60         2.82 o                         
   1   3   3       3725.08       3802.88        84.23 o                         
   2   3   3        729.55        800.21         9.44 o                         
   3   3   3          0.55          0.55         0.50 o                         
   4   3   3        163.89        188.65         2.77 o                         
   5   3   3         29.26         19.06         0.61 o                         
   6   3   3         23.29         16.96         0.56 o                         
   7   3   3         72.67         72.62         1.22 o                         
   8   3   3          0.01          0.47         0.40 o                         
   9   3   3       1858.43       1944.08        28.59 o                         
  10   3   3         11.49         10.65         0.61 o                         
  11   3   3       1214.07       1270.33        15.07 o                         
  12   3   3         40.23         35.07         1.36 o                         
  13   3   3         22.31         20.72         0.72 o                         
  14   3   3        133.92        122.64         2.84 o                         
  15   3   3        718.59        740.84         8.48 o                         
  16   3   3         10.83         10.71         0.66 o                         
  17   3   3          7.39          7.45         0.74 o                         
  18   3   3         58.78         59.70         1.79 o                         
  19   3   3        337.15        357.12         4.94 o                         
  20   3   3          9.09          8.41         0.74 o                         
  21   3   3         76.75         71.22         2.14 o                         
  22   3   3        133.28        133.54         2.82 o                         
  23   3   3         29.16         32.98         1.84 o                         
  24   3   3          0.35          0.63         0.67 o                         
  25   3   3        154.97        148.26         4.23 o                         
  26   3   3          0.21         -0.43         0.68 o                         
  27   3   3          0.87         -0.05         1.05 o                         
  28   3   3         11.57         10.23         1.33 o                         
  29   3   3         11.12          9.71         1.59 o                         
  30   3   3         10.18          9.37         1.39 o                         
   1   4   3         31.65         23.64         1.79 o                         
   2   4   3        589.20        614.06         6.85 o                         
   3   4   3          1.07          0.04         0.24 o                         
   4   4   3         18.08         15.47         0.79 o                         
   5   4   3       2459.79       2548.59        41.85 o                         
   6   4   3         10.62          9.28         0.66 o                         
   7   4   3         10.30          9.79         0.90 o                         
   8   4   3        124.88        119.83         2.34 o                         
   9   4   3          2.44          2.06         0.42 o                         
  10   4   3        320.51        323.70         3.56 o                         
  11   4   3        908.56        947.55         9.14 o                         
  12   4   3        111.26        111.18         2.31 o                         
  13   4   3         90.24         88.84         1.92 o                         
  14   4   3          5.28          5.13         0.51 o                         
  15   4   3        303.88        301.63         3.97 o                         
  16   4   3         60.37         57.86         1.48 o                         
  17   4   3          0.14          0.05         0.34 o                         
  18   4   3         14.66         12.24         1.00 o                         
  19   4   3        216.83        225.83         4.24 o                         
  20   4   3         10.46         10.66         0.83 o                         
  21   4   3        194.77        198.19         4.90 o                         
  22   4   3         24.57         21.62         1.74 o                         
  23   4   3          0.04          0.22         0.62 o                         
  24   4   3         47.17         43.32         1.99 o                         
  25   4   3          5.36          4.13         0.94 o                         
  26   4   3          2.88          2.89         0.94 o                         
  27   4   3          3.39          4.21         1.02 o                         
  28   4   3          0.15          0.32         0.85 o                         
  29   4   3         32.74         32.07         2.14 o                         
  30   4   3          1.90          2.75         1.06 o                         
   0   5   3         10.34         10.15         1.09 o                         
   1   5   3       1764.64       1843.95        26.38 o                         
   2   5   3        340.33        359.49         3.93 o                         
   3   5   3          0.07         -0.29         0.54 o                         
   4   5   3         67.89         70.83         1.91 o                         
   5   5   3         21.08         14.96         0.75 o                         
   6   5   3          5.87          4.42         0.94 o                         
   7   5   3         38.80         35.34         1.17 o                         
   8   5   3          0.10          0.61         0.32 o                         
   9   5   3       1037.06       1064.94        10.71 o                         
  10   5   3          1.98          2.38         0.43 o                         
  11   5   3        813.17        883.62         9.47 o                         
  12   5   3         22.41         20.02         1.02 o                         
  13   5   3         12.22         11.74         0.61 o                         
  14   5   3         90.69         80.37         1.51 o                         
  15   5   3        437.27        456.19         5.68 o                         
  16   5   3          5.98          4.77         0.75 o                         
  17   5   3          6.18          5.97         0.59 o                         
  18   5   3         35.95         35.46         1.65 o                         
  19   5   3        214.33        226.88         6.35 o                         
  20   5   3          7.35          5.53         0.68 o                         
  21   5   3         61.83         58.25         1.97 o                         
  22   5   3         89.97         85.27         2.43 o                         
  23   5   3         16.97         15.90         1.18 o                         
  24   5   3          0.24          0.50         0.67 o                         
  25   5   3         99.59        103.66         3.64 o                         
  26   5   3          0.13         -0.52         0.84 o                         
  27   5   3          0.30          1.38         0.87 o                         
  28   5   3          8.68          7.41         1.22 o                         
  29   5   3          7.99          4.80         1.17 o                         
   1   6   3          8.53          6.02         0.58 o                         
   2   6   3        250.32        254.24         3.33 o                         
   3   6   3          1.01          0.18         0.25 o                         
   4   6   3          7.26          7.39         0.46 o                         
   5   6   3       1306.37       1385.55        15.81 o                         
   6   6   3         11.12         11.47         0.71 o                         
   7   6   3         14.52         13.74         0.65 o                         
   8   6   3         88.77         87.86         2.97 o                         
   9   6   3          0.87          1.08         0.34 o                         
  10   6   3        174.46        173.38         2.56 o                         
  11   6   3        497.61        535.13         6.06 o                         
  12   6   3         72.29         71.30         1.50 o                         
  13   6   3         44.19         43.19         1.57 o                         
  14   6   3          1.08          1.03         0.38 o                         
  15   6   3        180.26        185.26         3.41 o                         
  16   6   3         37.08         36.18         1.57 o                         
  17   6   3          0.84          0.57         0.42 o                         
  18   6   3          7.17          7.66         0.66 o                         
  19   6   3        116.41        120.28         2.44 o                         
  20   6   3          6.54          6.71         0.74 o                         
  21   6   3        116.46        120.05         2.63 o                         
  22   6   3         15.91         15.49         1.11 o                         
  23   6   3          0.23         -0.20         0.70 o                         
  24   6   3         31.82         30.54         1.61 o                         
  25   6   3          4.27          2.74         0.86 o                         
  26   6   3          1.25          1.49         0.92 o                         
  27   6   3          2.41          3.46         1.06 o                         
  28   6   3          0.12         -0.84         1.20 o                         
   0   7   3         12.25         11.35         1.34 o                         
   1   7   3        810.73        873.01        12.11 o                         
   2   7   3        150.64        150.43         3.47 o                         
   3   7   3          2.18          2.54         0.47 o                         
   4   7   3         39.03         34.26         1.30 o                         
   5   7   3          7.99          6.28         0.46 o                         
   6   7   3          0.35          0.47         0.28 o                         
   7   7   3         16.46         13.97         0.65 o                         
   8   7   3          0.09          0.37         0.31 o                         
   9   7   3        476.56        495.08         6.16 o                         
  10   7   3          0.22          2.20         0.50 o                         
  11   7   3        480.88        527.18         6.77 o                         
  12   7   3         15.56         11.70         0.79 o                         
  13   7   3          6.07          5.14         0.56 o                         
  14   7   3         50.50         50.27         1.53 o                         
  15   7   3        210.89        213.24         3.34 o                         
  16   7   3          2.47          2.24         0.53 o                         
  17   7   3          4.53          4.85         0.74 o                         
  18   7   3         17.45         16.49         1.19 o                         
  19   7   3        110.59        118.39         2.92 o                         
  20   7   3          5.21          4.53         0.80 o                         
  21   7   3         43.68         41.18         1.99 o                         
  22   7   3         50.42         50.00         2.16 o                         
  23   7   3          7.42          7.44         0.96 o                         
  24   7   3          0.16         -0.68         0.68 o                         
  25   7   3         52.14         52.01         3.54 o                         
  26   7   3          0.05          0.14         0.95 o                         
   1   8   3          0.32          0.43         0.43 o                         
   2   8   3        107.36        101.65         2.82 o                         
   3   8   3          0.03         -0.12         0.38 o                         
   4   8   3          3.18          3.96         0.55 o                         
   5   8   3        587.60        639.30         7.83 o                         
   6   8   3          8.16          6.72         0.81 o                         
   7   8   3         13.28         12.38         0.70 o                         
   8   8   3         51.29         47.39         1.29 o                         
   9   8   3          0.75          0.10         0.38 o                         
  10   8   3         87.84         90.56         2.44 o                         
  11   8   3        225.39        239.21         5.20 o                         
  12   8   3         42.50         42.12         1.85 o                         
  13   8   3         14.48         14.71         1.05 o                         
  14   8   3          0.02         -0.60         0.60 o                         
  15   8   3         88.05         87.82         3.18 o                         
  16   8   3         19.20         17.22         1.32 o                         
  17   8   3          1.43          0.45         0.60 o                         
  18   8   3          2.76          2.06         0.74 o                         
  19   8   3         49.22         50.79         2.18 o                         
  20   8   3          3.52          3.42         0.81 o                         
  21   8   3         58.05         55.29         2.25 o                         
  22   8   3          8.90          9.08         1.12 o                         
  23   8   3          0.82          0.97         0.89 o                         
  24   8   3         18.49         15.28         1.47 o                         
   0   9   3          7.71          7.62         1.09 o                         
   1   9   3        328.50        364.89         5.76 o                         
   2   9   3         65.27         70.50         2.24 o                         
   3   9   3          5.01          3.55         0.70 o                         
   4   9   3         22.56         21.33         1.39 o                         
   5   9   3          1.26          0.57         0.57 o                         
   6   9   3          0.26          0.05         0.57 o                         
   7   9   3          5.24          4.30         0.82 o                         
   8   9   3          0.12          1.41         0.64 o                         
   9   9   3        177.79        184.23         4.60 o                         
  10   9   3          0.00          2.18         0.81 o                         
  11   9   3        247.34        261.76         7.93 o                         
  12   9   3          9.96          9.40         0.96 o                         
  13   9   3          2.87          4.64         0.98 o                         
  14   9   3         25.16         24.84         1.43 o                         
  15   9   3         81.98         82.37         3.27 o                         
  16   9   3          0.93          1.82         0.73 o                         
  17   9   3          2.91          3.54         0.79 o                         
  18   9   3          7.02          6.76         1.07 o                         
  19   9   3         47.08         46.54         2.03 o                         
  20   9   3          3.19          2.96         1.02 o                         
  21   9   3         26.56         25.51         2.66 o                         
  22   9   3         23.93         23.75         1.89 o                         
   1  10   3          0.66          0.38         0.71 o                         
   2  10   3         41.68         40.99         2.87 o                         
   3  10   3          0.40          0.19         0.69 o                         
   4  10   3          1.04          0.62         0.67 o                         
   5  10   3        218.20        224.55         4.88 o                         
   6  10   3          3.94          2.73         0.76 o                         
   7  10   3          8.75          8.13         1.05 o                         
   8  10   3         23.01         21.08         1.41 o                         
   9  10   3          0.78          1.03         0.73 o                         
  10  10   3         41.04         43.63         2.04 o                         
  11  10   3         85.09         89.50         4.22 o                         
  12  10   3         21.84         21.42         1.56 o                         
  13  10   3          2.95          2.97         0.80 o                         
  14  10   3          0.12          0.25         0.73 o                         
  15  10   3         36.34         37.92         2.39 o                         
  16  10   3          8.28          7.68         1.18 o                         
  17  10   3          1.35          0.35         0.92 o                         
  18  10   3          0.74          0.73         0.95 o                         
  19  10   3         16.51         18.05         1.59 o                         
   0  11   3          3.39          3.10         1.51 o                         
   1  11   3        113.36        126.16         3.77 o                         
   2  11   3         25.81         25.70         1.90 o                         
   3  11   3          5.07          3.23         1.03 o                         
   4  11   3         11.49          8.30         1.35 o                         
   5  11   3          0.01         -0.80         0.80 o                         
   6  11   3          0.89         -0.85         0.85 o                         
   7  11   3          1.32         -0.71         0.88 o                         
   8  11   3          0.13          0.00         0.90 o                         
   9  11   3         53.98         56.64         3.16 o                         
  10  11   3          0.06          1.31         1.04 o                         
  11  11   3        109.95        113.61         5.05 o                         
  12  11   3          5.31          1.56         1.19 o                         
  13  11   3          1.34          1.09         1.27 o                         
  14  11   3         11.18          7.96         1.46 o                         
  15  11   3         26.28         21.06         2.04 o                         
  16  11   3          0.32          1.11         1.02 o                         
   1  12   3          1.52          0.43         0.99 o                         
   2  12   3         14.36         14.96         1.80 o                         
   3  12   3          0.76         -0.24         0.96 o                         
   4  12   3          0.23          0.30         1.03 o                         
   5  12   3         68.88         72.25         6.16 o                         
   6  12   3          1.55          2.46         1.42 o                         
   7  12   3          4.50          5.57         1.72 o                         
   8  12   3          8.78          8.15         1.57 o                         
   9  12   3          0.62          0.15         1.04 o                         
  10  12   3         17.13         14.49         1.84 o                         
  11  12   3         27.38         25.26         2.26 o                         
   0   0   4       1268.36       1311.18        34.24 o                         
   1   0   4        120.02         94.68         2.42 o                         
   2   0   4       1205.37       1350.86        31.64 o                         
   3   0   4        415.10        400.17         4.09 o                         
   4   0   4         20.03          9.33         0.51 o                         
   5   0   4        786.24        827.80        15.77 o                         
   6   0   4        810.00        820.86        15.52 o                         
   7   0   4          0.41          0.05         0.18 o                         
   8   0   4        159.06        151.75         2.49 o                         
   9   0   4        136.26        148.40         2.16 o                         
  10   0   4         17.11         16.40         0.78 o                         
  11   0   4        860.04        851.70        13.64 o                         
  12   0   4        354.60        351.68         5.50 o                         
  13   0   4        247.71        246.25         5.96 o                         
  14   0   4          1.82          1.55         0.42 o                         
  15   0   4        294.55        291.13         5.53 o                         
  16   0   4        102.05         92.79         3.12 o                         
  17   0   4          0.01          0.60         0.55 o                         
  18   0   4        195.14        203.07         5.37 o                         
  19   0   4         14.94         12.69         1.21 o                         
  20   0   4         25.63         25.15         2.04 o                         
  21   0   4          3.40          3.09         0.83 o                         
  22   0   4        219.45        214.75         5.11 o                         
  23   0   4          1.43          0.90         0.94 o                         
  24   0   4         75.85         79.63         4.45 o                         
  25   0   4        366.14        409.86         9.45 o                         
  26   0   4          5.40          5.07         1.21 o                         
  27   0   4          8.94         10.03         1.51 o                         
  28   0   4         19.08         21.87         2.15 o                         
  29   0   4         19.53         20.50         2.11 o                         
  30   0   4         36.49         34.01         3.12 o                         
  31   0   4          7.45          7.87         1.60 o                         
   1   1   4         57.41         58.77         1.35 o                         
   2   1   4       1907.72       1928.93        28.98 o                         
   3   1   4        630.26        653.68         6.70 o                         
   4   1   4        531.15        549.50         5.47 o                         
   5   1   4       2298.49       2271.07        31.72 o                         
   6   1   4         71.01         63.19         1.08 o                         
   7   1   4        549.48        578.89         5.29 o                         
   8   1   4       1240.12       1252.66        17.56 o                         
   9   1   4       1917.54       1938.17        28.65 o                         
  10   1   4       1151.40       1214.99        16.01 o                         
  11   1   4         24.39         17.82         0.95 o                         
  12   1   4         51.68         42.06         1.65 o                         
  13   1   4        377.47        385.58         4.36 o                         
  14   1   4        212.81        212.48         2.76 o                         
  15   1   4        631.94        659.17         7.20 o                         
  16   1   4        609.63        648.93         7.33 o                         
  17   1   4        158.70        170.43         3.75 o                         
  18   1   4          0.10         -0.25         0.37 o                         
  19   1   4        125.38        119.67         2.49 o                         
  20   1   4         53.64         49.89         1.75 o                         
  21   1   4         60.06         58.39         1.73 o                         
  22   1   4         96.71         93.03         2.79 o                         
  23   1   4         91.22         96.55         2.77 o                         
  24   1   4         20.71         19.30         1.56 o                         
  25   1   4         27.60         27.64         1.68 o                         
  26   1   4         37.68         40.31         1.85 o                         
  27   1   4         51.09         49.95         2.11 o                         
  28   1   4          0.57          0.02         0.68 o                         
  29   1   4         59.54         67.15         3.14 o                         
  30   1   4          1.71          0.70         0.92 o                         
  31   1   4         16.69         16.76         1.44 o                         
   0   2   4        855.35        932.31        14.96 o                         
   1   2   4        121.21        100.04         1.65 o                         
   2   2   4       1026.37       1153.49        15.28 o                         
   3   2   4        319.50        319.71         3.45 o                         
   4   2   4         29.71         18.06         0.64 o                         
   5   2   4        603.91        633.56         7.06 o                         
   6   2   4        657.24        654.24         6.99 o                         
   7   2   4          1.46          0.81         0.37 o                         
   8   2   4        122.42        116.39         2.15 o                         
   9   2   4        118.32        122.56         3.10 o                         
  10   2   4          9.61          9.23         0.56 o                         
  11   2   4        751.17        753.91         7.29 o                         
  12   2   4        324.77        324.47         3.53 o                         
  13   2   4        219.58        213.33         2.74 o                         
  14   2   4          0.82          0.75         0.27 o                         
  15   2   4        263.63        262.99         3.46 o                         
  16   2   4         85.56         84.19         1.61 o                         
  17   2   4          0.04          0.31         0.35 o                         
  18   2   4        173.30        174.93         3.31 o                         
  19   2   4         12.97         12.83         0.82 o                         
  20   2   4         23.13         21.80         1.10 o                         
  21   2   4          3.34          2.71         0.59 o                         
  22   2   4        196.47        203.21         3.62 o                         
  23   2   4          1.14          1.53         0.68 o                         
  24   2   4         67.37         69.81         3.13 o                         
  25   2   4        334.01        374.58         7.05 o                         
  26   2   4          5.15          5.24         0.87 o                         
  27   2   4          7.92          6.29         0.94 o                         
  28   2   4         17.13         17.38         1.98 o                         
  29   2   4         17.78         16.57         1.55 o                         
  30   2   4         32.91         36.44         2.13 o                         
   1   3   4         26.09         24.41         2.26 o                         
   2   3   4       1130.49       1229.57        20.85 o                         
   3   3   4        438.23        446.04         4.24 o                         
   4   3   4        394.15        416.98         4.38 o                         
   5   3   4       1598.95       1675.83        25.53 o                         
   6   3   4         29.97         23.36         0.95 o                         
   7   3   4        386.94        396.32         4.12 o                         
   8   3   4        839.06        866.54        10.14 o                         
   9   3   4       1410.05       1451.30        18.21 o                         
  10   3   4        893.13        936.43         9.45 o                         
  11   3   4         18.23         16.24         0.87 o                         
  12   3   4         40.92         36.88         1.08 o                         
  13   3   4        278.66        280.45         3.55 o                         
  14   3   4        157.20        155.51         2.62 o                         
  15   3   4        494.19        506.73         6.45 o                         
  16   3   4        479.70        499.01         6.76 o                         
  17   3   4        133.66        139.70         2.72 o                         
  18   3   4          0.12         -0.24         0.35 o                         
  19   3   4        102.32         91.42         2.59 o                         
  20   3   4         41.29         39.38         1.57 o                         
  21   3   4         49.29         50.37         1.82 o                         
  22   3   4         77.73         78.65         2.68 o                         
  23   3   4         76.84         77.99         3.34 o                         
  24   3   4         19.31         19.68         1.66 o                         
  25   3   4         23.19         22.36         1.52 o                         
  26   3   4         28.67         29.41         1.78 o                         
  27   3   4         43.23         44.34         2.20 o                         
  28   3   4          0.43          0.45         0.77 o                         
  29   3   4         48.24         46.33         2.80 o                         
  30   3   4          1.24          1.17         0.96 o                         
   0   4   4        439.86        472.50        10.35 o                         
   1   4   4        119.21        114.11         5.46 o                         
   2   4   4        636.65        689.24         9.81 o                         
   3   4   4        192.91        204.21         4.96 o                         
   4   4   4         27.67         20.13         0.84 o                         
   5   4   4        327.65        336.84         3.69 o                         
   6   4   4        396.36        404.69         4.39 o                         
   7   4   4          5.85          4.68         0.70 o                         
   8   4   4         70.65         65.18         2.00 o                         
   9   4   4         75.61         69.81         1.30 o                         
  10   4   4          2.17          2.17         0.35 o                         
  11   4   4        524.85        543.56         5.60 o                         
  12   4   4        224.52        224.15         2.80 o                         
  13   4   4        156.86        154.49         2.22 o                         
  14   4   4          0.16          0.20         0.29 o                         
  15   4   4        190.18        188.98         2.95 o                         
  16   4   4         54.04         53.18         1.34 o                         
  17   4   4          0.14          0.25         0.38 o                         
  18   4   4        119.72        121.69         2.72 o                         
  19   4   4          8.38          8.61         0.91 o                         
  20   4   4         17.08         16.95         1.07 o                         
  21   4   4          3.04          3.20         0.73 o                         
  22   4   4        140.45        138.01         4.80 o                         
  23   4   4          0.55          0.44         0.72 o                         
  24   4   4         48.10         46.33         2.46 o                         
  25   4   4        254.35        281.56         6.05 o                         
  26   4   4          4.25          4.62         1.13 o                         
  27   4   4          5.51          4.20         0.97 o                         
  28   4   4         12.29         11.19         1.40 o                         
  29   4   4         13.43         10.39         1.40 o                         
   1   5   4          7.09          4.35         0.96 o                         
   2   5   4        584.53        611.78         7.94 o                         
   3   5   4        272.69        280.34         4.81 o                         
   4   5   4        207.92        208.59         3.59 o                         
   5   5   4        932.12        969.25        11.33 o                         
   6   5   4         18.36         15.74         0.63 o                         
   7   5   4        216.81        210.91         2.84 o                         
   8   5   4        493.36        520.49         5.91 o                         
   9   5   4        868.12        912.12        10.06 o                         
  10   5   4        546.83        571.56         6.74 o                         
  11   5   4         14.46         13.33         0.83 o                         
  12   5   4         32.51         29.54         1.05 o                         
  13   5   4        162.58        158.37         2.50 o                         
  14   5   4         85.31         82.94         1.64 o                         
  15   5   4        312.02        324.66         4.26 o                         
  16   5   4        311.39        332.95         5.21 o                         
  17   5   4         94.40         96.14         1.99 o                         
  18   5   4          0.91          1.41         0.49 o                         
  19   5   4         67.44         62.82         2.01 o                         
  20   5   4         22.77         19.97         1.24 o                         
  21   5   4         33.03         34.63         1.82 o                         
  22   5   4         52.31         49.63         1.93 o                         
  23   5   4         54.84         59.49         2.20 o                         
  24   5   4         16.08         15.43         1.23 o                         
  25   5   4         16.48         16.50         1.24 o                         
  26   5   4         16.55         17.61         1.53 o                         
  27   5   4         31.03         29.67         2.04 o                         
  28   5   4          0.24          0.60         0.87 o                         
   0   6   4        237.81        256.85         6.33 o                         
   1   6   4         86.77         76.08         2.12 o                         
   2   6   4        319.27        333.89         5.43 o                         
   3   6   4        116.26        112.87         2.19 o                         
   4   6   4          9.96          7.97         0.53 o                         
   5   6   4        156.81        155.76         3.01 o                         
   6   6   4        191.76        195.32         3.88 o                         
   7   6   4         10.16          9.20         0.53 o                         
   8   6   4         37.56         34.68         1.11 o                         
   9   6   4         32.17         32.02         1.14 o                         
  10   6   4          0.06          0.74         0.37 o                         
  11   6   4        308.70        330.40         5.04 o                         
  12   6   4        108.80        106.38         1.98 o                         
  13   6   4         92.58         88.48         1.86 o                         
  14   6   4          0.10         -0.20         0.37 o                         
  15   6   4        111.11        108.01         3.33 o                         
  16   6   4         27.18         27.91         1.20 o                         
  17   6   4          0.25          1.31         0.53 o                         
  18   6   4         64.12         62.53         2.07 o                         
  19   6   4          3.93          3.87         0.87 o                         
  20   6   4         10.44          9.04         0.93 o                         
  21   6   4          2.39          1.36         0.62 o                         
  22   6   4         80.42         86.13         3.59 o                         
  23   6   4          0.12          0.22         0.68 o                         
  24   6   4         28.36         29.55         1.77 o                         
  25   6   4        162.94        181.73         4.65 o                         
  26   6   4          2.91          3.13         1.06 o                         
  27   6   4          2.99          2.89         1.00 o                         
   1   7   4          1.11          0.71         0.56 o                         
   2   7   4        271.36        265.16         4.89 o                         
   3   7   4        152.42        149.96         3.22 o                         
   4   7   4         87.03         85.24         1.70 o                         
   5   7   4        474.34        503.68         6.20 o                         
   6   7   4         14.14         12.37         0.75 o                         
   7   7   4        104.51         99.29         2.05 o                         
   8   7   4        248.34        257.55         3.82 o                         
   9   7   4        474.78        505.32         6.81 o                         
  10   7   4        279.80        285.28         4.21 o                         
  11   7   4         12.90         12.53         0.83 o                         
  12   7   4         25.65         23.99         1.61 o                         
  13   7   4         78.97         77.82         1.97 o                         
  14   7   4         34.10         33.45         1.37 o                         
  15   7   4        163.31        164.94         4.12 o                         
  16   7   4        169.85        178.95         4.62 o                         
  17   7   4         55.91         53.22         1.97 o                         
  18   7   4          1.85          1.68         0.68 o                         
  19   7   4         36.01         34.83         1.68 o                         
  20   7   4          8.86          8.15         0.94 o                         
  21   7   4         18.19         16.69         1.38 o                         
  22   7   4         30.03         30.27         1.76 o                         
  23   7   4         33.39         34.47         1.90 o                         
  24   7   4         11.71         14.86         1.42 o                         
  25   7   4         10.02         11.89         1.35 o                         
  26   7   4          7.25          8.20         1.54 o                         
   0   8   4        104.73        103.62         3.48 o                         
   1   8   4         40.12         41.18         1.89 o                         
   2   8   4        141.06        146.88         4.63 o                         
   3   8   4         64.60         66.70         2.44 o                         
   4   8   4          1.20          1.29         0.66 o                         
   5   8   4         67.93         66.79         1.83 o                         
   6   8   4         70.41         68.08         2.02 o                         
   7   8   4          9.91          8.37         0.69 o                         
   8   8   4         17.28         15.34         0.91 o                         
   9   8   4          7.64          8.98         0.88 o                         
  10   8   4          0.51          1.76         0.55 o                         
  11   8   4        154.12        156.21         4.84 o                         
  12   8   4         38.94         40.81         1.71 o                         
  13   8   4         45.24         47.85         2.05 o                         
  14   8   4          0.06          0.48         0.66 o                         
  15   8   4         52.83         51.29         2.10 o                         
  16   8   4         10.34         11.79         1.09 o                         
  17   8   4          0.26          0.13         0.62 o                         
  18   8   4         27.46         22.96         1.65 o                         
  19   8   4          1.32          0.99         0.71 o                         
  20   8   4          5.37          3.62         0.89 o                         
  21   8   4          1.59          0.94         0.74 o                         
  22   8   4         37.62         38.84         2.25 o                         
  23   8   4          0.01          0.42         0.79 o                         
  24   8   4         13.92         12.14         1.43 o                         
   1   9   4          0.02          0.16         0.59 o                         
   2   9   4        103.41        102.24         3.36 o                         
   3   9   4         71.81         71.57         2.76 o                         
   4   9   4         31.46         34.24         1.84 o                         
   5   9   4        204.66        205.76         4.39 o                         
   6   9   4          8.44          6.35         1.18 o                         
   7   9   4         43.10         37.27         1.80 o                         
   8   9   4         99.69         99.77         4.45 o                         
   9   9   4        228.70        237.11         4.75 o                         
  10   9   4        124.90        131.48         3.55 o                         
  11   9   4         10.44          7.85         1.12 o                         
  12   9   4         17.81         15.84         1.38 o                         
  13   9   4         32.37         32.95         1.62 o                         
  14   9   4         10.02         10.16         1.03 o                         
  15   9   4         71.58         71.90         2.30 o                         
  16   9   4         78.04         81.61         2.48 o                         
  17   9   4         27.93         25.54         1.49 o                         
  18   9   4          2.32          2.59         0.89 o                         
  19   9   4         15.95         12.67         1.27 o                         
  20   9   4          2.52          2.66         1.18 o                         
  21   9   4          8.41          8.57         1.23 o                         
  22   9   4         14.73         12.53         4.52 o                         
   0  10   4         35.02         31.52         2.59 o                         
   1  10   4         12.56         14.45         1.30 o                         
   2  10   4         55.13         51.66         2.72 o                         
   3  10   4         31.23         31.74         3.39 o                         
   4  10   4          0.03          0.47         0.74 o                         
   5  10   4         25.76         24.58         1.68 o                         
   6  10   4         19.04         18.68         1.47 o                         
   7  10   4          6.94          5.77         0.99 o                         
   8  10   4          6.64          6.41         1.01 o                         
   9  10   4          0.57          1.04         0.71 o                         
  10  10   4          1.46          0.10         0.74 o                         
  11  10   4         65.77         60.78         2.31 o                         
  12  10   4         10.79         11.57         1.21 o                         
  13  10   4         18.39         17.69         1.39 o                         
  14  10   4          0.01         -0.75         0.75 o                         
  15  10   4         20.85         20.29         1.43 o                         
  16  10   4          2.84          4.01         1.14 o                         
  17  10   4          0.19          0.05         1.44 o                         
  18  10   4          9.75          9.77         1.62 o                         
  19  10   4          0.30          1.52         1.14 o                         
   1  11   4          0.07         -0.66         0.70 o                         
   2  11   4         32.55         32.08         2.32 o                         
   3  11   4         28.34         27.00         1.85 o                         
   4  11   4         10.05          9.48         1.24 o                         
   5  11   4         74.73         80.45         3.85 o                         
   6  11   4          4.06          2.75         1.35 o                         
   7  11   4         14.83         15.84         2.74 o                         
   8  11   4         32.65         29.59         2.27 o                         
   9  11   4         95.96         96.47         5.77 o                         
  10  11   4         49.24         49.68         4.50 o                         
  11  11   4          6.84          6.60         1.36 o                         
  12  11   4         10.43          5.58         2.78 o                         
  13  11   4         11.23          9.07         1.56 o                         
  14  11   4          2.09          2.46         1.09 o                         
  15  11   4         26.42         27.79         2.53 o                         
   0  12   4          9.47          5.48         2.16 o                         
   1  12   4          2.89          3.53         1.55 o                         
   2  12   4         18.70         16.84         1.86 o                         
   3  12   4         13.12         14.80         1.86 o                         
   4  12   4          0.42         -0.78         0.99 o                         
   5  12   4          8.42          6.79         1.41 o                         
   6  12   4          3.72          3.72         1.44 o                         
   7  12   4          3.91          3.97         1.24 o                         
   8  12   4          2.20          2.06         1.27 o                         
   9  12   4          0.08          0.35         0.96 o                         
  10  12   4          1.47          1.71         1.21 o                         
   1   0   5       2036.73       2011.49        54.03 o                         
   2   0   5       1907.89       1900.88        44.38 o                         
   3   0   5        128.98        141.48         1.91 o                         
   4   0   5          9.90         10.31         0.50 o                         
   5   0   5         54.04         52.38         1.53 o                         
   6   0   5        202.29        197.93         2.74 o                         
   7   0   5       1245.44       1228.27        23.76 o                         
   8   0   5        568.34        518.75         6.55 o                         
   9   0   5         10.97         21.92         1.09 o                         
  10   0   5        104.95         83.10         2.11 o                         
  11   0   5          3.43          6.04         0.67 o                         
  12   0   5          1.01          1.90         0.45 o                         
  13   0   5        137.12        137.25         2.83 o                         
  14   0   5          7.50          7.23         0.77 o                         
  15   0   5         23.96         20.86         1.08 o                         
  16   0   5         31.60         26.44         1.22 o                         
  17   0   5        554.16        574.38         9.77 o                         
  18   0   5        465.20        492.51        10.57 o                         
  19   0   5         87.55         84.52         2.75 o                         
  20   0   5          0.00          0.23         0.65 o                         
  21   0   5          6.23          7.00         1.25 o                         
  22   0   5         23.27         23.99         1.74 o                         
  23   0   5        245.75        264.09         8.31 o                         
  24   0   5         49.17         54.65         3.34 o                         
  25   0   5         55.90         61.93         3.21 o                         
  26   0   5         21.11         20.52         1.91 o                         
  27   0   5         24.00         28.14         2.30 o                         
  28   0   5          9.11          9.27         1.53 o                         
  29   0   5          0.46         -0.63         1.38 o                         
  30   0   5          9.41          9.49         1.62 o                         
   0   1   5          2.25          3.00         0.41 o                         
   1   1   5        815.41        824.22         9.78 o                         
   2   1   5        955.10        916.64        10.27 o                         
   3   1   5       1388.10       1451.24        21.80 o                         
   4   1   5        199.87        189.19         1.94 o                         
   5   1   5         49.33         52.49         0.72 o                         
   6   1   5        424.48        408.57         3.78 o                         
   7   1   5        717.26        750.25         7.10 o                         
   8   1   5        162.98        156.27         2.52 o                         
   9   1   5         37.77         33.72         0.83 o                         
  10   1   5        140.06        126.41         1.87 o                         
  11   1   5        210.49        205.81         2.79 o                         
  12   1   5        630.49        622.43         6.42 o                         
  13   1   5        835.92        859.31         8.76 o                         
  14   1   5         35.26         33.73         0.89 o                         
  15   1   5          5.01          5.78         0.53 o                         
  16   1   5         12.16         10.08         0.70 o                         
  17   1   5         10.48         10.87         0.76 o                         
  18   1   5         26.05         22.06         0.95 o                         
  19   1   5         56.97         53.34         1.70 o                         
  20   1   5         53.00         57.26         2.01 o                         
  21   1   5        317.11        335.89         6.23 o                         
  22   1   5         39.07         40.17         2.30 o                         
  23   1   5        255.75        278.37         5.99 o                         
  24   1   5        115.92        126.17         3.96 o                         
  25   1   5         58.36         56.64         2.15 o                         
  26   1   5          1.80          0.77         0.63 o                         
  27   1   5         41.68         44.70         1.99 o                         
  28   1   5          1.00          0.13         0.67 o                         
  29   1   5          0.06          0.12         0.85 o                         
  30   1   5          4.72          6.27         1.08 o                         
   1   2   5       1649.34       1622.86        24.28 o                         
   2   2   5       1588.34       1575.64        25.04 o                         
   3   2   5        106.70        112.34         1.46 o                         
   4   2   5         14.25         14.54         0.65 o                         
   5   2   5         40.44         35.02         0.93 o                         
   6   2   5        200.55        191.65         2.42 o                         
   7   2   5       1089.66       1058.06        11.93 o                         
   8   2   5        543.01        515.39         5.06 o                         
   9   2   5         10.00         16.79         0.91 o                         
  10   2   5         82.88         66.64         1.65 o                         
  11   2   5          2.47          4.44         0.38 o                         
  12   2   5          0.73          0.95         0.32 o                         
  13   2   5        114.75        109.15         2.03 o                         
  14   2   5          8.21          7.75         0.47 o                         
  15   2   5         20.34         19.11         1.08 o                         
  16   2   5         28.06         24.60         0.95 o                         
  17   2   5        489.29        502.70         6.28 o                         
  18   2   5        424.71        457.68         5.50 o                         
  19   2   5         80.25         80.86         1.93 o                         
  20   2   5          0.02         -0.05         0.45 o                         
  21   2   5          5.72          5.18         0.71 o                         
  22   2   5         21.31         18.56         1.34 o                         
  23   2   5        221.07        225.93         6.53 o                         
  24   2   5         45.07         47.31         2.10 o                         
  25   2   5         50.20         53.06         2.13 o                         
  26   2   5         18.32         19.43         1.36 o                         
  27   2   5         21.26         21.25         1.59 o                         
  28   2   5          8.44          5.03         1.05 o                         
  29   2   5          0.36         -0.84         0.84 o                         
  30   2   5          8.84          9.13         1.35 o                         
   0   3   5          0.15          1.18         0.51 o                         
   1   3   5        567.76        591.53         7.01 o                         
   2   3   5        610.79        606.46         5.70 o                         
   3   3   5        985.17       1014.39        15.74 o                         
   4   3   5        132.84        124.65         2.21 o                         
   5   3   5         25.26         24.07         1.08 o                         
   6   3   5        298.87        281.48         3.09 o                         
   7   3   5        502.07        521.83         5.38 o                         
   8   3   5        125.52        120.70         2.88 o                         
   9   3   5         36.60         33.88         0.81 o                         
  10   3   5        110.18        100.08         1.48 o                         
  11   3   5        167.96        163.78         2.41 o                         
  12   3   5        485.34        484.48         5.49 o                         
  13   3   5        660.55        695.30         7.27 o                         
  14   3   5         25.49         24.40         0.93 o                         
  15   3   5          6.21          6.49         0.53 o                         
  16   3   5          8.70          6.90         0.61 o                         
  17   3   5         10.63         10.67         0.65 o                         
  18   3   5         18.51         17.31         1.07 o                         
  19   3   5         44.48         44.15         1.61 o                         
  20   3   5         42.56         38.01         1.79 o                         
  21   3   5        250.56        266.04         5.10 o                         
  22   3   5         28.88         29.52         1.70 o                         
  23   3   5        213.85        224.97         4.57 o                         
  24   3   5         98.61        103.10         2.69 o                         
  25   3   5         48.56         54.19         2.18 o                         
  26   3   5          1.72          2.18         0.82 o                         
  27   3   5         33.67         30.21         1.70 o                         
  28   3   5          0.73         -0.79         0.79 o                         
  29   3   5          0.06         -0.72         0.76 o                         
   1   4   5       1004.33       1020.49        14.13 o                         
   2   4   5        994.30       1048.05        15.11 o                         
   3   4   5         64.79         63.91         1.77 o                         
   4   4   5         12.39         10.89         1.16 o                         
   5   4   5         17.12         14.44         0.90 o                         
   6   4   5        154.01        146.01         1.92 o                         
   7   4   5        762.00        781.08         8.53 o                         
   8   4   5        424.43        421.93         4.89 o                         
   9   4   5          6.89          9.15         0.55 o                         
  10   4   5         50.50         43.30         1.35 o                         
  11   4   5          0.43          0.51         0.28 o                         
  12   4   5          0.40          0.55         0.30 o                         
  13   4   5         69.10         64.71         1.54 o                         
  14   4   5          9.22          8.80         0.54 o                         
  15   4   5         13.02         10.80         0.60 o                         
  16   4   5         17.94         16.86         0.83 o                         
  17   4   5        338.07        357.31         4.96 o                         
  18   4   5        318.84        340.62         4.80 o                         
  19   4   5         62.38         59.29         1.95 o                         
  20   4   5          0.05         -0.12         0.49 o                         
  21   4   5          4.49          3.17         0.68 o                         
  22   4   5         15.79         15.26         1.14 o                         
  23   4   5        161.54        172.11         3.52 o                         
  24   4   5         35.19         35.23         1.67 o                         
  25   4   5         36.45         37.11         1.74 o                         
  26   4   5         11.99         11.75         1.20 o                         
  27   4   5         14.80         14.13         1.52 o                         
  28   4   5          6.69          5.83         1.77 o                         
   0   5   5          0.58          0.90         0.61 o                         
   1   5   5        339.40        348.17         5.48 o                         
   2   5   5        360.40        371.42         5.68 o                         
   3   5   5        539.76        539.75         7.92 o                         
   4   5   5         83.36         76.34         2.42 o                         
   5   5   5          7.00          6.41         0.41 o                         
   6   5   5        161.80        151.53         2.97 o                         
   7   5   5        271.79        276.20         3.49 o                         
   8   5   5         87.37         82.01         1.65 o                         
   9   5   5         37.19         32.46         1.28 o                         
  10   5   5         67.16         58.68         1.67 o                         
  11   5   5        103.97         97.56         1.98 o                         
  12   5   5        314.76        316.26         4.18 o                         
  13   5   5        415.14        426.93         5.30 o                         
  14   5   5         16.92         16.78         0.82 o                         
  15   5   5          7.83          8.74         0.68 o                         
  16   5   5          5.96          4.34         0.82 o                         
  17   5   5         10.53         10.21         0.82 o                         
  18   5   5         10.03         10.03         0.91 o                         
  19   5   5         27.26         26.09         1.38 o                         
  20   5   5         27.62         29.05         1.32 o                         
  21   5   5        157.60        157.95         4.87 o                         
  22   5   5         16.07         13.88         1.31 o                         
  23   5   5        150.12        161.69         3.70 o                         
  24   5   5         72.43         77.11         2.84 o                         
  25   5   5         33.95         32.79         1.83 o                         
  26   5   5          1.43          1.19         0.87 o                         
  27   5   5         22.12         19.10         1.74 o                         
  28   5   5          0.42         -0.24         1.48 o                         
   1   6   5        521.74        551.88         8.67 o                         
   2   6   5        528.13        564.19         8.23 o                         
   3   6   5         30.07         29.89         2.15 o                         
   4   6   5          4.99          3.89         0.60 o                         
   5   6   5          3.86          2.81         0.87 o                         
   6   6   5         83.89         74.44         1.63 o                         
   7   6   5        432.05        459.97         5.87 o                         
   8   6   5        255.76        255.75         4.07 o                         
   9   6   5          2.77          3.46         0.42 o                         
  10   6   5         28.94         29.39         1.70 o                         
  11   6   5          0.43          0.28         0.33 o                         
  12   6   5          0.20          0.24         0.35 o                         
  13   6   5         31.24         31.39         1.29 o                         
  14   6   5          8.92          9.21         1.03 o                         
  15   6   5          6.85          5.62         0.73 o                         
  16   6   5          7.33          6.59         0.71 o                         
  17   6   5        184.26        192.68         5.78 o                         
  18   6   5        196.17        209.27         5.83 o                         
  19   6   5         41.56         41.05         1.82 o                         
  20   6   5          0.04         -0.73         0.73 o                         
  21   6   5          3.04          2.25         0.81 o                         
  22   6   5          9.21          7.80         1.11 o                         
  23   6   5         96.82        100.82         2.91 o                         
  24   6   5         23.76         24.42         1.60 o                         
  25   6   5         21.60         21.33         1.73 o                         
  26   6   5          5.87          6.53         1.10 o                         
   0   7   5          0.38          3.27         1.05 o                         
   1   7   5        192.67        194.10         3.81 o                         
   2   7   5        195.35        204.57         4.63 o                         
   3   7   5        229.99        236.47         4.45 o                         
   4   7   5         45.71         39.17         1.71 o                         
   5   7   5          0.74          0.53         0.58 o                         
   6   7   5         72.02         68.96         1.97 o                         
   7   7   5        119.61        117.23         3.09 o                         
   8   7   5         54.37         50.61         1.83 o                         
   9   7   5         36.45         32.60         1.25 o                         
  10   7   5         35.89         33.15         1.27 o                         
  11   7   5         48.96         46.64         1.70 o                         
  12   7   5        172.01        171.68         4.72 o                         
  13   7   5        209.96        216.80         3.66 o                         
  14   7   5         10.18         10.45         0.87 o                         
  15   7   5          8.52          8.65         1.18 o                         
  16   7   5          4.01          3.90         0.71 o                         
  17   7   5          9.40          9.17         1.02 o                         
  18   7   5          4.21          3.18         0.69 o                         
  19   7   5         13.38         12.42         1.41 o                         
  20   7   5         14.66         14.87         1.30 o                         
  21   7   5         79.92         81.03         3.62 o                         
  22   7   5          6.69          7.73         1.06 o                         
  23   7   5         89.16        100.37         3.65 o                         
  24   7   5         46.00         41.92         2.52 o                         
  25   7   5         20.22         17.24         1.49 o                         
   1   8   5        228.04        244.06         5.03 o                         
   2   8   5        247.71        261.87         5.83 o                         
   3   8   5         10.10         10.95         1.04 o                         
   4   8   5          1.67          0.84         0.63 o                         
   5   8   5          0.24         -0.47         0.47 o                         
   6   8   5         37.30         36.01         1.88 o                         
   7   8   5        194.91        204.03         4.41 o                         
   8   8   5        126.81        122.64         2.52 o                         
   9   8   5          0.39          0.40         0.51 o                         
  10   8   5         14.55         14.22         1.01 o                         
  11   8   5          2.69          2.45         0.67 o                         
  12   8   5          0.05          0.55         0.58 o                         
  13   8   5         10.74         10.59         1.16 o                         
  14   8   5          7.10          4.05         0.80 o                         
  15   8   5          3.11          2.68         0.73 o                         
  16   8   5          1.76          2.35         0.72 o                         
  17   8   5         80.12         84.57         3.59 o                         
  18   8   5        101.54        110.86         3.69 o                         
  19   8   5         23.66         25.27         1.86 o                         
  20   8   5          0.02          0.09         0.73 o                         
  21   8   5          1.75          0.78         0.83 o                         
  22   8   5          4.40          3.99         1.21 o                         
  23   8   5         48.25         49.21         2.73 o                         
   0   9   5          0.50          1.34         0.95 o                         
   1   9   5        100.00        100.59         2.59 o                         
   2   9   5         87.97         86.78         2.62 o                         
   3   9   5         74.26         78.03         3.33 o                         
   4   9   5         19.44         19.42         1.42 o                         
   5   9   5          0.03          0.10         0.64 o                         
   6   9   5         26.95         23.08         1.64 o                         
   7   9   5         42.71         44.06         1.89 o                         
   8   9   5         28.73         25.72         1.71 o                         
   9   9   5         29.82         29.09         1.81 o                         
  10   9   5         18.30         15.19         1.25 o                         
  11   9   5         17.47         16.88         1.25 o                         
  12   9   5         77.28         72.04         2.67 o                         
  13   9   5         87.10         89.21         2.50 o                         
  14   9   5          4.92          3.27         0.78 o                         
  15   9   5          7.37          5.72         0.86 o                         
  16   9   5          2.26          1.01         0.80 o                         
  17   9   5          7.09          7.25         1.06 o                         
  18   9   5          1.30          1.88         0.91 o                         
  19   9   5          5.45          4.94         1.01 o                         
  20   9   5          6.45          5.40         1.12 o                         
  21   9   5         33.21         33.18         2.11 o                         
   1  10   5         83.28         90.89         3.27 o                         
   2  10   5        102.11        107.02         3.30 o                         
   3  10   5          2.34          2.52         0.81 o                         
   4  10   5          0.57         -0.61         0.61 o                         
   5  10   5          0.07         -0.68         0.68 o                         
   6  10   5         14.30         13.83         1.38 o                         
   7  10   5         71.29         80.05         2.91 o                         
   8  10   5         54.35         51.80         2.38 o                         
   9  10   5          0.02          0.07         0.75 o                         
  10  10   5          6.16          7.45         1.13 o                         
  11  10   5          3.91          3.78         0.97 o                         
  12  10   5          0.00         -0.30         0.69 o                         
  13  10   5          2.74          1.16         0.81 o                         
  14  10   5          4.62          3.92         1.22 o                         
  15  10   5          1.21          1.32         0.91 o                         
  16  10   5          0.17          0.70         0.93 o                         
  17  10   5         28.30         28.45         2.32 o                         
  18  10   5         45.24         45.26         3.21 o                         
   0  11   5          0.60          0.91         1.43 o                         
   1  11   5         45.19         50.71         2.25 o                         
   2  11   5         33.41         33.33         1.83 o                         
   3  11   5         17.77         18.50         1.39 o                         
   4  11   5          6.64          7.47         1.06 o                         
   5  11   5          0.39          0.44         0.81 o                         
   6  11   5          8.53          8.36         1.46 o                         
   7  11   5         12.30         11.79         1.43 o                         
   8  11   5         12.91         12.61         1.68 o                         
   9  11   5         19.29         20.50         2.00 o                         
  10  11   5          8.61         10.50         1.60 o                         
  11  11   5          4.70          3.21         1.59 o                         
  12  11   5         29.23         25.12         3.20 o                         
  13  11   5         30.41         30.91         2.44 o                         
  14  11   5          1.94          2.53         1.23 o                         
   1  12   5         25.90         23.88         2.11 o                         
   2  12   5         36.76         37.11         3.11 o                         
   3  12   5          0.33          0.58         1.08 o                         
   4  12   5          0.16          0.10         1.17 o                         
   5  12   5          0.26          1.09         1.05 o                         
   6  12   5          4.61          6.81         1.46 o                         
   7  12   5         22.03         22.06         1.98 o                         
   8  12   5         20.45         16.18         3.08 o                         
   0   0   6       2280.07       2286.88        55.65 o                         
   1   0   6          5.91          4.07         0.76 o                         
   2   0   6         91.35         86.34         2.39 o                         
   3   0   6        257.60        259.29         3.38 o                         
   4   0   6         22.74         16.42         1.00 o                         
   5   0   6         18.22         11.71         0.63 o                         
   6   0   6       1051.03       1028.10        14.93 o                         
   7   0   6          7.80         10.73         0.58 o                         
   8   0   6        357.11        358.09         5.18 o                         
   9   0   6         26.47         33.10         1.03 o                         
  10   0   6       2090.30       2199.69        58.14 o                         
  11   0   6          0.31          0.96         0.45 o                         
  12   0   6         31.82         34.77         2.08 o                         
  13   0   6        300.57        299.42         5.64 o                         
  14   0   6        155.65        156.70         2.99 o                         
  15   0   6         26.89         26.47         0.97 o                         
  16   0   6        105.46         96.58         4.04 o                         
  17   0   6        209.32        221.76         4.19 o                         
  18   0   6        215.35        219.74         5.21 o                         
  19   0   6         14.74         13.25         1.01 o                         
  20   0   6         86.19         86.10         3.49 o                         
  21   0   6         24.66         22.03         1.36 o                         
  22   0   6          0.92          1.53         0.91 o                         
  23   0   6         18.62         18.09         1.94 o                         
  24   0   6         58.84         58.42         3.87 o                         
  25   0   6          1.77          0.98         0.90 o                         
  26   0   6         41.91         41.09         3.04 o                         
  27   0   6         39.98         33.38         2.46 o                         
  28   0   6          0.01          0.62         1.33 o                         
  29   0   6          3.46          3.44         1.38 o                         
   1   1   6         33.49         26.10         0.73 o                         
   2   1   6       1471.40       1467.92        19.79 o                         
   3   1   6        938.47        995.53        10.17 o                         
   4   1   6       2473.84       2391.85        45.31 o                         
   5   1   6          9.00          3.79         0.53 o                         
   6   1   6        323.91        356.45         3.37 o                         
   7   1   6        272.88        309.08         2.89 o                         
   8   1   6          1.14          0.49         0.45 o                         
   9   1   6        172.29        148.80         2.08 o                         
  10   1   6       1022.06       1010.23         9.90 o                         
  11   1   6        141.93        133.20         1.71 o                         
  12   1   6          0.67          1.74         0.28 o                         
  13   1   6         26.46         25.71         0.78 o                         
  14   1   6        683.27        739.78         8.04 o                         
  15   1   6         20.71         19.95         0.82 o                         
  16   1   6         15.30         15.47         0.80 o                         
  17   1   6        219.04        217.68         3.17 o                         
  18   1   6         23.81         23.25         0.71 o                         
  19   1   6          5.36          4.76         0.56 o                         
  20   1   6        163.29        169.96         2.94 o                         
  21   1   6          2.15          1.88         0.63 o                         
  22   1   6          0.06         -0.09         0.52 o                         
  23   1   6          7.46          6.07         0.80 o                         
  24   1   6          9.26          7.77         1.07 o                         
  25   1   6         10.98          8.73         0.99 o                         
  26   1   6          0.50         -0.35         0.61 o                         
  27   1   6         24.52         22.84         1.45 o                         
  28   1   6         66.49         77.78         4.44 o                         
  29   1   6          0.99          0.39         0.78 o                         
   0   2   6       2061.33       2073.73        43.44 o                         
   1   2   6          5.60          4.70         0.53 o                         
   2   2   6        100.09         98.20         1.64 o                         
   3   2   6        222.16        224.35         3.54 o                         
   4   2   6         16.89         12.99         0.75 o                         
   5   2   6         15.49         10.63         0.52 o                         
   6   2   6        900.65        905.45         8.45 o                         
   7   2   6          6.45          8.36         0.64 o                         
   8   2   6        316.62        320.26         3.67 o                         
   9   2   6         21.30         25.49         0.69 o                         
  10   2   6       1862.72       1929.98        26.11 o                         
  11   2   6          0.28          0.59         0.31 o                         
  12   2   6         32.50         34.50         0.98 o                         
  13   2   6        268.35        275.47         3.52 o                         
  14   2   6        143.05        135.91         2.15 o                         
  15   2   6         24.48         23.52         1.24 o                         
  16   2   6         95.72         88.64         1.85 o                         
  17   2   6        190.34        205.65         3.09 o                         
  18   2   6        187.29        186.99         4.11 o                         
  19   2   6         12.60         12.82         0.91 o                         
  20   2   6         79.12         81.26         1.89 o                         
  21   2   6         21.36         22.84         1.25 o                         
  22   2   6          1.11          2.20         0.66 o                         
  23   2   6         16.89         15.84         1.22 o                         
  24   2   6         51.96         52.55         2.15 o                         
  25   2   6          1.67          1.72         0.79 o                         
  26   2   6         38.19         37.01         1.96 o                         
  27   2   6         36.18         32.09         2.32 o                         
  28   2   6          0.02          0.89         1.01 o                         
  29   2   6          3.17          1.63         0.90 o                         
   1   3   6         30.80         29.26         1.07 o                         
   2   3   6       1077.77       1122.34        15.17 o                         
   3   3   6        701.29        743.61         6.64 o                         
   4   3   6       1887.07       1901.70        26.50 o                         
   5   3   6          8.74          4.57         0.87 o                         
   6   3   6        225.75        240.32         2.93 o                         
   7   3   6        209.27        219.11         2.87 o                         
   8   3   6          2.39          1.65         0.30 o                         
   9   3   6        140.06        127.74         2.01 o                         
  10   3   6        770.51        770.91         9.66 o                         
  11   3   6        107.37        100.84         1.85 o                         
  12   3   6          0.34          1.29         0.31 o                         
  13   3   6         19.35         17.73         0.72 o                         
  14   3   6        527.34        568.90         6.44 o                         
  15   3   6         17.59         15.34         0.84 o                         
  16   3   6         12.80         11.66         0.74 o                         
  17   3   6        174.29        179.74         2.98 o                         
  18   3   6         20.10         18.65         0.96 o                         
  19   3   6          4.73          3.41         0.58 o                         
  20   3   6        125.13        127.83         3.85 o                         
  21   3   6          1.75          3.09         0.74 o                         
  22   3   6          0.08          1.34         0.65 o                         
  23   3   6          5.63          4.24         0.79 o                         
  24   3   6          8.51          8.33         0.93 o                         
  25   3   6          8.79          5.51         0.85 o                         
  26   3   6          0.19         -0.09         0.97 o                         
  27   3   6         20.25         17.99         1.60 o                         
  28   3   6         54.43         53.24         4.78 o                         
   0   4   6       1468.88       1513.29        41.29 o                         
   1   4   6          5.28          5.64         0.53 o                         
   2   4   6         93.47         90.56         2.46 o                         
   3   4   6        147.66        151.27         3.33 o                         
   4   4   6         10.58         10.14         0.53 o                         
   5   4   6          9.57          7.51         0.41 o                         
   6   4   6        585.22        599.81         6.51 o                         
   7   4   6          3.30          3.48         0.33 o                         
   8   4   6        218.45        224.73         3.28 o                         
   9   4   6         10.97         10.78         0.71 o                         
  10   4   6       1315.69       1387.67        14.40 o                         
  11   4   6          0.15          0.30         0.33 o                         
  12   4   6         29.36         28.89         1.02 o                         
  13   4   6        193.28        193.58         2.96 o                         
  14   4   6        104.10         95.80         2.64 o                         
  15   4   6         18.20         18.53         0.99 o                         
  16   4   6         68.16         65.65         2.27 o                         
  17   4   6        144.45        147.79         3.64 o                         
  18   4   6        125.27        118.86         2.36 o                         
  19   4   6          7.86          6.99         0.93 o                         
  20   4   6         61.29         63.70         2.70 o                         
  21   4   6         13.89         14.01         1.13 o                         
  22   4   6          1.48          0.94         0.71 o                         
  23   4   6         12.66         10.61         0.94 o                         
  24   4   6         35.43         37.28         1.86 o                         
  25   4   6          1.41          0.57         0.73 o                         
  26   4   6         28.64         27.07         1.94 o                         
  27   4   6         26.93         27.38         2.51 o                         
  28   4   6          0.06         -0.62         0.83 o                         
   1   5   6         31.99         31.50         1.27 o                         
   2   5   6        629.32        656.47         9.26 o                         
   3   5   6        439.58        464.22         6.47 o                         
   4   5   6       1226.97       1297.73        17.30 o                         
   5   5   6          7.94          7.28         0.39 o                         
   6   5   6        133.71        138.01         2.36 o                         
   7   5   6        123.70        120.69         2.56 o                         
   8   5   6          1.38          1.34         0.50 o                         
   9   5   6         93.31         86.07         1.59 o                         
  10   5   6        474.36        484.48         5.99 o                         
  11   5   6         64.05         61.69         1.78 o                         
  12   5   6          0.13          0.39         0.40 o                         
  13   5   6         10.20          8.96         0.67 o                         
  14   5   6        319.81        353.15         4.89 o                         
  15   5   6         12.65         12.49         0.89 o                         
  16   5   6          9.79          9.67         0.82 o                         
  17   5   6        110.93        107.55         2.38 o                         
  18   5   6         15.41         16.48         1.67 o                         
  19   5   6          3.59          4.37         0.91 o                         
  20   5   6         75.49         77.29         2.36 o                         
  21   5   6          1.13          1.03         0.68 o                         
  22   5   6          0.17         -0.61         0.61 o                         
  23   5   6          3.20          2.82         0.81 o                         
  24   5   6          7.27          6.12         1.01 o                         
  25   5   6          5.69          4.67         1.33 o                         
  26   5   6          0.00         -0.59         0.87 o                         
  27   5   6         13.87         13.58         1.57 o                         
   0   6   6        815.93        864.38        15.68 o                         
   1   6   6          4.48          4.48         0.55 o                         
   2   6   6         64.23         62.51         2.10 o                         
   3   6   6         75.76         74.62         1.94 o                         
   4   6   6          6.86          7.40         0.55 o                         
   5   6   6          4.41          3.82         0.63 o                         
   6   6   6        302.71        311.07         4.90 o                         
   7   6   6          0.70          0.99         0.65 o                         
   8   6   6        118.15        117.43         2.29 o                         
   9   6   6          3.44          3.95         0.43 o                         
  10   6   6        748.81        817.89         9.43 o                         
  11   6   6          0.01          0.34         0.44 o                         
  12   6   6         21.64         21.73         1.06 o                         
  13   6   6        114.08        116.90         2.39 o                         
  14   6   6         56.96         53.59         1.65 o                         
  15   6   6         10.99         10.80         0.95 o                         
  16   6   6         36.47         33.25         1.47 o                         
  17   6   6         92.87         96.28         3.16 o                         
  18   6   6         65.89         68.66         5.14 o                         
  19   6   6          3.52          2.99         0.82 o                         
  20   6   6         40.22         38.25         2.38 o                         
  21   6   6          6.75          5.82         1.04 o                         
  22   6   6          1.68          2.40         0.85 o                         
  23   6   6          7.92          8.44         1.08 o                         
  24   6   6         18.50         18.32         1.87 o                         
  25   6   6          1.05          0.76         0.94 o                         
   1   7   6         32.61         29.53         1.68 o                         
   2   7   6        316.93        337.32         5.98 o                         
   3   7   6        245.05        265.59         6.52 o                         
   4   7   6        674.71        734.82        10.71 o                         
   5   7   6          6.80          7.55         0.92 o                         
   6   7   6         65.67         65.19         2.55 o                         
   7   7   6         56.90         54.95         2.27 o                         
   8   7   6          0.19          0.40         0.47 o                         
   9   7   6         51.60         49.10         1.74 o                         
  10   7   6        244.64        240.35         4.42 o                         
  11   7   6         30.86         29.51         2.01 o                         
  12   7   6          0.02          0.64         0.51 o                         
  13   7   6          3.77          4.24         0.64 o                         
  14   7   6        154.93        165.03         3.39 o                         
  15   7   6          7.68          6.64         0.81 o                         
  16   7   6          6.61          6.49         1.00 o                         
  17   7   6         57.27         61.73         2.63 o                         
  18   7   6         10.51         10.24         1.15 o                         
  19   7   6          2.34          1.82         0.81 o                         
  20   7   6         36.13         38.37         2.59 o                         
  21   7   6          0.57         -0.67         0.67 o                         
  22   7   6          0.28          2.12         0.95 o                         
  23   7   6          1.39          1.65         0.85 o                         
  24   7   6          5.57          3.01         0.98 o                         
   0   8   6        367.17        399.82         8.70 o                         
   1   8   6          2.96          4.15         0.87 o                         
   2   8   6         37.16         36.68         1.88 o                         
   3   8   6         28.98         31.39         1.69 o                         
   4   8   6          3.43          2.35         0.75 o                         
   5   8   6          1.56          2.07         0.55 o                         
   6   8   6        128.27        130.67         2.86 o                         
   7   8   6          0.00          0.07         0.66 o                         
   8   8   6         51.61         52.82         2.77 o                         
   9   8   6          0.50          1.03         0.52 o                         
  10   8   6        354.69        375.59         6.30 o                         
  11   8   6          0.14          0.57         0.58 o                         
  12   8   6         14.15         11.94         1.27 o                         
  13   8   6         55.78         61.11         2.48 o                         
  14   8   6         24.42         21.06         1.44 o                         
  15   8   6          5.59          5.54         1.03 o                         
  16   8   6         15.23         13.93         1.41 o                         
  17   8   6         51.00         49.71         2.90 o                         
  18   8   6         27.35         27.93         1.73 o                         
  19   8   6          1.06          1.80         0.92 o                         
  20   8   6         22.52         22.70         1.77 o                         
  21   8   6          2.43          2.79         0.95 o                         
  22   8   6          1.53          1.33         0.87 o                         
   1   9   6         27.49         27.65         1.91 o                         
   2   9   6        141.64        149.44         3.44 o                         
   3   9   6        120.55        124.79         3.94 o                         
   4   9   6        306.93        340.32         6.30 o                         
   5   9   6          5.01          4.50         0.99 o                         
   6   9   6         24.66         25.27         1.81 o                         
   7   9   6         20.59         21.09         1.58 o                         
   8   9   6          0.00          1.05         0.76 o                         
   9   9   6         24.04         23.80         1.63 o                         
  10   9   6        105.19        102.80         3.25 o                         
  11   9   6         12.08         10.87         1.20 o                         
  12   9   6          0.00         -0.62         0.67 o                         
  13   9   6          0.91          1.65         0.95 o                         
  14   9   6         60.88         58.94         3.19 o                         
  15   9   6          3.93          4.05         1.02 o                         
  16   9   6          3.63          3.11         0.94 o                         
  17   9   6         24.47         24.84         1.92 o                         
  18   9   6          6.07          6.25         1.22 o                         
  19   9   6          1.31          0.32         1.00 o                         
   0  10   6        138.31        155.30         7.44 o                         
   1  10   6          1.56          1.98         0.85 o                         
   2  10   6         18.76         18.81         1.37 o                         
   3  10   6          8.23          9.93         1.09 o                         
   4  10   6          1.28         -0.04         0.74 o                         
   5  10   6          0.43          0.48         0.73 o                         
   6  10   6         45.42         46.86         2.17 o                         
   7  10   6          0.23         -0.70         0.70 o                         
   8  10   6         18.63         20.76         1.59 o                         
   9  10   6          0.00          0.72         0.82 o                         
  10  10   6        142.92        160.30         5.24 o                         
  11  10   6          0.33          0.95         0.93 o                         
  12  10   6          8.17          9.00         1.30 o                         
  13  10   6         23.03         23.28         2.08 o                         
  14  10   6          8.55          6.62         1.29 o                         
  15  10   6          2.50          1.97         1.01 o                         
  16  10   6          5.28          6.01         1.49 o                         
   1  11   6         18.32         13.89         1.33 o                         
   2  11   6         56.18         54.62         2.32 o                         
   3  11   6         51.62         49.98         2.22 o                         
   4  11   6        118.55        124.73         4.54 o                         
   5  11   6          2.96          3.95         1.07 o                         
   6  11   6          7.16          6.44         1.31 o                         
   7  11   6          5.92          4.98         1.31 o                         
   8  11   6          0.01         -0.01         0.78 o                         
   9  11   6          9.59          9.30         1.53 o                         
  10  11   6         38.43         37.32         3.78 o                         
  11  11   6          3.88          1.86         1.57 o                         
  12  11   6          0.02         -0.95         0.95 o                         
   0  12   6         44.56         40.52         4.08 o                         
   1  12   6          0.69          0.63         1.07 o                         
   2  12   6          8.01          5.83         1.33 o                         
   3  12   6          1.75          2.66         1.12 o                         
   4  12   6          0.43          1.43         0.99 o                         
   1   0   7        148.21        141.17         2.71 o                         
   2   0   7        168.77        148.15         2.57 o                         
   3   0   7        220.14        238.64         3.66 o                         
   4   0   7        679.98        791.90         9.81 o                         
   5   0   7         48.89         59.33         2.17 o                         
   6   0   7       1195.59       1167.75        18.70 o                         
   7   0   7         21.70         23.99         0.72 o                         
   8   0   7          4.35          3.99         0.39 o                         
   9   0   7          4.08          5.46         0.61 o                         
  10   0   7        431.14        443.33         6.90 o                         
  11   0   7        591.46        646.79        10.22 o                         
  12   0   7         37.84         38.50         1.92 o                         
  13   0   7        314.24        321.20         6.54 o                         
  14   0   7        401.13        417.27         7.14 o                         
  15   0   7          2.04          2.27         0.66 o                         
  16   0   7         59.90         61.16         3.53 o                         
  17   0   7        172.16        184.95         6.48 o                         
  18   0   7        149.69        147.23         5.28 o                         
  19   0   7         51.59         48.30         2.37 o                         
  20   0   7        220.54        217.09         8.88 o                         
  21   0   7          0.16          0.16         0.79 o                         
  22   0   7         22.50         22.91         1.86 o                         
  23   0   7          1.35          0.21         1.02 o                         
  24   0   7          7.73          8.00         1.48 o                         
  25   0   7         26.40         26.01         2.18 o                         
  26   0   7         13.89         13.37         1.71 o                         
  27   0   7         51.48         50.82         3.73 o                         
  28   0   7         13.27         10.04         1.87 o                         
   0   1   7       2018.92       2098.18        34.27 o                         
   1   1   7          1.85          2.54         0.59 o                         
   2   1   7          0.05         -0.04         0.39 o                         
   3   1   7         23.41         26.43         1.42 o                         
   4   1   7         61.46         54.95         1.53 o                         
   5   1   7         84.73         82.32         1.16 o                         
   6   1   7        212.32        213.03         2.28 o                         
   7   1   7        146.72        147.72         2.20 o                         
   8   1   7        266.21        260.55         2.66 o                         
   9   1   7        223.58        240.57         2.70 o                         
  10   1   7        312.13        326.57         3.51 o                         
  11   1   7         22.16         20.39         0.85 o                         
  12   1   7          1.94          2.45         0.35 o                         
  13   1   7         24.64         23.91         0.88 o                         
  14   1   7        581.28        616.77         6.77 o                         
  15   1   7         46.98         44.26         0.98 o                         
  16   1   7        109.63        103.61         2.53 o                         
  17   1   7          4.01          4.12         0.41 o                         
  18   1   7         67.93         71.04         1.59 o                         
  19   1   7        140.41        143.50         3.45 o                         
  20   1   7         19.96         20.84         1.50 o                         
  21   1   7        174.36        181.67         4.09 o                         
  22   1   7         59.72         61.61         2.04 o                         
  23   1   7          3.42          3.39         0.76 o                         
  24   1   7        122.24        123.35         2.96 o                         
  25   1   7         35.04         36.98         1.75 o                         
  26   1   7         15.88         12.80         1.19 o                         
  27   1   7          3.18          1.85         0.90 o                         
  28   1   7          5.95          8.14         1.24 o                         
   1   2   7        121.62        120.89         2.35 o                         
   2   2   7        155.90        142.59         2.08 o                         
   3   2   7        185.97        194.03         2.70 o                         
   4   2   7        610.82        684.15         6.60 o                         
   5   2   7         40.44         48.64         0.98 o                         
   6   2   7       1091.92       1094.89        11.10 o                         
   7   2   7         18.46         21.04         0.80 o                         
   8   2   7          6.02          5.33         0.41 o                         
   9   2   7          4.26          5.14         0.42 o                         
  10   2   7        392.10        403.83         4.55 o                         
  11   2   7        522.06        561.87         6.35 o                         
  12   2   7         34.15         34.69         0.88 o                         
  13   2   7        277.53        280.97         4.09 o                         
  14   2   7        357.22        367.79         4.66 o                         
  15   2   7          2.34          2.44         0.48 o                         
  16   2   7         56.09         59.25         1.71 o                         
  17   2   7        151.93        159.03         4.02 o                         
  18   2   7        137.35        140.67         2.65 o                         
  19   2   7         46.52         46.97         1.70 o                         
  20   2   7        199.19        213.12         5.90 o                         
  21   2   7          0.21          1.26         0.59 o                         
  22   2   7         20.32         17.64         1.32 o                         
  23   2   7          1.47          1.25         0.71 o                         
  24   2   7          6.75          6.26         0.96 o                         
  25   2   7         23.44         21.46         1.59 o                         
  26   2   7         12.99         11.70         1.16 o                         
  27   2   7         46.78         47.67         2.78 o                         
  28   2   7         11.86         12.49         1.42 o                         
   0   3   7       1527.94       1626.87        32.20 o                         
   1   3   7          1.60          2.11         0.22 o                         
   2   3   7          0.09         -0.06         0.18 o                         
   3   3   7         14.07         14.73         0.52 o                         
   4   3   7         47.69         41.16         0.76 o                         
   5   3   7         56.37         53.48         1.26 o                         
   6   3   7        160.37        159.01         3.20 o                         
   7   3   7        106.85        105.33         2.23 o                         
   8   3   7        209.47        202.15         2.78 o                         
   9   3   7        164.10        171.91         2.42 o                         
  10   3   7        240.36        251.11         4.05 o                         
  11   3   7         17.71         16.76         0.75 o                         
  12   3   7          1.89          1.73         0.40 o                         
  13   3   7         17.49         15.76         0.89 o                         
  14   3   7        471.40        495.57         6.57 o                         
  15   3   7         34.58         32.05         1.13 o                         
  16   3   7         82.26         81.71         2.16 o                         
  17   3   7          2.76          2.22         0.48 o                         
  18   3   7         54.70         60.05         1.95 o                         
  19   3   7        113.05        112.91         3.70 o                         
  20   3   7         18.08         18.43         1.04 o                         
  21   3   7        139.76        152.42         3.33 o                         
  22   3   7         51.40         51.76         2.04 o                         
  23   3   7          2.71          2.64         0.79 o                         
  24   3   7         98.10         95.93         3.13 o                         
  25   3   7         28.09         31.91         2.47 o                         
  26   3   7         12.78         11.24         1.48 o                         
  27   3   7          2.50          2.91         1.00 o                         
   1   4   7         67.01         61.92         1.49 o                         
   2   4   7        121.78        117.20         2.14 o                         
   3   4   7        118.40        116.30         2.20 o                         
   4   4   7        422.35        453.51         5.50 o                         
   5   4   7         22.18         24.82         1.02 o                         
   6   4   7        808.86        835.60         8.71 o                         
   7   4   7         10.19          9.84         0.54 o                         
   8   4   7          7.49          7.10         0.48 o                         
   9   4   7          4.05          3.53         0.40 o                         
  10   4   7        286.12        295.12         3.90 o                         
  11   4   7        363.20        392.38         4.89 o                         
  12   4   7         26.68         27.44         1.37 o                         
  13   4   7        193.50        188.86         3.22 o                         
  14   4   7        252.38        259.57         4.03 o                         
  15   4   7          3.01          3.60         0.77 o                         
  16   4   7         44.63         47.53         1.57 o                         
  17   4   7        104.57        113.27         2.44 o                         
  18   4   7        104.16        102.79         3.13 o                         
  19   4   7         34.32         30.70         2.56 o                         
  20   4   7        145.37        134.06         3.13 o                         
  21   4   7          0.37          0.87         0.69 o                         
  22   4   7         15.42         16.91         1.44 o                         
  23   4   7          1.74          1.40         0.77 o                         
  24   4   7          4.59          3.84         0.93 o                         
  25   4   7         16.47         15.72         1.67 o                         
  26   4   7         10.63         10.66         1.37 o                         
  27   4   7         35.20         31.92         2.28 o                         
   0   5   7        963.63       1057.53        16.94 o                         
   1   5   7          0.51          0.21         0.66 o                         
   2   5   7          0.09         -0.10         0.33 o                         
   3   5   7          3.57          3.16         0.47 o                         
   4   5   7         35.88         33.97         1.54 o                         
   5   5   7         25.43         23.53         1.23 o                         
   6   5   7         95.72         91.98         1.82 o                         
   7   5   7         57.56         53.15         1.51 o                         
   8   5   7        135.26        130.31         1.91 o                         
   9   5   7         88.67         90.46         1.58 o                         
  10   5   7        148.90        155.30         2.39 o                         
  11   5   7         12.12         11.36         0.61 o                         
  12   5   7          1.13          0.48         0.46 o                         
  13   5   7          8.68          9.92         0.80 o                         
  14   5   7        322.39        346.51         5.17 o                         
  15   5   7         18.07         16.96         1.09 o                         
  16   5   7         48.49         44.34         2.15 o                         
  17   5   7          1.35          1.46         0.63 o                         
  18   5   7         35.00         35.18         1.91 o                         
  19   5   7         74.00         78.08         2.21 o                         
  20   5   7         14.76         15.12         1.22 o                         
  21   5   7         90.57         93.09         3.54 o                         
  22   5   7         38.42         42.24         1.99 o                         
  23   5   7          1.73          1.82         0.84 o                         
  24   5   7         64.09         63.51         3.41 o                         
  25   5   7         18.16         16.67         1.94 o                         
  26   5   7          8.47          7.95         1.45 o                         
   1   6   7         23.86         22.37         1.49 o                         
   2   6   7         83.46         76.13         1.83 o                         
   3   6   7         62.73         57.11         1.70 o                         
   4   6   7        219.29        223.75         4.84 o                         
   5   6   7          6.75          9.21         1.36 o                         
   6   6   7        483.89        506.03        10.51 o                         
   7   6   7          2.78          2.74         0.51 o                         
   8   6   7          5.99          5.49         0.60 o                         
   9   6   7          2.97          3.13         0.54 o                         
  10   6   7        164.87        162.46         2.63 o                         
  11   6   7        202.92        214.76         4.11 o                         
  12   6   7         19.03         17.47         0.93 o                         
  13   6   7        109.20        111.96         2.62 o                         
  14   6   7        142.34        150.69         4.38 o                         
  15   6   7          3.43          2.70         0.64 o                         
  16   6   7         29.41         31.24         1.72 o                         
  17   6   7         56.60         59.74         2.23 o                         
  18   6   7         64.40         65.03         2.63 o                         
  19   6   7         20.98         20.98         1.43 o                         
  20   6   7         85.54         85.93         3.80 o                         
  21   6   7          0.55         -0.61         0.61 o                         
  22   6   7         10.14          9.57         1.33 o                         
  23   6   7          1.90          0.61         1.08 o                         
  24   6   7          2.48          1.72         0.97 o                         
   0   7   7        510.29        556.88        14.55 o                         
   1   7   7          0.01          0.38         0.60 o                         
   2   7   7          0.11         -0.41         0.54 o                         
   3   7   7          0.03          0.00         0.52 o                         
   4   7   7         25.16         21.61         0.97 o                         
   5   7   7          7.62          6.02         0.65 o                         
   6   7   7         45.82         45.08         1.69 o                         
   7   7   7         23.03         24.07         1.20 o                         
   8   7   7         72.29         67.29         2.04 o                         
   9   7   7         35.25         34.23         1.35 o                         
  10   7   7         73.90         73.70         2.21 o                         
  11   7   7          7.58          5.28         0.97 o                         
  12   7   7          0.50          0.63         0.56 o                         
  13   7   7          2.79          3.40         0.77 o                         
  14   7   7        188.03        202.14         4.59 o                         
  15   7   7          6.41          7.71         1.10 o                         
  16   7   7         22.67         23.37         1.96 o                         
  17   7   7          0.46          0.48         0.70 o                         
  18   7   7         18.08         19.07         1.59 o                         
  19   7   7         39.99         37.54         1.89 o                         
  20   7   7         10.74          9.08         1.13 o                         
  21   7   7         48.12         50.10         3.29 o                         
  22   7   7         24.93         25.27         1.66 o                         
  23   7   7          0.90         -0.05         0.87 o                         
   1   8   7          4.66          3.64         0.74 o                         
   2   8   7         51.92         48.84         1.87 o                         
   3   8   7         29.04         28.18         1.84 o                         
   4   8   7         88.87         89.51         2.46 o                         
   5   8   7          0.54          2.74         0.78 o                         
   6   8   7        243.00        254.35         8.55 o                         
   7   8   7          0.12          0.69         0.71 o                         
   8   8   7          3.90          4.11         0.96 o                         
   9   8   7          1.70          0.81         0.81 o                         
  10   8   7         77.77         83.13         2.74 o                         
  11   8   7         92.37         93.18         5.02 o                         
  12   8   7         12.00         10.88         2.54 o                         
  13   8   7         51.07         51.65         3.38 o                         
  14   8   7         65.05         65.20         2.85 o                         
  15   8   7          3.15          2.53         0.95 o                         
  16   8   7         16.36         15.61         1.65 o                         
  17   8   7         24.51         28.02         1.95 o                         
  18   8   7         33.12         31.12         2.05 o                         
  19   8   7         10.81          8.26         1.26 o                         
  20   8   7         41.62         38.49         2.58 o                         
  21   8   7          0.60          1.35         1.08 o                         
   0   9   7        223.26        226.58         6.18 o                         
   1   9   7          0.41          1.32         0.66 o                         
   2   9   7          0.27         -0.62         0.62 o                         
   3   9   7          2.03          1.70         0.71 o                         
   4   9   7         14.79         13.98         1.27 o                         
   5   9   7          1.26         -0.31         0.74 o                         
   6   9   7         17.66         17.21         1.49 o                         
   7   9   7          6.76          6.94         1.05 o                         
   8   9   7         32.09         33.55         2.02 o                         
   9   9   7         10.12          8.27         1.38 o                         
  10   9   7         28.94         27.74         2.26 o                         
  11   9   7          4.29          4.16         1.01 o                         
  12   9   7          0.27         -0.69         0.77 o                         
  13   9   7          0.48          0.09         0.79 o                         
  14   9   7         93.14         96.49         4.12 o                         
  15   9   7          1.42          2.19         0.92 o                         
  16   9   7          8.20          9.49         1.34 o                         
  17   9   7          0.09         -0.83         0.83 o                         
  18   9   7          7.86          6.29         1.47 o                         
   1  10   7          0.20         -0.42         0.81 o                         
   2  10   7         28.55         29.04         1.89 o                         
   3  10   7         11.67         13.29         1.35 o                         
   4  10   7         28.90         31.45         1.93 o                         
   5  10   7          0.18          1.74         0.95 o                         
   6  10   7        104.86        109.28         5.43 o                         
   7  10   7          0.19          0.24         0.76 o                         
   8  10   7          2.25          0.90         0.93 o                         
   9  10   7          0.82         -0.06         0.86 o                         
  10  10   7         31.16         31.57         2.19 o                         
  11  10   7         34.87         38.03         2.44 o                         
  12  10   7          6.49          5.30         1.56 o                         
  13  10   7         20.18         24.17         2.03 o                         
  14  10   7         24.52         24.43         1.96 o                         
  15  10   7          2.30          2.59         1.41 o                         
   0  11   7         82.59         89.21         6.33 o                         
   1  11   7          0.70          1.13         0.83 o                         
   2  11   7          0.41          1.25         0.81 o                         
   3  11   7          3.58          3.00         0.98 o                         
   4  11   7          7.27          6.43         1.09 o                         
   5  11   7          0.03          0.69         0.90 o                         
   6  11   7          5.62          5.19         1.21 o                         
   7  11   7          1.39          0.54         0.91 o                         
   8  11   7         12.17         15.41         1.74 o                         
   9  11   7          1.96          1.50         0.97 o                         
  10  11   7          9.15          7.70         2.56 o                         
   0   0   8        129.95        130.49         3.99 o                         
   1   0   8         25.25         23.62         1.06 o                         
   2   0   8        810.39        815.96        11.28 o                         
   3   0   8        786.30        811.30        11.90 o                         
   4   0   8        475.90        481.11         7.80 o                         
   5   0   8          7.72          4.86         1.05 o                         
   6   0   8        886.73        934.94        13.69 o                         
   7   0   8        194.84        205.91         4.48 o                         
   8   0   8         10.44         10.78         1.14 o                         
   9   0   8         22.98         20.37         1.16 o                         
  10   0   8         25.80         24.72         1.14 o                         
  11   0   8         97.64         96.20         2.52 o                         
  12   0   8        770.91        810.98        13.02 o                         
  13   0   8        327.78        341.90         6.17 o                         
  14   0   8         32.01         29.71         1.77 o                         
  15   0   8         82.97         79.45         3.12 o                         
  16   0   8          0.01          0.37         0.55 o                         
  17   0   8          2.55          3.51         0.76 o                         
  18   0   8         65.41         63.05         2.47 o                         
  19   0   8          6.81          5.51         1.02 o                         
  20   0   8        121.65        131.79         3.78 o                         
  21   0   8          3.29          4.11         0.92 o                         
  22   0   8        171.81        183.14         6.10 o                         
  23   0   8         28.00         30.92         2.05 o                         
  24   0   8          2.94          2.61         0.97 o                         
  25   0   8          0.74         -0.53         0.82 o                         
  26   0   8         15.78         15.43         1.91 o                         
  27   0   8          4.37          3.18         1.45 o                         
   1   1   8        162.08        164.05         3.17 o                         
   2   1   8        663.81        686.82         7.81 o                         
   3   1   8         30.53         25.53         1.07 o                         
   4   1   8          3.61          1.63         0.45 o                         
   5   1   8         50.30         44.93         1.00 o                         
   6   1   8         34.56         31.06         0.86 o                         
   7   1   8        281.01        284.20         3.08 o                         
   8   1   8        650.89        682.29         6.50 o                         
   9   1   8        101.28         90.59         1.49 o                         
  10   1   8         32.22         29.57         0.83 o                         
  11   1   8         10.17          7.59         0.52 o                         
  12   1   8          0.33          0.23         0.32 o                         
  13   1   8        172.36        173.42         3.24 o                         
  14   1   8        350.13        368.68         5.07 o                         
  15   1   8         60.10         56.48         1.56 o                         
  16   1   8        414.35        449.00         6.33 o                         
  17   1   8        145.06        140.15         2.74 o                         
  18   1   8         43.77         40.63         2.01 o                         
  19   1   8         48.87         48.52         1.84 o                         
  20   1   8         63.94         62.46         1.98 o                         
  21   1   8        114.76        115.38         2.99 o                         
  22   1   8         73.04         77.08         3.36 o                         
  23   1   8         68.14         70.21         2.48 o                         
  24   1   8          1.44          1.61         0.80 o                         
  25   1   8          7.87          8.79         1.05 o                         
  26   1   8         19.71         17.88         1.46 o                         
  27   1   8         12.52         10.82         1.18 o                         
   0   2   8        125.42        127.55         3.41 o                         
   1   2   8         20.67         18.25         0.93 o                         
   2   2   8        727.99        749.48         7.57 o                         
   3   2   8        696.69        707.21         7.66 o                         
   4   2   8        431.98        438.81         4.97 o                         
   5   2   8          7.00          4.03         0.55 o                         
   6   2   8        776.46        812.85         7.98 o                         
   7   2   8        174.71        183.16         3.58 o                         
   8   2   8          9.73          9.44         0.76 o                         
   9   2   8         19.33         16.36         0.62 o                         
  10   2   8         26.68         24.65         0.88 o                         
  11   2   8         85.75         80.87         1.50 o                         
  12   2   8        695.97        745.84         7.98 o                         
  13   2   8        294.28        306.24         4.36 o                         
  14   2   8         29.73         27.52         1.06 o                         
  15   2   8         72.87         67.16         1.56 o                         
  16   2   8          0.00          0.40         0.30 o                         
  17   2   8          2.32          2.44         0.46 o                         
  18   2   8         57.65         60.32         2.19 o                         
  19   2   8          6.70          7.73         0.94 o                         
  20   2   8        110.99        117.82         3.14 o                         
  21   2   8          2.55          4.44         0.83 o                         
  22   2   8        153.69        164.14         4.14 o                         
  23   2   8         25.91         25.32         1.56 o                         
  24   2   8          2.85          1.22         0.75 o                         
  25   2   8          0.60         -0.42         0.76 o                         
  26   2   8         14.62         15.88         1.45 o                         
  27   2   8          3.79          3.77         1.01 o                         
   1   3   8        124.56        127.78         1.61 o                         
   2   3   8        498.37        525.77         5.72 o                         
   3   3   8         26.44         23.05         0.71 o                         
   4   3   8          2.70          1.83         0.31 o                         
   5   3   8         36.35         29.83         0.80 o                         
   6   3   8         25.69         24.63         0.96 o                         
   7   3   8        213.47        211.85         2.81 o                         
   8   3   8        507.16        537.25         6.74 o                         
   9   3   8         79.98         71.76         1.39 o                         
  10   3   8         24.88         24.05         1.07 o                         
  11   3   8          6.07          4.25         0.49 o                         
  12   3   8          0.28          0.64         0.39 o                         
  13   3   8        151.82        150.19         2.62 o                         
  14   3   8        281.03        292.14         4.42 o                         
  15   3   8         53.19         52.42         1.55 o                         
  16   3   8        336.60        367.95         5.64 o                         
  17   3   8        114.36        111.92         4.39 o                         
  18   3   8         31.54         29.89         1.80 o                         
  19   3   8         44.23         44.38         2.35 o                         
  20   3   8         55.47         53.24         2.49 o                         
  21   3   8         97.35         90.22         3.15 o                         
  22   3   8         58.60         59.58         2.65 o                         
  23   3   8         55.62         57.06         2.46 o                         
  24   3   8          1.04         -0.65         0.70 o                         
  25   3   8          6.20          6.44         1.38 o                         
  26   3   8         15.14         15.19         1.52 o                         
   0   4   8        103.93        108.23         3.09 o                         
   1   4   8         12.36         12.64         0.73 o                         
   2   4   8        514.73        533.11         5.85 o                         
   3   4   8        489.43        494.37         5.68 o                         
   4   4   8        314.94        319.38         3.88 o                         
   5   4   8          5.16          3.84         0.41 o                         
   6   4   8        533.73        567.51         6.79 o                         
   7   4   8        126.07        132.34         2.32 o                         
   8   4   8          7.45          7.90         0.54 o                         
   9   4   8         11.54         10.91         0.63 o                         
  10   4   8         25.82         22.65         0.82 o                         
  11   4   8         57.93         54.34         1.84 o                         
  12   4   8        504.33        540.70         7.03 o                         
  13   4   8        213.34        222.23         4.05 o                         
  14   4   8         22.24         22.10         1.40 o                         
  15   4   8         49.87         49.22         1.95 o                         
  16   4   8          0.11          0.15         0.57 o                         
  17   4   8          1.80         -0.07         0.67 o                         
  18   4   8         39.15         37.37         1.61 o                         
  19   4   8          6.27          6.93         0.88 o                         
  20   4   8         84.51         92.23         2.82 o                         
  21   4   8          1.09          1.57         0.80 o                         
  22   4   8        109.95        118.45         3.24 o                         
  23   4   8         20.51         20.69         1.54 o                         
  24   4   8          2.47          0.81         0.83 o                         
  25   4   8          0.33         -0.03         0.80 o                         
   1   5   8         73.24         71.90         1.60 o                         
   2   5   8        294.32        311.79         5.07 o                         
   3   5   8         19.59         17.50         0.85 o                         
   4   5   8          2.80          2.60         0.61 o                         
   5   5   8         18.96         16.51         0.88 o                         
   6   5   8         16.84         18.05         1.13 o                         
   7   5   8        125.68        125.66         2.01 o                         
   8   5   8        319.76        343.30         4.65 o                         
   9   5   8         51.90         48.77         1.70 o                         
  10   5   8         13.45         11.36         0.77 o                         
  11   5   8          1.73          1.87         0.43 o                         
  12   5   8          0.12         -0.11         0.40 o                         
  13   5   8        118.11        124.00         3.16 o                         
  14   5   8        182.94        186.91         3.76 o                         
  15   5   8         41.38         40.39         2.44 o                         
  16   5   8        225.76        244.02         5.23 o                         
  17   5   8         71.69         66.65         2.54 o                         
  18   5   8         16.84         16.06         1.12 o                         
  19   5   8         35.96         35.46         1.84 o                         
  20   5   8         42.57         41.19         1.87 o                         
  21   5   8         70.21         69.75         2.56 o                         
  22   5   8         38.47         38.34         1.93 o                         
  23   5   8         37.35         36.92         2.44 o                         
  24   5   8          0.57         -0.28         0.83 o                         
   0   6   8         72.08         71.77         2.55 o                         
   1   6   8          6.10          5.67         0.60 o                         
   2   6   8        285.15        298.90         4.59 o                         
   3   6   8        278.51        291.60         4.70 o                         
   4   6   8        182.26        183.95         4.16 o                         
   5   6   8          2.98          2.75         0.60 o                         
   6   6   8        298.65        313.90         8.79 o                         
   7   6   8         73.48         74.02         1.92 o                         
   8   6   8          4.54          5.03         0.75 o                         
   9   6   8          4.80          4.08         0.66 o                         
  10   6   8         20.76         19.65         1.12 o                         
  11   6   8         30.19         26.80         1.31 o                         
  12   6   8        291.12        306.68         8.23 o                         
  13   6   8        126.18        130.23         3.16 o                         
  14   6   8         12.62         13.86         1.34 o                         
  15   6   8         27.08         30.32         1.56 o                         
  16   6   8          0.29         -0.60         0.60 o                         
  17   6   8          1.22          1.37         0.79 o                         
  18   6   8         20.44         18.20         1.35 o                         
  19   6   8          5.31          4.73         0.91 o                         
  20   6   8         54.06         54.08         2.43 o                         
  21   6   8          0.16          0.72         0.87 o                         
  22   6   8         63.15         66.31         4.23 o                         
  23   6   8         13.90         13.37         1.39 o                         
   1   7   8         32.52         33.24         1.56 o                         
   2   7   8        138.92        141.32         4.52 o                         
   3   7   8         12.07         11.70         1.02 o                         
   4   7   8          2.97          2.08         0.64 o                         
   5   7   8          7.29          5.27         0.92 o                         
   6   7   8          9.30          8.49         0.94 o                         
   7   7   8         57.78         55.98         2.09 o                         
   8   7   8        163.49        175.66         3.95 o                         
   9   7   8         28.44         25.79         2.69 o                         
  10   7   8          5.06          2.29         0.94 o                         
  11   7   8          0.06          0.07         0.65 o                         
  12   7   8          0.02          1.03         0.77 o                         
  13   7   8         80.72         79.46         3.11 o                         
  14   7   8         98.38        100.19         3.45 o                         
  15   7   8         28.17         27.49         1.87 o                         
  16   7   8        126.50        129.19         3.36 o                         
  17   7   8         36.16         38.18         2.58 o                         
  18   7   8          6.56          6.03         1.16 o                         
  19   7   8         25.83         30.64         2.16 o                         
  20   7   8         28.61         28.95         1.86 o                         
  21   7   8         43.36         42.40         2.73 o                         
   0   8   8         44.35         51.94         4.67 o                         
   1   8   8          2.58          3.30         0.79 o                         
   2   8   8        128.81        133.94         3.05 o                         
   3   8   8        131.50        134.03         3.05 o                         
   4   8   8         86.60         81.79         3.67 o                         
   5   8   8          1.34          0.97         0.77 o                         
   6   8   8        138.83        139.63         3.20 o                         
   7   8   8         35.03         39.48         2.05 o                         
   8   8   8          2.29          3.49         1.17 o                         
   9   8   8          1.29          1.04         0.99 o                         
  10   8   8         14.08         16.44         1.60 o                         
  11   8   8         12.27         10.96         1.99 o                         
  12   8   8        137.37        152.50         4.51 o                         
  13   8   8         62.13         68.61         4.32 o                         
  14   8   8          5.67          7.07         1.17 o                         
  15   8   8         11.81         12.54         1.41 o                         
  16   8   8          0.41          0.53         0.82 o                         
  17   8   8          0.71          1.28         0.96 o                         
  18   8   8          8.37          7.43         1.19 o                         
  19   8   8          3.89          5.25         1.42 o                         
   1   9   8         10.80         12.56         1.21 o                         
   2   9   8         52.47         51.90         2.57 o                         
   3   9   8          6.22          4.52         0.97 o                         
   4   9   8          2.27          2.37         0.86 o                         
   5   9   8          2.11          2.29         0.83 o                         
   6   9   8          3.90          3.29         0.81 o                         
   7   9   8         20.71         21.27         1.75 o                         
   8   9   8         67.35         64.63         3.01 o                         
   9   9   8         13.33         11.12         1.81 o                         
  10   9   8          1.41          0.37         0.83 o                         
  11   9   8          0.23         -0.64         0.71 o                         
  12   9   8          0.00          0.30         0.84 o                         
  13   9   8         47.90         42.16         2.46 o                         
  14   9   8         44.58         42.95         2.25 o                         
  15   9   8         16.76         16.74         1.70 o                         
  16   9   8         59.85         66.86         3.12 o                         
   0  10   8         24.00         24.29         2.36 o                         
   1  10   8          0.96          1.37         0.83 o                         
   2  10   8         48.91         46.98         2.21 o                         
   3  10   8         52.83         54.44         2.25 o                         
   4  10   8         35.04         36.45         2.01 o                         
   5  10   8          0.50         -0.23         0.78 o                         
   6  10   8         54.52         46.85         2.23 o                         
   7  10   8         13.98         14.54         1.48 o                         
   8  10   8          0.96          1.35         1.14 o                         
   9  10   8          0.19         -0.80         0.80 o                         
  10  10   8          8.12          8.05         1.27 o                         
  11  10   8          3.90          4.51         1.28 o                         
  12  10   8         54.76         58.86         3.12 o                         
   1  11   8          2.64          3.43         0.94 o                         
   2  11   8         16.17         14.90         1.47 o                         
   3  11   8          2.79          2.54         1.03 o                         
   4  11   8          1.26          0.46         1.19 o                         
   5  11   8          0.46          0.63         1.00 o                         
   6  11   8          1.29          1.32         1.16 o                         
   1   0   9        334.97        362.66         5.49 o                         
   2   0   9        319.03        327.11         5.28 o                         
   3   0   9        117.74        118.76         2.92 o                         
   4   0   9         30.98         26.86         0.93 o                         
   5   0   9        382.33        403.17         8.55 o                         
   6   0   9        405.67        429.93         8.66 o                         
   7   0   9         76.93         74.16         1.72 o                         
   8   0   9        459.98        465.78         8.44 o                         
   9   0   9          3.10          3.25         0.65 o                         
  10   0   9          9.61          8.04         1.11 o                         
  11   0   9         99.18         97.19         3.23 o                         
  12   0   9          0.48          0.56         0.61 o                         
  13   0   9          7.71          6.93         1.07 o                         
  14   0   9         41.15         36.03         2.19 o                         
  15   0   9        398.55        436.77        12.87 o                         
  16   0   9         95.68         93.93         4.71 o                         
  17   0   9          1.74          0.55         0.90 o                         
  18   0   9        101.41         98.25         3.01 o                         
  19   0   9          5.98          4.98         1.00 o                         
  20   0   9         52.95         49.21         2.41 o                         
  21   0   9         99.01        104.51         4.66 o                         
  22   0   9         30.84         23.92         1.94 o                         
  23   0   9         23.81         24.31         1.94 o                         
  24   0   9          7.03          4.49         1.12 o                         
  25   0   9          0.89         -0.56         1.15 o                         
  26   0   9         35.24         38.17         2.95 o                         
   0   1   9        468.77        482.44        10.16 o                         
   1   1   9        436.00        464.67         6.90 o                         
   2   1   9        337.11        351.20         5.13 o                         
   3   1   9         26.28         25.84         1.46 o                         
   4   1   9        141.00        134.64         2.70 o                         
   5   1   9         33.55         28.47         1.09 o                         
   6   1   9         92.35         87.61         1.91 o                         
   7   1   9        168.47        172.12         2.93 o                         
   8   1   9        129.12        126.47         2.20 o                         
   9   1   9        820.82        898.35         9.78 o                         
  10   1   9         10.50          9.10         0.54 o                         
  11   1   9         87.88         82.81         1.72 o                         
  12   1   9        443.28        458.41         6.05 o                         
  13   1   9         13.25         13.44         0.79 o                         
  14   1   9          3.90          5.32         0.60 o                         
  15   1   9         71.33         69.98         1.83 o                         
  16   1   9          2.61          2.26         0.65 o                         
  17   1   9          0.79          0.30         0.68 o                         
  18   1   9         95.87         98.94         2.52 o                         
  19   1   9        108.77        110.32         2.63 o                         
  20   1   9          9.06          7.74         0.88 o                         
  21   1   9          3.27          2.90         0.72 o                         
  22   1   9          2.89          2.17         0.74 o                         
  23   1   9         11.79         10.99         1.12 o                         
  24   1   9          0.74          1.41         0.83 o                         
  25   1   9         17.77         19.18         1.56 o                         
  26   1   9         54.89         62.18         2.76 o                         
   1   2   9        295.61        318.31         4.56 o                         
   2   2   9        286.20        301.04         4.87 o                         
   3   2   9        108.31        105.73         2.04 o                         
   4   2   9         24.31         22.76         1.04 o                         
   5   2   9        336.99        349.20         4.59 o                         
   6   2   9        374.03        402.53         5.10 o                         
   7   2   9         73.36         68.62         1.46 o                         
   8   2   9        408.37        411.18         4.81 o                         
   9   2   9          2.57          2.10         0.33 o                         
  10   2   9          7.77          7.77         0.50 o                         
  11   2   9         86.45         85.16         1.84 o                         
  12   2   9          0.29          0.51         0.41 o                         
  13   2   9          5.78          5.60         0.63 o                         
  14   2   9         39.75         36.71         1.40 o                         
  15   2   9        362.11        388.66         7.40 o                         
  16   2   9         85.00         83.30         2.45 o                         
  17   2   9          1.33          0.60         0.67 o                         
  18   2   9         92.65         96.47         2.50 o                         
  19   2   9          4.88          5.08         0.85 o                         
  20   2   9         47.07         43.46         1.89 o                         
  21   2   9         90.37         94.34         2.76 o                         
  22   2   9         27.87         24.91         1.55 o                         
  23   2   9         21.06         20.61         1.44 o                         
  24   2   9          6.23          7.74         1.39 o                         
  25   2   9          0.90          1.33         0.84 o                         
   0   3   9        377.74        408.97         6.91 o                         
   1   3   9        348.75        371.95         4.19 o                         
   2   3   9        268.54        288.47         4.74 o                         
   3   3   9         18.88         17.54         0.63 o                         
   4   3   9        103.82        100.42         1.75 o                         
   5   3   9         24.13         20.69         0.72 o                         
   6   3   9         72.88         70.49         1.51 o                         
   7   3   9        134.76        137.03         2.82 o                         
   8   3   9        107.73        103.09         1.70 o                         
   9   3   9        655.15        721.59         8.12 o                         
  10   3   9          9.06          8.09         0.76 o                         
  11   3   9         71.68         68.65         1.55 o                         
  12   3   9        346.91        378.84         5.15 o                         
  13   3   9         12.02         11.44         0.74 o                         
  14   3   9          3.98          4.09         0.61 o                         
  15   3   9         53.30         56.69         2.76 o                         
  16   3   9          2.90          1.80         0.66 o                         
  17   3   9          0.90          0.61         0.55 o                         
  18   3   9         76.95         81.14         2.21 o                         
  19   3   9         87.37         88.90         2.49 o                         
  20   3   9          7.74          6.84         0.93 o                         
  21   3   9          3.23          4.02         0.90 o                         
  22   3   9          1.90          1.90         0.77 o                         
  23   3   9          9.70         10.05         1.39 o                         
  24   3   9          0.52         -0.06         0.72 o                         
  25   3   9         13.66         14.53         1.39 o                         
   1   4   9        205.88        221.13         2.69 o                         
   2   4   9        202.80        209.81         2.52 o                         
   3   4   9         83.42         80.52         1.56 o                         
   4   4   9         12.96         11.81         0.47 o                         
   5   4   9        229.02        237.43         3.00 o                         
   6   4   9        286.34        301.49         3.67 o                         
   7   4   9         62.75         60.74         1.55 o                         
   8   4   9        281.01        286.95         3.80 o                         
   9   4   9          1.38          1.42         0.39 o                         
  10   4   9          4.48          3.96         0.50 o                         
  11   4   9         57.11         57.03         1.48 o                         
  12   4   9          0.04         -0.39         0.39 o                         
  13   4   9          2.16          1.63         0.59 o                         
  14   4   9         35.34         32.88         1.62 o                         
  15   4   9        272.33        298.68         4.86 o                         
  16   4   9         59.08         56.18         1.93 o                         
  17   4   9          0.56          0.91         0.58 o                         
  18   4   9         69.92         71.46         2.15 o                         
  19   4   9          2.55          1.94         0.68 o                         
  20   4   9         33.68         30.60         1.77 o                         
  21   4   9         68.80         67.55         2.95 o                         
  22   4   9         20.40         17.33         1.65 o                         
  23   4   9         14.62         13.86         1.54 o                         
  24   4   9          4.30          4.11         0.96 o                         
   0   5   9        241.85        256.31         7.84 o                         
   1   5   9        225.72        237.07         3.52 o                         
   2   5   9        179.05        180.52         3.15 o                         
   3   5   9          9.30          8.88         1.12 o                         
   4   5   9         59.38         55.48         1.88 o                         
   5   5   9         12.63         10.23         0.94 o                         
   6   5   9         44.25         43.29         1.79 o                         
   7   5   9         87.67         93.35         4.92 o                         
   8   5   9         74.88         72.05         1.64 o                         
   9   5   9        422.25        468.76         6.17 o                         
  10   5   9          7.62          8.10         0.65 o                         
  11   5   9         48.47         48.84         1.83 o                         
  12   5   9        218.87        229.87         4.12 o                         
  13   5   9          9.92          9.03         0.77 o                         
  14   5   9          3.46          3.17         0.68 o                         
  15   5   9         29.82         28.20         1.30 o                         
  16   5   9          3.44          2.58         0.66 o                         
  17   5   9          1.05          0.86         0.54 o                         
  18   5   9         50.34         50.77         1.94 o                         
  19   5   9         56.73         63.08         2.72 o                         
  20   5   9          5.69          5.56         0.95 o                         
  21   5   9          3.00          2.15         0.93 o                         
  22   5   9          0.79          1.06         0.78 o                         
  23   5   9          6.62          6.99         1.10 o                         
   1   6   9        115.85        119.15         4.04 o                         
   2   6   9        112.09        109.71         4.66 o                         
   3   6   9         53.31         51.87         1.69 o                         
   4   6   9          5.17          4.63         0.79 o                         
   5   6   9        119.19        118.28         3.32 o                         
   6   6   9        180.06        179.20         4.85 o                         
   7   6   9         47.26         47.04         2.90 o                         
   8   6   9        148.83        144.18         3.87 o                         
   9   6   9          0.40          1.23         0.68 o                         
  10   6   9          2.01          1.36         0.64 o                         
  11   6   9         28.62         26.64         2.15 o                         
  12   6   9          0.01          0.15         0.49 o                         
  13   6   9          0.17          0.24         0.54 o                         
  14   6   9         28.08         28.46         1.41 o                         
  15   6   9        170.97        189.39         4.21 o                         
  16   6   9         31.98         31.17         1.51 o                         
  17   6   9          0.09          0.05         0.69 o                         
  18   6   9         43.34         42.85         1.98 o                         
  19   6   9          0.72          0.89         0.80 o                         
  20   6   9         19.92         18.75         2.24 o                         
  21   6   9         43.97         41.84         3.08 o                         
   0   7   9        127.36        131.82         3.86 o                         
   1   7   9        119.07        122.40         3.93 o                         
   2   7   9        100.43        104.34         4.17 o                         
   3   7   9          2.99          3.35         0.70 o                         
   4   7   9         26.63         25.34         1.25 o                         
   5   7   9          4.76          4.14         1.03 o                         
   6   7   9         20.66         18.46         1.40 o                         
   7   7   9         47.42         43.43         4.21 o                         
   8   7   9         44.15         45.47         3.29 o                         
   9   7   9        222.98        233.99         5.49 o                         
  10   7   9          5.99          5.90         1.11 o                         
  11   7   9         27.40         30.56         1.85 o                         
  12   7   9        113.15        119.24         3.44 o                         
  13   7   9          7.22          5.81         0.88 o                         
  14   7   9          2.55          3.42         0.81 o                         
  15   7   9         12.39         12.52         1.23 o                         
  16   7   9          3.63          5.56         0.94 o                         
  17   7   9          1.09          1.37         1.00 o                         
  18   7   9         27.23         26.40         1.86 o                         
  19   7   9         30.19         28.93         1.99 o                         
  20   7   9          3.64          3.17         1.28 o                         
   1   8   9         53.68         55.45         2.42 o                         
   2   8   9         49.43         50.75         1.89 o                         
   3   8   9         28.54         24.38         1.34 o                         
   4   8   9          1.39          1.29         0.71 o                         
   5   8   9         47.86         51.31         2.12 o                         
   6   8   9         95.75        100.06         3.33 o                         
   7   8   9         31.01         30.54         1.79 o                         
   8   8   9         62.44         56.94         2.37 o                         
   9   8   9          0.03          0.24         0.81 o                         
  10   8   9          0.64          1.80         0.96 o                         
  11   8   9         11.00          8.05         1.21 o                         
  12   8   9          0.12         -0.25         0.86 o                         
  13   8   9          0.21          0.25         0.82 o                         
  14   8   9         19.34         18.75         1.75 o                         
  15   8   9         90.78         90.40         4.94 o                         
  16   8   9         13.73         17.43         1.82 o                         
  17   8   9          0.00         -0.22         0.91 o                         
   0   9   9         57.92         57.87         3.07 o                         
   1   9   9         51.79         49.18         1.96 o                         
   2   9   9         46.99         46.50         1.92 o                         
   3   9   9          0.58          0.84         0.81 o                         
   4   9   9          9.11          9.46         1.06 o                         
   5   9   9          1.22         -0.29         0.72 o                         
   6   9   9          7.67          9.10         1.21 o                         
   7   9   9         21.79         22.84         1.76 o                         
   8   9   9         22.56         22.74         1.78 o                         
   9   9   9         98.12        103.39         4.58 o                         
  10   9   9          3.97          4.57         1.06 o                         
  11   9   9         12.97         14.91         1.48 o                         
  12   9   9         48.22         47.36         2.35 o                         
  13   9   9          4.46          5.30         1.37 o                         
  14   9   9          1.73          0.64         1.00 o                         
   1  10   9         20.89         19.42         1.45 o                         
   2  10   9         17.94         18.63         1.59 o                         
   3  10   9         13.03         14.47         1.35 o                         
   4  10   9          0.18         -0.89         0.89 o                         
   5  10   9         15.03         14.09         1.37 o                         
   6  10   9         43.95         45.02         2.33 o                         
   7  10   9         17.51         18.58         1.73 o                         
   8  10   9         21.36         27.96         1.96 o                         
   9  10   9          0.02         -0.84         0.89 o                         
   0   0  10        408.30        434.27        12.73 o                         
   1   0  10        451.67        469.93        10.69 o                         
   2   0  10          2.83          3.06         0.40 o                         
   3   0  10         15.81         12.19         0.60 o                         
   4   0  10         20.30         18.00         0.92 o                         
   5   0  10         43.67         39.77         1.40 o                         
   6   0  10        307.11        307.83         5.63 o                         
   7   0  10         10.51          9.32         0.86 o                         
   8   0  10        308.34        347.05         8.41 o                         
   9   0  10        143.20        143.99         5.50 o                         
  10   0  10          7.52          6.92         1.04 o                         
  11   0  10         25.59         22.31         3.09 o                         
  12   0  10         11.75         11.79         1.28 o                         
  13   0  10          2.78          4.06         1.00 o                         
  14   0  10         93.75         94.40         6.06 o                         
  15   0  10        202.49        220.92         6.43 o                         
  16   0  10          5.70          4.62         1.12 o                         
  17   0  10         33.36         31.69         2.43 o                         
  18   0  10         54.89         59.23         2.97 o                         
  19   0  10         65.94         70.07         4.34 o                         
  20   0  10          4.14          4.79         1.28 o                         
  21   0  10          0.01         -0.32         0.97 o                         
  22   0  10          5.95          6.92         1.78 o                         
  23   0  10         45.26         50.63         3.29 o                         
  24   0  10         47.19         50.10         4.16 o                         
   1   1  10         27.33         27.17         1.22 o                         
   2   1  10        119.10        107.44         2.43 o                         
   3   1  10        143.13        135.99         2.34 o                         
   4   1  10        128.88        124.90         3.59 o                         
   5   1  10        652.07        696.94         9.87 o                         
   6   1  10         50.23         50.44         1.81 o                         
   7   1  10         38.56         35.52         1.39 o                         
   8   1  10          3.25          2.66         0.52 o                         
   9   1  10          0.39          0.55         0.59 o                         
  10   1  10         38.17         38.19         1.74 o                         
  11   1  10        125.86        123.88         3.34 o                         
  12   1  10         30.75         26.37         1.81 o                         
  13   1  10         85.04         84.13         2.28 o                         
  14   1  10         13.21         13.44         1.47 o                         
  15   1  10         69.40         70.28         1.88 o                         
  16   1  10         28.09         27.69         1.24 o                         
  17   1  10         12.60         13.75         0.93 o                         
  18   1  10          0.20          0.19         0.60 o                         
  19   1  10        150.35        151.62         4.09 o                         
  20   1  10         66.74         63.81         2.21 o                         
  21   1  10         43.79         42.47         2.01 o                         
  22   1  10          4.31          4.35         0.94 o                         
  23   1  10         31.40         34.70         2.51 o                         
  24   1  10          3.82          5.66         1.11 o                         
   0   2  10        367.52        383.79         8.93 o                         
   1   2  10        400.85        426.18         6.42 o                         
   2   2  10          2.03          1.91         0.73 o                         
   3   2  10         12.45          9.34         0.78 o                         
   4   2  10         17.00         16.03         0.96 o                         
   5   2  10         39.23         37.94         1.43 o                         
   6   2  10        274.71        292.33         5.69 o                         
   7   2  10         10.31          9.54         0.79 o                         
   8   2  10        283.48        304.28         4.85 o                         
   9   2  10        124.14        121.61         2.46 o                         
  10   2  10          6.05          5.25         0.54 o                         
  11   2  10         24.06         24.38         1.19 o                         
  12   2  10          9.46          9.49         0.73 o                         
  13   2  10          2.87          2.38         0.54 o                         
  14   2  10         86.65         83.58         2.60 o                         
  15   2  10        179.77        183.36         4.43 o                         
  16   2  10          4.69          3.82         0.70 o                         
  17   2  10         30.69         28.89         1.53 o                         
  18   2  10         49.09         49.71         2.66 o                         
  19   2  10         58.96         64.26         2.98 o                         
  20   2  10          3.86          6.24         0.99 o                         
  21   2  10          0.00         -0.25         0.68 o                         
  22   2  10          5.13          4.47         1.13 o                         
  23   2  10         40.88         41.27         2.14 o                         
  24   2  10         43.03         43.29         2.39 o                         
   1   3  10         26.99         25.26         1.15 o                         
   2   3  10         91.68         87.92         1.76 o                         
   3   3  10        112.86        108.99         1.94 o                         
   4   3  10         97.49         93.90         1.93 o                         
   5   3  10        510.87        543.83         6.78 o                         
   6   3  10         46.33         43.87         1.21 o                         
   7   3  10         35.97         32.69         0.94 o                         
   8   3  10          3.96          3.53         0.52 o                         
   9   3  10          0.34          0.13         0.32 o                         
  10   3  10         27.27         26.77         1.00 o                         
  11   3  10         96.91         95.12         2.19 o                         
  12   3  10         24.41         24.81         1.19 o                         
  13   3  10         67.14         72.17         1.95 o                         
  14   3  10          9.16          8.70         0.82 o                         
  15   3  10         56.42         54.43         1.99 o                         
  16   3  10         22.87         20.24         1.18 o                         
  17   3  10         11.54         13.70         1.17 o                         
  18   3  10          0.12          0.58         0.65 o                         
  19   3  10        120.51        130.26         3.35 o                         
  20   3  10         52.97         48.92         2.14 o                         
  21   3  10         35.53         31.97         1.76 o                         
  22   3  10          3.80          5.17         1.18 o                         
  23   3  10         25.13         23.91         1.91 o                         
   0   4  10        262.95        279.66         6.41 o                         
   1   4  10        280.09        305.74         4.40 o                         
   2   4  10          0.89          0.90         0.43 o                         
   3   4  10          5.97          4.69         0.52 o                         
   4   4  10         10.55          9.47         0.88 o                         
   5   4  10         28.11         27.11         1.10 o                         
   6   4  10        196.90        208.54         4.01 o                         
   7   4  10          9.63          9.16         0.57 o                         
   8   4  10        219.78        232.45         3.54 o                         
   9   4  10         80.41         78.77         2.10 o                         
  10   4  10          2.76          2.54         0.49 o                         
  11   4  10         19.60         18.43         0.94 o                         
  12   4  10          5.16          4.33         0.60 o                         
  13   4  10          2.89          2.11         0.54 o                         
  14   4  10         67.35         66.93         2.53 o                         
  15   4  10        125.94        130.82         2.97 o                         
  16   4  10          2.41          1.83         0.62 o                         
  17   4  10         23.85         19.85         1.22 o                         
  18   4  10         35.46         34.66         2.01 o                         
  19   4  10         42.29         41.97         1.93 o                         
  20   4  10          3.15          2.07         0.81 o                         
  21   4  10          0.00          0.83         0.80 o                         
  22   4  10          3.30          2.40         0.96 o                         
   1   5  10         25.65         24.56         1.16 o                         
   2   5  10         53.33         51.21         1.88 o                         
   3   5  10         71.86         70.80         2.19 o                         
   4   5  10         58.35         55.72         1.63 o                         
   5   5  10        316.89        341.82         7.35 o                         
   6   5  10         36.64         35.98         1.96 o                         
   7   5  10         30.78         28.92         1.30 o                         
   8   5  10          5.63          6.86         0.60 o                         
   9   5  10          0.27          0.05         0.38 o                         
  10   5  10         14.41         13.36         0.88 o                         
  11   5  10         57.81         58.02         2.08 o                         
  12   5  10         15.77         14.98         1.00 o                         
  13   5  10         41.90         41.28         1.49 o                         
  14   5  10          4.36          3.74         0.74 o                         
  15   5  10         37.53         36.79         2.07 o                         
  16   5  10         14.97         13.67         1.04 o                         
  17   5  10          9.53          9.85         1.01 o                         
  18   5  10          0.03         -0.04         0.70 o                         
  19   5  10         77.98         74.92         2.50 o                         
  20   5  10         33.97         31.08         2.14 o                         
  21   5  10         23.61         22.87         1.99 o                         
   0   6  10        148.15        142.74         3.95 o                         
   1   6  10        155.05        156.93         4.19 o                         
   2   6  10          0.29          0.27         0.51 o                         
   3   6  10          1.48          0.34         0.80 o                         
   4   6  10          5.16          5.04         0.82 o                         
   5   6  10         15.87         15.64         1.26 o                         
   6   6  10        114.28        120.25         3.72 o                         
   7   6  10          8.22          6.20         1.04 o                         
   8   6  10        144.16        152.24         3.96 o                         
   9   6  10         38.53         38.18         2.14 o                         
  10   6  10          0.42          0.52         0.65 o                         
  11   6  10         13.51         11.84         1.20 o                         
  12   6  10          1.96          2.11         0.64 o                         
  13   6  10          2.58          1.95         0.69 o                         
  14   6  10         43.64         40.79         1.70 o                         
  15   6  10         70.11         69.48         2.77 o                         
  16   6  10          0.60          0.38         0.75 o                         
  17   6  10         15.64         13.62         1.39 o                         
  18   6  10         21.04         21.42         2.00 o                         
  19   6  10         24.59         25.03         2.00 o                         
   1   7  10         21.94         19.68         1.21 o                         
   2   7  10         23.57         19.84         1.28 o                         
   3   7  10         37.63         36.07         1.70 o                         
   4   7  10         27.95         27.20         1.56 o                         
   5   7  10        157.27        167.66         4.39 o                         
   6   7  10         24.78         22.44         1.54 o                         
   7   7  10         23.15         21.20         1.64 o                         
   8   7  10          6.95          5.46         1.05 o                         
   9   7  10          0.17         -0.71         0.71 o                         
  10   7  10          5.54          4.92         0.95 o                         
  11   7  10         26.90         26.89         1.75 o                         
  12   7  10          8.41          8.25         1.20 o                         
  13   7  10         20.82         18.63         1.90 o                         
  14   7  10          1.34          1.28         0.99 o                         
  15   7  10         20.67         18.71         2.43 o                         
  16   7  10          7.98          5.60         1.69 o                         
  17   7  10          6.88          6.42         1.37 o                         
   0   8  10         67.83         72.04         3.71 o                         
   1   8  10         69.11         74.16         2.77 o                         
   2   8  10          0.05         -0.83         0.83 o                         
   3   8  10          0.06         -0.72         0.72 o                         
   4   8  10          1.93          0.78         0.88 o                         
   5   8  10          7.14          6.89         1.21 o                         
   6   8  10         54.96         52.94         2.80 o                         
   7   8  10          6.09          6.23         1.52 o                         
   8   8  10         81.06         86.23         5.48 o                         
   9   8  10         13.55         12.81         1.72 o                         
  10   8  10          0.04         -0.67         0.78 o                         
  11   8  10          7.91          8.20         1.34 o                         
  12   8  10          0.44         -0.39         0.95 o                         
  13   8  10          1.93          1.57         1.03 o                         
  14   8  10         24.14         20.41         2.14 o                         
  15   8  10         31.50         31.70         2.64 o                         
   1   9  10         15.85         15.62         1.67 o                         
   2   9  10          8.09          7.25         1.34 o                         
   3   9  10         16.33         17.06         1.87 o                         
   4   9  10         10.60          9.82         1.34 o                         
   5   9  10         63.12         65.70         4.07 o                         
   6   9  10         14.72         14.05         1.62 o                         
   7   9  10         14.80         12.82         1.53 o                         
   8   9  10          6.37          6.49         1.23 o                         
   9   9  10          0.09         -0.92         0.92 o                         
  10   9  10          1.41          2.20         1.19 o                         
  11   9  10          9.83         11.04         1.81 o                         
   0  10  10         26.14         25.29         3.48 o                         
   1  10  10         25.27         27.76         2.63 o                         
   2  10  10          0.00         -0.75         1.36 o                         
   3  10  10          0.11         -0.14         1.27 o                         
   1   0  11         43.49         38.28         5.05 o                         
   2   0  11        188.31        188.44         7.76 o                         
   3   0  11         25.03         22.73         1.46 o                         
   4   0  11        207.92        228.91         9.36 o                         
   5   0  11         21.18         24.91         1.64 o                         
   6   0  11         15.98         13.28         2.20 o                         
   7   0  11         72.69         72.76         2.61 o                         
   8   0  11        455.83        481.31        10.18 o                         
   9   0  11        251.94        265.36         6.81 o                         
  10   0  11         85.03         75.43         4.71 o                         
  11   0  11         34.43         32.60         2.19 o                         
  12   0  11         32.16         27.87         1.89 o                         
  13   0  11          4.08          2.59         0.89 o                         
  14   0  11         68.21         57.19         6.25 o                         
  15   0  11          0.75          0.71         1.24 o                         
  16   0  11        105.79        100.51         3.76 o                         
  17   0  11         92.43         95.18         4.98 o                         
  18   0  11          3.39          3.93         1.42 o                         
  19   0  11         24.19         18.45         2.32 o                         
  20   0  11          8.94          7.23         1.91 o                         
  21   0  11          1.92          0.25         1.41 o                         
  22   0  11          4.04          3.94         3.39 o                         
   0   1  11        175.35        170.35         5.20 o                         
   1   1  11         45.01         39.68         2.21 o                         
   2   1  11         54.42         55.79         3.08 o                         
   3   1  11        541.20        584.93        10.15 o                         
   4   1  11        234.38        245.40         4.62 o                         
   5   1  11         10.29         10.43         0.93 o                         
   6   1  11        214.96        217.57         4.24 o                         
   7   1  11         64.56         64.32         2.49 o                         
   8   1  11          2.37          2.29         0.72 o                         
   9   1  11          3.78          3.38         0.73 o                         
  10   1  11         26.54         23.49         1.67 o                         
  11   1  11        290.51        320.51         6.97 o                         
  12   1  11        311.05        337.49         7.90 o                         
  13   1  11        106.71        107.99         3.14 o                         
  14   1  11          4.02          1.51         0.96 o                         
  15   1  11         12.66         11.46         1.15 o                         
  16   1  11         90.72         98.89         3.84 o                         
  17   1  11         24.15         23.05         1.62 o                         
  18   1  11          0.18         -0.15         0.69 o                         
  19   1  11         12.34         12.58         1.46 o                         
  20   1  11         13.31         15.68         1.48 o                         
  21   1  11        101.70        111.26         3.74 o                         
  22   1  11          1.35         -0.37         0.89 o                         
   1   2  11         37.50         36.44         1.57 o                         
   2   2  11        167.00        166.32         3.31 o                         
   3   2  11         22.35         22.33         1.15 o                         
   4   2  11        186.31        185.77         3.55 o                         
   5   2  11         20.78         22.95         1.26 o                         
   6   2  11         15.30         14.85         1.02 o                         
   7   2  11         62.43         58.55         1.96 o                         
   8   2  11        406.52        463.46         8.34 o                         
   9   2  11        229.40        238.53         4.77 o                         
  10   2  11         76.51         75.32         2.45 o                         
  11   2  11         30.09         28.21         2.18 o                         
  12   2  11         28.93         30.07         2.82 o                         
  13   2  11          3.44          3.24         0.83 o                         
  14   2  11         61.09         59.65         2.35 o                         
  15   2  11          0.65          0.58         0.69 o                         
  16   2  11         94.83        101.64         3.69 o                         
  17   2  11         82.40         81.53         4.15 o                         
  18   2  11          3.37          1.53         0.87 o                         
  19   2  11         22.55         18.92         1.50 o                         
  20   2  11          7.55          5.13         1.19 o                         
  21   2  11          1.77          1.51         0.90 o                         
  22   2  11          3.52          2.97         1.01 o                         
   0   3  11        132.36        134.30         4.44 o                         
   1   3  11         38.00         37.20         1.52 o                         
   2   3  11         43.91         44.16         2.52 o                         
   3   3  11        433.41        482.95         8.62 o                         
   4   3  11        190.45        201.22         4.25 o                         
   5   3  11          8.35          8.93         0.75 o                         
   6   3  11        170.79        181.32         3.69 o                         
   7   3  11         50.94         54.03         1.80 o                         
   8   3  11          2.51          3.28         0.57 o                         
   9   3  11          3.74          4.43         0.75 o                         
  10   3  11         20.77         19.64         1.32 o                         
  11   3  11        238.76        258.95         8.18 o                         
  12   3  11        251.22        265.95         7.79 o                         
  13   3  11         83.19         84.80         3.20 o                         
  14   3  11          2.96          2.48         0.75 o                         
  15   3  11         11.85         11.55         1.19 o                         
  16   3  11         71.94         71.15         2.67 o                         
  17   3  11         20.96         23.04         2.28 o                         
  18   3  11          0.06          0.72         0.75 o                         
  19   3  11          9.87          7.52         1.60 o                         
  20   3  11         11.00          8.74         1.34 o                         
  21   3  11         83.76         81.29         4.57 o                         
   1   4  11         23.88         24.04         1.23 o                         
   2   4  11        117.93        118.81         5.50 o                         
   3   4  11         15.74         15.06         0.91 o                         
   4   4  11        132.87        136.56         3.99 o                         
   5   4  11         19.04         19.00         0.96 o                         
   6   4  11         12.62         11.04         0.81 o                         
   7   4  11         39.05         36.70         1.42 o                         
   8   4  11        292.57        307.57         5.46 o                         
   9   4  11        173.26        178.65         3.72 o                         
  10   4  11         55.15         55.80         2.79 o                         
  11   4  11         20.21         21.54         1.34 o                         
  12   4  11         20.96         20.41         1.42 o                         
  13   4  11          2.05          3.30         0.87 o                         
  14   4  11         43.94         37.65         1.81 o                         
  15   4  11          0.42          1.34         0.71 o                         
  16   4  11         68.88         77.53         2.59 o                         
  17   4  11         58.46         54.23         2.76 o                         
  18   4  11          3.15          3.24         1.09 o                         
  19   4  11         18.20         18.18         1.57 o                         
  20   4  11          4.42          4.14         1.34 o                         
   0   5  11         78.53         78.60         2.85 o                         
   1   5  11         27.39         26.00         1.49 o                         
   2   5  11         27.34         28.34         1.78 o                         
   3   5  11        280.87        314.69         7.33 o                         
   4   5  11        125.24        127.81         3.83 o                         
   5   5  11          5.48          7.01         1.24 o                         
   6   5  11        108.85        107.69         4.27 o                         
   7   5  11         31.94         32.23         1.49 o                         
   8   5  11          2.47          1.99         0.69 o                         
   9   5  11          3.49          2.94         0.58 o                         
  10   5  11         13.28         12.24         1.05 o                         
  11   5  11        162.64        164.53         4.07 o                         
  12   5  11        163.30        175.65         4.08 o                         
  13   5  11         50.93         45.39         2.35 o                         
  14   5  11          1.75          1.46         0.73 o                         
  15   5  11         10.19         10.84         1.56 o                         
  16   5  11         46.00         41.10         2.07 o                         
  17   5  11         15.71         13.73         1.45 o                         
  18   5  11          0.01         -0.76         0.77 o                         
  19   5  11          6.38          6.43         1.15 o                         
   1   6  11         11.08         10.90         1.03 o                         
   2   6  11         67.65         62.91         2.87 o                         
   3   6  11          8.64          6.76         0.98 o                         
   4   6  11         75.53         68.07         2.89 o                         
   5   6  11         15.51         16.23         2.14 o                         
   6   6  11          8.51          8.85         1.31 o                         
   7   6  11         17.28         17.53         1.73 o                         
   8   6  11        173.70        184.19         5.40 o                         
   9   6  11        109.14        112.20         4.05 o                         
  10   6  11         31.74         32.56         2.34 o                         
  11   6  11         10.54         10.99         1.85 o                         
  12   6  11         12.26         14.82         2.09 o                         
  13   6  11          0.82          2.24         1.30 o                         
  14   6  11         25.63         22.53         2.85 o                         
  15   6  11          0.19          1.71         3.18 o                         
  16   6  11         41.17         42.55         3.26 o                         
  17   6  11         33.26         27.95         3.39 o                         
   0   7  11         37.37         37.99         3.05 o                         
   1   7  11         16.81         18.38         1.58 o                         
   2   7  11         13.21         15.36         1.35 o                         
   3   7  11        149.25        153.82         6.09 o                         
   4   7  11         67.69         70.25         3.69 o                         
   5   7  11          2.95          2.63         1.04 o                         
   6   7  11         56.49         62.29         3.23 o                         
   7   7  11         16.14         18.52         1.97 o                         
   8   7  11          2.10          1.05         1.59 o                         
   9   7  11          2.82          2.84         1.42 o                         
  10   7  11          7.12          7.97         2.46 o                         
  11   7  11         92.76         82.94         4.71 o                         
  12   7  11         86.45         87.65         6.78 o                         
  13   7  11         24.67         24.30         3.05 o                         
  14   7  11          0.85          1.09         1.26 o                         
  15   7  11          7.76          9.36         1.84 o                         
   1   8  11          3.68          3.44         1.29 o                         
   2   8  11         32.04         31.52         3.50 o                         
   3   8  11          3.74          3.81         1.38 o                         
   4   8  11         35.29         34.28         2.53 o                         
   5   8  11         10.97          9.77         1.54 o                         
   6   8  11          4.91          4.05         1.29 o                         
   7   8  11          5.12          4.83         1.34 o                         
   8   8  11         86.01         93.95         4.17 o                         
   9   8  11         58.10         61.69         4.81 o                         
  10   8  11         15.02         15.76         1.77 o                         
  11   8  11          4.31          3.59         1.32 o                         
   0   9  11         14.26         19.92         4.72 o                         
   1   9  11          8.71         10.47         2.45 o                         
   2   9  11          5.21          6.01         2.54 o                         
   3   9  11         66.05         64.78         4.35 o                         
   4   9  11         30.92         31.20         2.88 o                         
   5   9  11          1.34          2.88         1.52 o                         
   6   9  11         24.41         25.91         3.23 o                         
   0   0  12        223.88        249.66        13.76 o                         
   1   0  12          4.81          3.24         1.43 o                         
   2   0  12         27.49         22.98         2.83 o                         
   3   0  12         20.69         17.98         2.46 o                         
   4   0  12         91.94         94.59         7.59 o                         
   5   0  12         76.73         72.02         4.37 o                         
   6   0  12        105.47        102.46         8.42 o                         
   7   0  12         53.50         48.46         6.37 o                         
   8   0  12         47.99         45.27         3.35 o                         
   9   0  12         33.13         37.96         3.02 o                         
  10   0  12         90.89        100.75         4.56 o                         
  11   0  12         40.66         39.76         5.89 o                         
  12   0  12         22.65         16.99         4.21 o                         
  13   0  12        145.42        147.99         5.92 o                         
  14   0  12         29.56         28.37         2.74 o                         
  15   0  12          9.23          7.24         1.63 o                         
  16   0  12         29.58         30.71         3.75 o                         
  17   0  12         11.25          8.18         1.79 o                         
  18   0  12          9.45          7.66         2.00 o                         
  19   0  12         30.18         22.64         2.73 o                         
  20   0  12          4.12          6.18         2.02 o                         
   1   1  12        140.20        145.58         3.87 o                         
   2   1  12          2.08          1.77         0.81 o                         
   3   1  12         15.13         11.14         1.91 o                         
   4   1  12        163.75        177.65         4.54 o                         
   5   1  12         13.42         15.21         1.45 o                         
   6   1  12         98.21         99.66         2.76 o                         
   7   1  12        282.08        305.80         7.22 o                         
   8   1  12         27.67         22.87         2.01 o                         
   9   1  12         55.67         53.14         2.43 o                         
  10   1  12          3.20          1.44         0.73 o                         
  11   1  12         29.28         29.30         1.65 o                         
  12   1  12         33.76         35.55         1.84 o                         
  13   1  12          0.22         -0.62         0.62 o                         
  14   1  12        129.35        144.66         3.68 o                         
  15   1  12         22.67         22.87         1.53 o                         
  16   1  12          0.53          1.48         0.80 o                         
  17   1  12        142.59        158.06         4.48 o                         
  18   1  12         25.28         27.22         2.50 o                         
  19   1  12          3.31          4.46         1.13 o                         
  20   1  12          7.41          5.06         1.17 o                         
   0   2  12        197.66        211.57         7.33 o                         
   1   2  12          5.00          5.06         0.94 o                         
   2   2  12         25.11         20.63         1.79 o                         
   3   2  12         16.12         15.38         1.26 o                         
   4   2  12         84.15         87.99         2.69 o                         
   5   2  12         72.25         68.25         2.49 o                         
   6   2  12         95.31        103.40         3.51 o                         
   7   2  12         47.28         45.21         2.01 o                         
   8   2  12         43.15         35.98         2.20 o                         
   9   2  12         28.36         26.27         1.89 o                         
  10   2  12         81.36         87.40         2.81 o                         
  11   2  12         35.80         38.17         1.88 o                         
  12   2  12         20.41         20.56         1.45 o                         
  13   2  12        130.01        137.37         3.96 o                         
  14   2  12         26.61         23.66         1.69 o                         
  15   2  12          7.74          5.84         1.21 o                         
  16   2  12         26.17         21.77         1.84 o                         
  17   2  12         10.13          8.75         1.25 o                         
  18   2  12          8.35          7.85         1.16 o                         
  19   2  12         27.14         24.90         1.81 o                         
  20   2  12          3.69          3.01         1.52 o                         
   1   3  12        108.95        104.77         2.93 o                         
   2   3  12          1.31          1.50         0.70 o                         
   3   3  12         12.10          9.75         1.09 o                         
   4   3  12        131.35        138.70         4.14 o                         
   5   3  12         13.74         12.84         0.90 o                         
   6   3  12         82.23         80.20         2.29 o                         
   7   3  12        222.75        224.12         4.93 o                         
   8   3  12         20.94         18.60         1.39 o                         
   9   3  12         44.44         39.38         2.14 o                         
  10   3  12          2.17          1.01         0.67 o                         
  11   3  12         21.79         22.09         1.38 o                         
  12   3  12         28.65         31.11         1.77 o                         
  13   3  12          0.07          0.20         0.68 o                         
  14   3  12        106.21        106.30         3.21 o                         
  15   3  12         19.40         20.78         1.59 o                         
  16   3  12          0.39         -0.10         0.68 o                         
  17   3  12        114.69        117.41         4.03 o                         
  18   3  12         21.65         22.56         1.81 o                         
  19   3  12          2.58          2.50         0.89 o                         
   0   4  12        138.20        138.66         4.60 o                         
   1   4  12          5.21          4.37         0.96 o                         
   2   4  12         19.73         18.84         0.99 o                         
   3   4  12          7.02          6.67         0.73 o                         
   4   4  12         64.09         67.29         2.10 o                         
   5   4  12         60.07         58.33         1.78 o                         
   6   4  12         70.76         73.12         3.57 o                         
   7   4  12         32.69         32.65         1.57 o                         
   8   4  12         31.65         30.66         1.74 o                         
   9   4  12         17.79         15.34         1.13 o                         
  10   4  12         59.02         59.56         3.30 o                         
  11   4  12         24.39         22.91         1.61 o                         
  12   4  12         14.73         14.56         1.24 o                         
  13   4  12         93.01        101.85         4.94 o                         
  14   4  12         19.74         16.91         1.35 o                         
  15   4  12          4.54          4.14         1.64 o                         
  16   4  12         18.33         16.25         1.49 o                         
  17   4  12          7.38          8.97         1.25 o                         
  18   4  12          5.74          6.57         1.97 o                         
   1   5  12         66.15         65.11         4.36 o                         
   2   5  12          0.53          0.88         0.99 o                         
   3   5  12          7.83          4.41         1.45 o                         
   4   5  12         83.83         83.08         5.45 o                         
   5   5  12         13.56         13.26         1.71 o                         
   6   5  12         56.69         54.10         4.45 o                         
   7   5  12        140.12        148.57         6.25 o                         
   8   5  12         12.50         10.58         2.31 o                         
   9   5  12         28.62         29.46         2.45 o                         
  10   5  12          0.88          0.21         0.94 o                         
  11   5  12         12.01         11.53         1.35 o                         
  12   5  12         20.59         20.88         1.59 o                         
  13   5  12          0.01         -0.36         0.65 o                         
  14   5  12         71.99         74.62         4.02 o                         
  15   5  12         14.23         14.23         1.44 o                         
  16   5  12          0.23          1.56         0.79 o                         
   0   6  12         78.27         87.88        10.06 o                         
   1   6  12          4.91          3.63         1.58 o                         
   2   6  12         13.70         11.41         1.73 o                         
   3   6  12          1.08          0.85         1.12 o                         
   4   6  12         40.64         38.24         2.85 o                         
   5   6  12         43.71         38.62         2.50 o                         
   6   6  12         43.79         47.27         2.84 o                         
   7   6  12         17.80         16.11         1.90 o                         
   8   6  12         19.26         14.24         1.99 o                         
   9   6  12          8.09          7.29         1.60 o                         
  10   6  12         35.33         35.63         3.59 o                         
  11   6  12         12.83         21.40         3.12 o                         
  12   6  12          8.44          8.55         1.94 o                         
  13   6  12         53.62         52.90         7.76 o                         
  14   6  12         12.33         13.54         2.02 o                         
   1   7  12         31.67         29.40         2.61 o                         
   2   7  12          0.12         -0.22         1.08 o                         
   3   7  12          4.12          6.41         1.53 o                         
   4   7  12         42.99         44.29         3.21 o                         
   5   7  12         11.83         13.01         1.96 o                         
   6   7  12         32.41         27.74         3.59 o                         
   7   7  12         70.99         74.79        14.43 o                         
   8   7  12          6.00          6.13         1.56 o                         
   9   7  12         15.04         13.55         2.18 o                         
  10   7  12          0.15          0.70         1.26 o                         
  11   7  12          4.86          7.09         1.66 o                         
   0   8  12         36.20         32.59         4.03 o                         
   1   8  12          3.96          4.83         1.51 o                         
   2   8  12          8.20          8.13         1.75 o                         
   3   8  12          0.10          1.14         1.17 o                         
   4   8  12         21.90         23.00         2.61 o                         
   5   8  12         27.57         29.81         3.30 o                         
   6   8  12         22.99         17.93         2.61 o                         
   1   0  13          7.59          8.54         1.96 o                         
   2   0  13         84.28         78.42         4.65 o                         
   3   0  13         25.10         25.27         2.95 o                         
   4   0  13        503.69        564.37        18.87 o                         
   5   0  13          0.25          2.40         1.43 o                         
   6   0  13         12.41         12.47         2.16 o                         
   7   0  13          0.52          1.35         1.17 o                         
   8   0  13          9.51         10.46         2.12 o                         
   9   0  13          0.00         -0.26         0.98 o                         
  10   0  13        138.33        148.27         7.62 o                         
  11   0  13         33.05         31.33         2.89 o                         
  12   0  13          5.50          5.13         1.89 o                         
  13   0  13          1.72          2.30         1.34 o                         
  14   0  13         99.02        101.33        10.95 o                         
  15   0  13          4.29          0.28         1.81 o                         
  16   0  13          8.25          9.16         2.40 o                         
  17   0  13          5.23          3.69         1.48 o                         
  18   0  13         43.93         53.12         5.68 o                         
   0   1  13        327.43        370.60        13.34 o                         
   1   1  13         50.59         49.87         5.09 o                         
   2   1  13          1.47          1.44         1.07 o                         
   3   1  13         36.53         30.39         2.20 o                         
   4   1  13          8.38          7.76         1.28 o                         
   5   1  13         25.58         21.62         1.92 o                         
   6   1  13         91.63         92.50         3.28 o                         
   7   1  13          6.24          6.40         1.16 o                         
   8   1  13         94.83        100.09         3.67 o                         
   9   1  13         90.78        103.66         4.57 o                         
  10   1  13         53.18         51.44         2.66 o                         
  11   1  13          1.61          2.42         0.89 o                         
  12   1  13          0.11          0.16         0.77 o                         
  13   1  13          1.68          1.70         0.85 o                         
  14   1  13         21.88         24.70         1.92 o                         
  15   1  13         58.46         54.16         3.23 o                         
  16   1  13         40.88         36.49         3.23 o                         
  17   1  13          1.75          1.94         1.06 o                         
   1   2  13          6.50          3.62         0.92 o                         
   2   2  13         75.35         70.07         3.85 o                         
   3   2  13         22.98         22.20         2.58 o                         
   4   2  13        453.75        520.82        13.98 o                         
   5   2  13          0.11          0.51         0.71 o                         
   6   2  13         10.54          8.09         1.03 o                         
   7   2  13          0.36          1.18         0.74 o                         
   8   2  13          8.03          7.95         1.02 o                         
   9   2  13          0.00         -0.36         0.60 o                         
  10   2  13        124.13        130.43         3.76 o                         
  11   2  13         29.36         26.26         1.68 o                         
  12   2  13          5.32          5.48         0.93 o                         
  13   2  13          1.63          1.36         0.80 o                         
  14   2  13         88.31         94.21         4.10 o                         
  15   2  13          4.07          3.97         1.02 o                         
  16   2  13          7.48          4.42         3.65 o                         
  17   2  13          4.64          4.93         1.16 o                         
   0   3  13        259.70        293.12         8.60 o                         
   1   3  13         39.62         34.86         1.68 o                         
   2   3  13          1.60          1.09         0.63 o                         
   3   3  13         33.55         30.63         1.81 o                         
   4   3  13          6.00          5.75         1.48 o                         
   5   3  13         22.52         21.62         1.85 o                         
   6   3  13         71.45         67.25         2.98 o                         
   7   3  13          4.86          4.87         0.84 o                         
   8   3  13         77.47         82.36         2.95 o                         
   9   3  13         73.77         77.42         2.95 o                         
  10   3  13         41.14         39.30         2.27 o                         
  11   3  13          1.36          1.35         0.71 o                         
  12   3  13          0.00         -0.65         0.65 o                         
  13   3  13          1.69          2.55         0.88 o                         
  14   3  13         17.71         14.67         1.37 o                         
  15   3  13         47.23         46.36         2.79 o                         
  16   3  13         32.59         27.43         2.50 o                         
   1   4  13          4.07          2.47         0.51 o                         
   2   4  13         53.81         48.50         1.69 o                         
   3   4  13         17.61         16.37         0.98 o                         
   4   4  13        334.12        368.30         8.16 o                         
   5   4  13          0.03          0.59         0.53 o                         
   6   4  13          6.60          7.12         1.05 o                         
   7   4  13          0.09         -0.75         0.77 o                         
   8   4  13          4.66          3.55         0.98 o                         
   9   4  13          0.01          0.47         0.56 o                         
  10   4  13         90.42         88.09         2.95 o                         
  11   4  13         20.60         16.98         1.40 o                         
  12   4  13          4.72          5.80         1.03 o                         
  13   4  13          1.38          1.17         0.75 o                         
  14   4  13         62.87         63.50         2.62 o                         
  15   4  13          3.44          1.16         1.10 o                         
   0   5  13        162.89        187.75        13.14 o                         
   1   5  13         24.54         23.38         3.87 o                         
   2   5  13          1.57          0.48         1.28 o                         
   3   5  13         27.93         24.95         2.99 o                         
   4   5  13          3.15          3.06         1.30 o                         
   5   5  13         17.33         16.28         2.02 o                         
   6   5  13         43.61         38.85         3.49 o                         
   7   5  13          2.95          3.34         1.42 o                         
   8   5  13         51.85         47.33         4.28 o                         
   9   5  13         49.07         49.55         4.09 o                         
  10   5  13         24.44         15.47         2.00 o                         
  11   5  13          0.97         -0.40         1.39 o                         
  12   5  13          0.11          0.88         1.44 o                         
  13   5  13          1.62         -0.39         1.50 o                         
   1   6  13          1.85          1.50         1.31 o                         
   2   6  13         30.92         29.01         3.05 o                         
   3   6  13         11.33         14.17         3.49 o                         
   4   6  13        203.87        202.83        21.30 o                         
   5   6  13          0.39          2.32         1.24 o                         
   6   6  13          3.09          2.55         1.41 o                         
   7   6  13          0.00          0.15         1.07 o                         
   8   6  13          1.71          0.13         1.37 o                         
   9   6  13          0.02          1.01         1.27 o                         
  10   6  13         54.30         52.89         5.26 o                         
   0   7  13         81.58         89.98         6.12 o                         
   1   7  13         12.10         14.56         2.02 o                         
   2   7  13          1.30          3.39         1.32 o                         
   3   7  13         20.51         23.96         2.86 o                         
   4   7  13          1.21          2.03         1.78 o                         
   5   7  13         11.54         13.63         2.16 o                         
   0   0  14          3.09          4.31         2.46 o                         
   1   0  14          9.60         10.80         2.16 o                         
   2   0  14         51.67         39.65         5.85 o                         
   3   0  14        113.64        127.47         6.31 o                         
   4   0  14         60.31         54.57         4.43 o                         
   5   0  14         24.30         23.73         2.86 o                         
   6   0  14          9.52          7.82         1.96 o                         
   7   0  14         43.30         36.86         3.54 o                         
   8   0  14          4.99          4.49         1.63 o                         
   9   0  14          3.32          4.27         1.49 o                         
  10   0  14         37.82         33.44         2.97 o                         
  11   0  14          0.10          1.46         1.32 o                         
  12   0  14         63.09         73.25        13.45 o                         
  13   0  14         15.92         15.97         2.21 o                         
  14   0  14         34.80         25.24         2.82 o                         
   1   1  14        114.59        124.57         4.31 o                         
   2   1  14         44.49         43.89         2.73 o                         
   3   1  14          1.58          0.73         0.84 o                         
   4   1  14          7.64          6.36         1.23 o                         
   5   1  14         97.77        103.36         3.89 o                         
   6   1  14         39.86         36.55         3.23 o                         
   7   1  14         10.69         10.24         1.44 o                         
   8   1  14         94.02         92.98         3.41 o                         
   9   1  14          9.30          9.73         1.33 o                         
  10   1  14          0.87          2.25         0.95 o                         
  11   1  14         66.38         69.71         3.70 o                         
  12   1  14          2.15          2.88         1.20 o                         
  13   1  14         16.61         17.31         1.62 o                         
  14   1  14          0.08          0.39         0.88 o                         
   0   2  14          2.97          1.72         2.87 o                         
   1   2  14          8.28          6.49         1.16 o                         
   2   2  14         46.29         44.91         3.97 o                         
   3   2  14        100.46        105.51         4.53 o                         
   4   2  14         54.28         51.48         2.67 o                         
   5   2  14         21.44         20.02         1.80 o                         
   6   2  14          8.47          7.62         1.22 o                         
   7   2  14         38.52         32.37         2.23 o                         
   8   2  14          4.57          5.54         1.05 o                         
   9   2  14          2.51          3.00         1.03 o                         
  10   2  14         34.71         33.77         2.48 o                         
  11   2  14          0.13         -0.73         0.73 o                         
  12   2  14         56.33         47.39         3.17 o                         
  13   2  14         14.00          9.49         1.50 o                         
   1   3  14         91.74         95.08         3.34 o                         
   2   3  14         36.43         35.63         1.62 o                         
   3   3  14          1.44          1.24         0.60 o                         
   4   3  14          6.22          4.60         0.83 o                         
   5   3  14         77.14         78.03         6.99 o                         
   6   3  14         33.40         32.73         1.99 o                         
   7   3  14          7.59          7.81         1.33 o                         
   8   3  14         76.26         71.04         5.93 o                         
   9   3  14          7.83          7.89         1.14 o                         
  10   3  14          0.80          2.25         0.91 o                         
  11   3  14         52.42         49.11         2.77 o                         
  12   3  14          1.68          1.31         0.94 o                         
   0   4  14          2.68          0.21         2.05 o                         
   1   4  14          5.27          6.01         4.51 o                         
   2   4  14         33.66         27.92         4.11 o                         
   3   4  14         69.66         73.10         6.37 o                         
   4   4  14         39.87         34.57         2.74 o                         
   5   4  14         14.71         10.65         1.62 o                         
   6   4  14          5.98          3.36         1.48 o                         
   7   4  14         27.21         24.36         2.64 o                         
   8   4  14          3.54          1.98         1.48 o                         
   9   4  14          0.98          0.62         1.34 o                         
  10   4  14         26.97         30.94         3.52 o                         
   1   5  14         59.23         59.85         4.32 o                         
   2   5  14         24.46         18.79         2.22 o                         
   3   5  14          1.20          0.36         1.13 o                         
   4   5  14          4.26          2.60         1.27 o                         
   5   5  14         48.42         50.02         3.30 o                         
   6   5  14         23.25         19.36         2.64 o                         
   7   5  14          3.73          6.00         1.97 o                         
   1   0  15         13.21          9.52         2.02 o                         
   2   0  15        153.21        173.05         7.69 o                         
   3   0  15         21.07         18.49         3.59 o                         
   4   0  15          9.38          8.71         2.27 o                         
   7   0  15          1.96          1.05         1.33 o                         
   8   0  15         67.51         63.04         5.54 o                         
   9   0  15          0.80          1.97         4.21 o                         
   0   1  15          1.00          0.62         1.64 o                         
   1   1  15         19.09         17.92         2.32 o                         
   2   1  15         24.04         18.87         2.32 o                         
   3   1  15         15.11         18.13         2.87 o                         
   4   1  15         45.39         38.30         7.62 o                         
   5   1  15          3.01          3.72         1.12 o                         
   6   1  15         85.71         92.77         6.95 o                         
   7   1  15          2.61          0.62         2.05 o                         
   8   1  15         20.32         22.55         2.03 o                         
   9   1  15          0.08          0.69         1.60 o                         
   1   2  15         12.09         11.13         1.35 o                         
   2   2  15        137.10        143.77         4.62 o                         
   3   2  15         19.26         18.66         1.86 o                         
   4   2  15          8.20          9.25         1.51 o                         
   5   2  15         55.53         56.53         2.80 o                         
   6   2  15         59.77         66.19         3.03 o                         
   7   2  15          1.76          2.96         1.22 o                         
   0   3  15          0.43          0.56         1.75 o                         
   1   3  15         15.49         15.08         1.66 o                         
   2   3  15         18.61         15.67         1.54 o                         
   3   3  15         12.24         10.55         1.21 o                         
   4   3  15         36.42         37.49         2.28 o                         
   5   3  15          2.50          2.33         0.76 o                         
                                                                                
